# Supplementary material for: Crystal structure of rubidium methyl­diazo­tate
Source: Acta Crystallogr E Crystallogr Commun. 2017 Jan 13;73(Pt 2):159–61. doi: 10.1107/S2056989016020429 (PMC5290556; doi:10.1107/S2056989016020429)
Supplement: Supplementary file 1 [file e-73-00159-sup1.cif]

##############################################################################
#                                                                            #
# This CIF contains the data in a paper accepted for publication in          #
# Acta Crystallographica Section E. It conforms to the requirements of       #
# Notes for Authors for Acta Crystallographica Section E, and has been       #
# peer reviewed under the auspices of the IUCr Commission on Journals.       #
#                                                                            #
# Full details of the Crystallographic Information File format               #
# are given in the paper "The Crystallographic Information File (CIF):       #
# a New Standard Archive File for Crystallography" by S. R. Hall, F. H.      #
# Allen and I. D. Brown [Acta Cryst. (1991), A47, 655-685].                  #
#                                                                            #
# The current version of the core CIF dictionary is obtainable from          #
# ftp://ftp.iucr.org/pub/cif_core.dic.                                       #
#                                                                            #
# Software is freely available for graphical display of the structure(s)     #
# in this CIF. For information consult the CIF software page                 #
# http://www.iucr.org/resources/cif/software.                                #
#                                                                            #
# This file may be used for bona fide research purposes within the           #
# scientific community so long as proper attribution is given to the journal # 
# article from which it was obtained.                                        #
#                                                                            #
##############################################################################
data_I
_audit_creation_method
;
Olex2 1.2
(compiled 2015.09.30 svn.r3233 for OlexSys, GUI svn.r5103)
;
_journal_date_recd_electronic     2016-12-01
_journal_date_accepted     2016-12-23
_journal_name_full     'Acta Crystallographica, Section E'
_journal_year     2017
_journal_volume     73
_journal_issue      2
_journal_page_first     159
_journal_page_last     161
_journal_paper_category     GM
_journal_paper_doi     10.1107/S2056989016020429
_journal_coeditor_code     PK2593
_publ_contact_author_name     'Nikolaus Korber'
_publ_contact_author_address
;
Institut f\"ur Anorganische Chemie
Universit\"at Regensburg
Universit\"atsstrasse 31
93053 Regensburg
;
_publ_contact_author_email     nikolaus.korber@chemie.uni-regensburg.de
_publ_contact_author_fax     '+49 (0)941 943 1812'
_publ_contact_author_phone     '+49 (0)941 943 4448'
_publ_section_title
;
Crystal structure of rubidium methyldiazotate
;
loop_
    _publ_author_name
    _publ_author_footnote
    _publ_author_address
    'Grassl, Tobias' .
;
Institut f\"ur Anorganische Chemie
Universit\"at Regensburg
Universit\"atsstrasse 31
93053 Regensburg
Germany
;
    'Korber, Nikolaus' .
;
Institut f\"ur Anorganische Chemie
Universit\"at Regensburg
Universit\"atsstrasse 31
93053 Regensburg
Germany
;
_publ_section_synopsis
;
The title compound has been crystallized in liquid ammonia as a reaction product
of the reductive ammonolysis of the natural compound streptozocin. Elemental
rubidium was used as reduction agent as it is soluble in liquid ammonia,
forming a blue solution. Reductive bond cleavage in biogenic materials under
kinetically controlled conditions offers a new approach to gain access to
sustainably produced raw materials.
;
_chemical_name_systematic     'Rubidium methyldiazotate'
_chemical_name_common     'Rubidium methyldiazotate'
_chemical_formula_moiety     'Rb +, C H3 N2 O -'
_chemical_formula_sum     'C H3 N2 O Rb'
_chemical_formula_iupac     'Rb +, C H3 N2 O -'
_chemical_formula_weight     144.52
_chemical_melting_point     ?
_shelx_space_group_comment
;
The symmetry employed for this shelxl refinement is uniquely defined
by the following loop, which should always be used as a source of
symmetry information in preference to the above space-group names.
They are only intended as comments.
;
_space_group_crystal_system     monoclinic
_space_group_name_H-M_alt     'P 21/n'
_space_group_name_Hall     '-P 2yn'
loop_
    _space_group_symop_operation_xyz
    'x, y, z'
    '-x+1/2, y+1/2, -z+1/2'
    '-x, -y, -z'
    'x-1/2, -y-1/2, z-1/2'
_cell_length_a     6.86580(10)
_cell_length_b     8.76140(10)
_cell_length_c     7.24470(10)
_cell_angle_alpha     90
_cell_angle_beta     114.219(2)
_cell_angle_gamma     90
_cell_volume     397.441(11)
_cell_formula_units_Z     4
_cell_measurement_reflns_used     8481
_cell_measurement_theta_min     3.0770
_cell_measurement_theta_max     32.0517
_cell_measurement_temperature     123(2)
_exptl_crystal_description     'Block'
_exptl_crystal_colour     'colourless'
_exptl_crystal_size_max     0.2864
_exptl_crystal_size_mid     0.1741
_exptl_crystal_size_min     0.1507
_exptl_crystal_density_diffrn     2.415
_exptl_crystal_density_meas     ?
_exptl_crystal_density_method     ?
_exptl_crystal_F_000     272
loop_
    _exptl_crystal_face_index_h
    _exptl_crystal_face_index_k
    _exptl_crystal_face_index_l
    _exptl_crystal_face_perp_dist
    -9 -4 4 0.1396
    0 -11 -4 0.0844
    9 -2 -6 0.1253
    0 11 4 0.0897
    -6 8 6 0.0904
    8 7 -2 0.1195
    0 6 -8 0.0625
    0 -3 9 0.0746
    5 -4 5 0.0954
    -5 4 -5 0.0855
    1 -10 5 0.0982
    1 0 9 0.0726
    0 8 -7 0.0624
    -1 -4 -8 0.0939
    0 -11 4 0.0947
    5 -10 0 0.1115
    7 -1 -9 0.1032
    -8 -5 8 0.1432
_exptl_absorpt_coefficient_mu     12.264
_exptl_absorpt_correction_type     analytical
_exptl_absorpt_process_details
;
[CrysAlis PRO (Agilent, 2012) based on expressions derived by
Clark & Reid (1995)]
;
_exptl_absorpt_correction_T_min     0.267
_exptl_absorpt_correction_T_max     0.267
_diffrn_ambient_temperature     123.15
_diffrn_radiation_type     MoK\a
_diffrn_radiation_wavelength     0.71073
_diffrn_radiation_monochromator     'mirror'
_diffrn_measurement_device_type
             'Agilent SuperNova Dual Source diffractometer with an Eos detector'
_diffrn_measurement_method     'phi and omega scans'
_diffrn_detector_area_resol_mean     15.9702
_diffrn_reflns_number     13443
_diffrn_reflns_av_R_equivalents     0.0513
_diffrn_reflns_theta_min     3.444
_diffrn_reflns_theta_max     30.506
_diffrn_reflns_theta_full     25.242
_diffrn_measured_fraction_theta_max     1.000
_diffrn_measured_fraction_theta_full     1.000
_diffrn_reflns_limit_h_min     -9
_diffrn_reflns_limit_h_max     9
_diffrn_reflns_limit_k_min     -12
_diffrn_reflns_limit_k_max     12
_diffrn_reflns_limit_l_min     -10
_diffrn_reflns_limit_l_max     10
_refine_special_details     ?
_reflns_number_total     1210
_reflns_number_gt     1068
_reflns_threshold_expression     'I > 2\s(I)'
_refine_ls_structure_factor_coef     Fsqd
_refine_ls_matrix_type     full
_refine_ls_R_factor_all     0.0206
_refine_ls_R_factor_gt     0.0173
_refine_ls_wR_factor_gt     0.0412
_refine_ls_wR_factor_ref     0.0416
_refine_ls_goodness_of_fit_ref     1.039
_refine_ls_restrained_S_all     1.039
_refine_ls_number_reflns     1210
_refine_ls_number_parameters     58
_refine_ls_number_restraints     0
_refine_ls_hydrogen_treatment     refall
_refine_ls_weighting_scheme     calc
_refine_ls_weighting_details
                      'w=1/[\s^2^(Fo^2^)+(0.0256P)^2^] where P=(Fo^2^+2Fc^2^)/3'
_atom_sites_solution_hydrogens     difmap
_atom_sites_solution_primary     ?
_atom_sites_solution_secondary     ?
_refine_ls_shift/su_max     0.001
_refine_ls_shift/su_mean     0.000
_refine_diff_density_max     0.562
_refine_diff_density_min     -0.863
_refine_ls_extinction_method     none
_refine_ls_extinction_coef     .
loop_
    _atom_type_symbol
    _atom_type_description
    _atom_type_scat_dispersion_real
    _atom_type_scat_dispersion_imag
    _atom_type_scat_source
    'C' 'C' 0.0033 0.0016
                         'International Tables Vol C Tables 4.2.6.8 and 6.1.1.4'
    'H' 'H' 0.0000 0.0000
                         'International Tables Vol C Tables 4.2.6.8 and 6.1.1.4'
    'N' 'N' 0.0061 0.0033
                         'International Tables Vol C Tables 4.2.6.8 and 6.1.1.4'
    'O' 'O' 0.0106 0.0060
                         'International Tables Vol C Tables 4.2.6.8 and 6.1.1.4'
    'Rb' 'Rb' -0.9393 2.9676
                         'International Tables Vol C Tables 4.2.6.8 and 6.1.1.4'
_computing_data_collection
;
CrysAlis PRO (Agilent, 2012)
;
_computing_cell_refinement
;
CrysAlis PRO (Agilent, 2012)
;
_computing_data_reduction
;
CrysAlis PRO (Agilent, 2012)
;
_computing_structure_solution
;
<i>olex2.solve</i> (Bourhis <i>et al.</i>,  2015)
;
_computing_structure_refinement
;
SHELXL2014 (Sheldrick, 2015)
;
_computing_molecular_graphics
;
DIAMOND (Brandenburg & Putz, 2012)
;
_computing_publication_material
;
<i>OLEX2</i> (Dolomanov <i>et al.</i>,  2009)
;
loop_
    _atom_site_type_symbol
    _atom_site_label
    _atom_site_fract_x
    _atom_site_fract_y
    _atom_site_fract_z
    _atom_site_U_iso_or_equiv
    _atom_site_adp_type
    _atom_site_calc_flag
    _atom_site_occupancy
    _atom_site_disorder_assembly
    _atom_site_disorder_group
    Rb Rb1 0.24027(2) 0.64932(2) 0.44893(2) 0.01283(6) Uani d 1 . .
    O O1 0.6929(2) 0.68315(14) 0.5959(2) 0.0159(2) Uani d 1 . .
    N N1 0.7933(2) 0.67488(17) 0.4770(2) 0.0163(3) Uani d 1 . .
    N N2 0.8203(2) 0.79640(17) 0.3938(2) 0.0159(3) Uani d 1 . .
    C C1 0.7331(3) 0.9368(2) 0.4396(3) 0.0194(3) Uani d 1 . .
    H H2 0.583(3) 0.928(2) 0.408(4) 0.027(6) Uiso d 1 . .
    H H3 0.753(3) 1.018(2) 0.352(3) 0.016(5) Uiso d 1 . .
    H H1 0.812(4) 0.967(3) 0.587(5) 0.049(9) Uiso d 1 . .
loop_
    _atom_site_aniso_label
    _atom_site_aniso_U_11
    _atom_site_aniso_U_22
    _atom_site_aniso_U_33
    _atom_site_aniso_U_12
    _atom_site_aniso_U_13
    _atom_site_aniso_U_23
    Rb1 0.01432(9) 0.01265(9) 0.01354(9) 0.00103(6) 0.00777(6) 0.00118(6)
    O1 0.0194(6) 0.0169(6) 0.0160(6) -0.0005(4) 0.0120(5) 0.0004(5)
    N1 0.0190(7) 0.0167(8) 0.0158(7) 0.0019(5) 0.0098(6) 0.0009(6)
    N2 0.0204(7) 0.0145(6) 0.0163(7) 0.0029(6) 0.0112(6) 0.0019(6)
    C1 0.0294(9) 0.0126(8) 0.0223(9) 0.0019(7) 0.0167(8) 0.0002(7)
_geom_special_details
;
 All esds (except the esd in the dihedral angle between two l.s. planes)
 are estimated using the full covariance matrix.  The cell esds are taken
 into account individually in the estimation of esds in distances, angles
 and torsion angles; correlations between esds in cell parameters are only
 used when they are defined by crystal symmetry.  An approximate (isotropic)
 treatment of cell esds is used for estimating esds involving l.s. planes.
;
loop_
    _geom_bond_atom_site_label_1
    _geom_bond_atom_site_label_2
    _geom_bond_site_symmetry_2
    _geom_bond_distance
    _geom_bond_publ_flag
    Rb1 Rb1 4_676 4.22095(16) ?
    Rb1 Rb1 3_666 4.2365(3) ?
    Rb1 Rb1 2 5.27567(17) ?
    Rb1 C1 4_575 3.7471(18) ?
    O1 Rb1 4_676 2.8496(12) ?
    O1 Rb1 3_666 2.9871(12) ?
    O1 N1 . 1.3074(19) ?
    N1 Rb1 1_655 3.1656(15) ?
    N1 Rb1 3_666 2.9173(15) ?
    N1 N2 . 1.274(2) ?
    N2 Rb1 1_655 3.0313(14) ?
    N2 Rb1 4_675 3.0761(15) ?
    N2 C1 . 1.465(2) ?
    C1 Rb1 4_676 3.7471(18) ?
    C1 Rb1 4_675 3.6538(18) ?
    C1 Rb1 3_676 3.7031(19) ?
    C1 H2 . 0.97(2) ?
    C1 H3 . 1.00(2) ?
    C1 H1 . 1.02(3) ?
loop_
    _geom_angle_atom_site_label_1
    _geom_angle_atom_site_label_2
    _geom_angle_atom_site_label_3
    _geom_angle_site_symmetry_1
    _geom_angle_site_symmetry_3
    _geom_angle
    _geom_angle_publ_flag
    Rb1 Rb1 Rb1 3_666 2 113.582(6) ?
    Rb1 Rb1 Rb1 4_676 2 85.861(5) ?
    Rb1 Rb1 Rb1 4_676 3_666 77.186(4) ?
    C1 Rb1 Rb1 4_575 3_666 73.60(3) ?
    C1 Rb1 Rb1 4_575 2 67.80(3) ?
    C1 Rb1 Rb1 4_575 4_676 127.36(3) ?
    Rb1 O1 Rb1 4_676 3_666 129.33(5) ?
    N1 O1 Rb1 . 3_666 74.24(8) ?
    N1 O1 Rb1 . 4_676 136.30(10) ?
    Rb1 N1 Rb1 3_666 1_655 95.44(4) ?
    O1 N1 Rb1 . 1_655 146.43(12) ?
    O1 N1 Rb1 . 3_666 80.21(8) ?
    N2 N1 Rb1 . 1_655 72.28(9) ?
    N2 N1 Rb1 . 3_666 159.82(11) ?
    N2 N1 O1 . . 118.93(13) ?
    Rb1 N2 Rb1 1_655 4_675 87.43(4) ?
    N1 N2 Rb1 . 1_655 84.13(10) ?
    N1 N2 Rb1 . 4_675 128.81(11) ?
    N1 N2 C1 . . 116.27(13) ?
    C1 N2 Rb1 . 1_655 141.49(11) ?
    C1 N2 Rb1 . 4_675 101.15(10) ?
    Rb1 C1 Rb1 3_676 4_676 90.16(4) ?
    Rb1 C1 Rb1 4_675 4_676 156.42(6) ?
    Rb1 C1 Rb1 4_675 3_676 113.28(5) ?
    Rb1 C1 H2 3_676 . 94.8(13) ?
    Rb1 C1 H2 4_676 . 78.4(15) ?
    Rb1 C1 H2 4_675 . 101.1(15) ?
    Rb1 C1 H3 4_675 . 58.0(12) ?
    Rb1 C1 H3 3_676 . 55.4(12) ?
    Rb1 C1 H3 4_676 . 144.9(12) ?
    Rb1 C1 H1 3_676 . 63.8(16) ?
    Rb1 C1 H1 4_676 . 39.6(15) ?
    Rb1 C1 H1 4_675 . 149.8(14) ?
    N2 C1 Rb1 . 3_676 152.09(11) ?
    N2 C1 Rb1 . 4_676 102.26(10) ?
    N2 C1 Rb1 . 4_675 55.69(8) ?
    N2 C1 H2 . . 112.1(13) ?
    N2 C1 H3 . . 106.3(11) ?
    N2 C1 H1 . . 111.5(16) ?
    H2 C1 H3 . . 108.5(17) ?
    H2 C1 H1 . . 109(2) ?
    H3 C1 H1 . . 109.3(19) ?
_shelx_hkl_file
;
   0   0   1    0.02    1.67
   0   0   2 7575.38   96.35
   0   0   2 6828.37  116.61
   0   0  -2 6697.00   34.60
   0   0   2 7150.49   33.22
   0   0   2 6796.79   26.88
   0   0  -2 6191.29   77.31
   0   0  -2 6317.51   94.41
   0   0   2 7022.74  123.40
   0   0  -3    0.25    3.30
   0   0  -3    1.14    5.32
   0   0   3   -1.17    5.74
   0   0  -3    0.85    2.27
   0   0   3    0.37    2.76
   0   0   3   -0.97    3.81
   0   0   3    2.71    4.65
   0   0   3    1.27    3.00
   0   0  -4   54.35    7.73
   0   0   4   47.15    4.39
   0   0   4   53.66    5.32
   0   0  -4   45.48    5.26
   0   0  -4   35.44    9.46
   0   0   4   53.45    4.04
   0   0  -4   48.83    3.19
   0   0   4   41.10    7.88
   0   0   4   56.48    6.43
   0   0   5    2.52    3.39
   0   0   5   -0.05    8.33
   0   0  -5   -1.55    8.33
   0   0  -5    0.77   10.76
   0   0   5    1.24    4.21
   0   0   5    2.58    5.54
   0   0  -5    1.41    6.04
   0   0   5    2.65    6.21
   0   0  -6  358.98   12.94
   0   0   6  400.80   12.99
   0   0   6  333.86   15.23
   0   0   6  428.62   12.63
   0   0  -6  372.56   20.45
   0   0  -6  374.89   17.08
   0   0  -7    2.93   15.52
   0   0  -7   -2.23    9.31
   0   0   7    3.31    7.36
   0   0  -7    1.59   11.44
   0   0   7    1.17    7.84
   0   0   7    4.09   10.58
   0   0   8  436.71   14.66
   0   0   8  453.97   19.13
   0   0  -8  449.95   21.76
   0   0  -8  486.87   26.02
   0   0  -8  419.22   18.03
   0   0   9   -3.82   12.73
   0   0  -9    3.88   13.39
   0   0  -9   10.22   19.95
   0   0  -9   -0.59   14.88
   0  -1   1 1414.84   12.71
   0   1  -1 1405.51   10.06
   0   1   1 1585.87   11.80
   0  -1   1 1469.45   11.23
   0  -1  -1 1496.40    7.82
   0   1  -1 1461.71   10.19
   0   1   1 1441.17   13.23
   0   1  -1 1299.21   12.67
   0   1   1 1365.24    6.82
   0  -1  -1 1519.81   11.12
   0   1   1 1290.69   14.10
   0  -1  -1 1518.55   12.06
   0   1   1 1507.53   15.10
   0   1   2 1460.31   16.77
   0  -1   2 1575.18   16.13
   0   1   2 1478.37   17.00
   0   1  -2 1240.52   13.61
   0  -1  -2 1373.31   16.30
   0  -1   2 1603.73   13.53
   0  -1   2 1321.46   13.55
   0  -1   2 1247.46   16.40
   0   1   2 1394.99    6.71
   0  -1   2 1577.25   15.84
   0   1  -2 1797.35   18.10
   0  -1  -2 1411.29   10.31
   0  -1  -2 1528.92   17.05
   0   1  -2 1346.79   12.87
   0   1   2 1427.61   15.12
   0   1   2 1497.44   11.66
   0  -1   2 1354.55    7.08
   0   1   2 1494.51   16.86
   0   1  -3  431.79    9.18
   0   1  -3  513.61   12.53
   0   1   3  485.07    5.47
   0   1   3  497.31   12.79
   0  -1   3  541.35   11.25
   0  -1  -3  438.71   12.76
   0  -1   3  484.75   11.00
   0  -1  -3  515.61   13.31
   0   1   3  517.77   12.09
   0  -1  -3  500.38    8.24
   0  -1   3  438.88   12.50
   0   1  -3  478.53    9.84
   0  -1   3  521.39    6.03
   0  -1   3  447.41    9.67
   0   1   3  537.67    9.37
   0  -1   3  555.24   10.25
   0   1   3  528.33   10.94
   0  -1  -4 1537.18   26.19
   0  -1   4 1828.36   12.45
   0  -1  -4 1951.55   27.30
   0  -1   4 1991.67   22.36
   0  -1   4 2011.06   20.46
   0   1   4 1917.23   19.35
   0  -1   4 1817.26   18.90
   0   1  -4 1619.79   17.24
   0   1  -4 1733.65   20.14
   0   1  -4 1504.69   26.05
   0  -1   4 1662.98   21.50
   0  -1  -4 1799.43   17.95
   0   1  -4 1783.90   25.36
   0   1   4 1930.87   23.75
   0   1   4 1770.35   12.16
   0  -1   4 1661.11   24.58
   0   1   4 1651.95   24.62
   0   1   4 1836.21   19.44
   0   1  -5    1.93    6.32
   0   1   5    2.62    5.05
   0   1  -5    4.70   10.79
   0   1   5    4.06    7.18
   0  -1   5    4.49    5.54
   0   1   5   -0.06    8.49
   0  -1   5    2.10    5.88
   0   1   5    3.26    4.27
   0   1  -5    0.57    8.42
   0  -1   5    0.19    5.42
   0   1  -5    1.69    4.73
   0  -1  -5    6.73   11.54
   0  -1  -5    1.74    5.40
   0   1   5    2.87    3.29
   0  -1  -5   -0.44    9.09
   0  -1   5    5.39    7.96
   0   1   6  949.36   14.58
   0   1   6  977.45   16.97
   0  -1  -6  969.56   25.07
   0  -1  -6  866.61   26.58
   0  -1   6  950.17   21.76
   0   1   6  974.04   19.16
   0  -1  -6  938.83   18.31
   0  -1   6 1017.57   18.40
   0   1   6  764.64   20.87
   0  -1   6  881.18   14.97
   0   1  -6  924.13   23.07
   0   1  -6  924.81   26.60
   0  -1   6  963.70   16.66
   0   1  -6  903.16   19.17
   0  -1  -7   89.12   14.73
   0   1   7  102.86   10.39
   0  -1   7   94.72    8.48
   0   1  -7   84.19   11.18
   0   1  -7   85.22   12.93
   0   1  -7  104.36   17.04
   0  -1   7   96.49   12.20
   0  -1  -7   92.63   17.93
   0  -1   7   99.18    9.52
   0   1   7   72.58   12.37
   0  -1  -7   98.68   10.61
   0   1   8  194.15   12.27
   0   1  -8  197.95   15.40
   0  -1  -8  206.59   18.99
   0   1  -8  208.85   21.22
   0   1  -8  184.26   16.67
   0  -1  -8  191.99   14.59
   0   1   8  180.99   15.53
   0  -1   8  222.24   15.73
   0  -1  -8  230.34   22.17
   0   1  -9  114.43   15.99
   0   1  -9   92.99   16.26
   0  -1   9  108.46   14.16
   0  -1  -9  104.04   18.54
   0   1  -9  131.00   21.95
   0   1   9  100.71   15.62
   0  -1  -9  118.12   23.39
   0   1   9   98.25   11.59
   0  -1  -9  102.09   15.14
   0   2   0 1511.99   14.78
   0   2   0 1605.94    9.70
   0  -2   0 1672.26    7.85
   0   2   0 1613.99    8.77
   0  -2   0 1523.93   12.08
   0   2   0 1738.78   19.83
   0   2   0 1619.56   16.33
   0  -2   0 1697.27   11.95
   0   2   0 1647.05    7.63
   0   2  -1   88.95    2.73
   0   2   1   83.04    5.80
   0   2  -1   88.26    2.16
   0   2   1  101.68    2.86
   0   2   1   98.57    3.28
   0   2  -1  143.36    6.39
   0   2   1  100.68    6.72
   0   2  -1   91.94    3.09
   0  -2  -1  101.75    2.86
   0  -2   1   92.55    3.15
   0   2   1   95.08    2.25
   0   2  -1   91.30    2.86
   0   2   1   94.52    4.39
   0   2   1  104.22    3.29
   0   2  -1  156.12    6.14
   0  -2   1  127.58    5.34
   0  -2   1  118.66    5.14
   0   2   2  461.13   11.74
   0   2   2  529.62    9.99
   0   2  -2  489.71    8.71
   0   2   2  443.87    5.77
   0  -2  -2  519.08   10.90
   0   2  -2  493.02    8.40
   0   2   2  485.15    5.17
   0   2   2  456.08    3.25
   0  -2   2  580.41   10.71
   0   2  -2  449.31   10.85
   0   2   2  487.98   11.00
   0  -2  -2  514.13    6.74
   0   2  -2  532.35    8.19
   0  -2  -2  514.44    9.42
   0  -2  -2  526.60    7.72
   0  -2   2  551.05    9.83
   0  -2   2  547.50   10.86
   0  -2   2  548.75    6.28
   0  -2   2  557.29   11.05
   0   2   2  502.08   12.35
   0   2   3 1049.89   16.88
   0  -2  -3 1179.49   19.45
   0   2   3 1054.95   17.44
   0   2   3 1032.32   17.52
   0  -2   3 1057.25   15.84
   0   2  -3 1007.54   14.64
   0  -2  -3 1067.41   17.47
   0  -2   3 1151.26   12.22
   0  -2   3 1167.92   16.84
   0  -2   3 1126.50   17.95
   0   2   3 1051.80   17.25
   0   2   3  989.10   10.64
   0  -2  -3 1045.47   11.35
   0   2  -3 1037.07   16.29
   0  -2   3 1068.06   15.52
   0  -2  -3 1009.34    7.65
   0   2  -3  906.54   15.39
   0  -2  -4    0.49    3.83
   0   2  -4    2.24    8.83
   0   2   4    2.78    6.90
   0  -2   4    1.27    6.62
   0   2  -4    1.11    5.40
   0  -2   4   -1.46    5.48
   0  -2   4    9.97    3.38
   0  -2  -4    3.75    7.44
   0   2  -4    3.57    5.75
   0   2  -4    1.66    6.37
   0  -2   4    0.92    3.97
   0  -2  -4    1.78    8.03
   0  -2   4    2.68    5.28
   0   2   4    0.24    3.62
   0  -2   4    2.36    5.77
   0   2   4   -1.07    7.09
   0   2   4    1.82    5.25
   0   2   5 1478.04   25.86
   0   2  -5 1572.06   22.79
   0  -2  -5 1777.48   30.91
   0  -2   5 1827.84   27.17
   0  -2  -5 1626.39   19.66
   0   2  -5 1550.10   20.84
   0  -2   5 1719.24   18.81
   0   2  -5 1509.77   29.35
   0  -2   5 1519.20   20.29
   0  -2  -5 1507.40   28.71
   0   2   5 1658.87   21.43
   0   2   5 1534.10   17.99
   0   2   5 1692.58   24.73
   0  -2   5 1858.27   23.81
   0  -2   5 1506.75   22.72
   0   2  -5 1588.00   26.12
   0   2   6   34.71    6.14
   0   2   6   28.89   10.36
   0  -2   6   26.62    7.45
   0   2   6   35.66    9.23
   0  -2  -6   30.48    7.51
   0  -2   6   34.42    6.08
   0  -2  -6   34.59   12.94
   0   2  -6   25.97    9.89
   0  -2  -6   33.72   13.72
   0  -2   6   36.57    9.46
   0   2  -6   25.91   13.59
   0  -2   6   36.46    7.95
   0   2  -6   23.93    9.11
   0  -2  -7  768.43   18.71
   0  -2  -7  746.90   27.59
   0   2  -7  729.20   20.56
   0   2   7  769.90   19.18
   0   2  -7  830.51   27.49
   0  -2  -7  873.39   27.31
   0  -2   7  844.70   18.80
   0  -2   7  818.46   21.45
   0   2  -7  775.94   22.78
   0  -2  -8   15.04   18.34
   0   2   8   11.94   10.00
   0   2   8   16.21   12.81
   0  -2   8   13.28   10.98
   0  -2  -8   16.40   16.22
   0   2  -8   10.41   11.98
   0  -2   8   10.84    9.16
   0   2  -8   14.75   17.06
   0  -2  -8    6.21   11.09
   0   2  -8   13.75   12.30
   0   2  -9   89.24   20.41
   0  -2  -9   57.91   18.82
   0  -2  -9   74.35   14.33
   0  -2  -9   83.25   22.49
   0   2  -9   70.89   15.14
   0  -2   9   72.43   13.12
   0   2   9   62.50   14.70
   0   2   9   67.71   11.93
   0   3   0    0.54    1.27
   0   3   0    0.74    1.92
   0  -3   0    0.54    0.78
   0   3   0    2.81    5.29
   0  -3   0    0.43    2.84
   0  -3   0    0.21    1.28
   0  -3   0    2.33    2.84
   0   3   0    1.90    1.56
   0   3   0   -0.07    4.20
   0   3   0   -0.61    3.88
   0   3   1 5750.95   72.61
   0  -3   1 5645.19   21.71
   0  -3  -1 6247.37   69.53
   0  -3   1 6001.39   31.65
   0   3  -1 5688.43   87.17
   0   3   1 5724.99   79.42
   0   3   1 5394.76   21.77
   0   3   1 4965.54   38.52
   0   3  -1 5593.24   87.39
   0   3   1 5610.94   27.33
   0  -3  -1 5401.10   54.14
   0   3   1 5579.81   44.65
   0   3   1 5347.28   28.73
   0   3   2  203.42    6.58
   0  -3  -2  190.63    7.14
   0   3   2  197.15    4.04
   0  -3   2  198.62    8.17
   0   3   2  166.03    9.52
   0   3   2  183.34    8.14
   0   3  -2  167.20    4.53
   0   3   2  186.56   10.65
   0  -3  -2  205.10    5.75
   0  -3   2  213.86    7.31
   0  -3  -2  208.70    8.18
   0  -3   2  223.13    8.43
   0   3  -2  175.32    9.39
   0   3  -2  204.30    7.95
   0  -3   2  193.91    6.54
   0  -3  -2  199.21    5.07
   0   3  -2  180.40    6.03
   0   3   2  173.77    4.12
   0   3   3 1328.55   20.78
   0  -3  -3 1349.66   13.46
   0   3  -3 1324.46   15.92
   0   3   3 1276.49    8.80
   0  -3   3 1487.76   18.61
   0   3   3 1376.97   18.84
   0  -3   3 1492.42   20.07
   0   3  -3 1224.29   20.00
   0  -3   3 1510.19   11.20
   0  -3  -3 1470.24   22.85
   0   3   3 1268.19   21.83
   0  -3  -3 1358.07   17.80
   0   3   3 1242.49   21.32
   0  -3  -3 1504.35   14.25
   0   3  -3 1295.87   16.90
   0  -3   3 1594.60   20.66
   0  -3   3 1470.03   19.30
   0  -3  -4  411.76   15.93
   0   3  -4  317.25   14.10
   0  -3   4  381.39    9.13
   0  -3   4  366.72   11.52
   0   3   4  344.90   12.87
   0  -3  -4  341.01   12.57
   0  -3   4  413.27   12.86
   0   3  -4  338.54   10.87
   0   3   4  349.66   12.33
   0  -3  -4  334.15    8.36
   0  -3  -4  320.13    5.23
   0   3   4  346.65   12.90
   0  -3   4  392.71   12.03
   0   3   4  343.48    6.85
   0   3  -4  318.24   10.81
   0   3   4  323.80   12.01
   0  -3   4  375.02    7.55
   0   3  -4  313.38   11.94
   0  -3   4  379.29   11.85
   0   3  -5   -0.16    7.69
   0   3  -5    2.68   10.75
   0  -3   5   -0.63    7.35
   0  -3   5    0.11    4.19
   0   3   5    0.65    6.57
   0   3  -5    5.94    7.59
   0  -3   5    2.00    7.29
   0  -3  -5    6.54   11.05
   0  -3  -5    1.52    5.54
   0   3   5    4.07    8.73
   0  -3   5    4.01    6.93
   0  -3   5   -1.65    8.18
   0   3   5    5.79    8.76
   0  -3  -5    4.65    9.43
   0   3  -5   -0.69    7.31
   0  -3   6  181.32   10.53
   0   3   6  161.46    9.86
   0  -3   6  196.60   11.20
   0   3   6  190.11   12.75
   0  -3   6  200.38   12.53
   0  -3  -6  157.20   15.68
   0   3  -6  167.34   16.14
   0   3   6  161.25   13.53
   0  -3  -6  184.59   16.26
   0   3  -6  151.80   11.75
   0  -3   6  169.87   11.01
   0  -3  -6  175.55    9.74
   0   3  -6  156.68   11.73
   0  -3  -7  331.42   13.82
   0   3   7  311.33   11.93
   0  -3  -7  338.42   21.81
   0  -3   7  338.76   13.73
   0   3   7  315.57   15.09
   0   3  -7  312.98   15.22
   0   3   7  283.32   16.92
   0  -3   7  342.68   15.34
   0   3  -7  318.24   20.18
   0   3  -7  317.53   15.80
   0  -3  -7  303.62   21.13
   0  -3   8   26.10   11.65
   0  -3   8   18.69    9.92
   0   3  -8   19.07   12.57
   0   3   8   12.27   13.40
   0  -3  -8   16.08   17.53
   0   3  -8   30.58   17.07
   0  -3  -8   27.29   18.99
   0  -3  -8   18.88   11.37
   0   3   8   13.71   10.87
   0   3   9  275.61   19.61
   0  -3   9  338.71   15.76
   0  -3  -9  334.78   26.99
   0   3   9  320.47   16.06
   0  -3  -9  343.07   18.84
   0   3  -9  317.88   19.34
   0  -3  -9  353.14   25.60
   0  -3   9  364.47   17.77
   0   3  -9  392.22   25.17
   0   4   0 2210.54   24.39
   0   4   0 2287.32   15.32
   0   4   0 2279.45   13.00
   0   4   0 2294.68   14.94
   0  -4   0 2295.57   13.18
   0   4   0 2315.15   26.14
   0   4   0 2368.36   31.33
   0  -4   0 2379.40   20.48
   0  -4   0 2353.96    8.30
   0   4   1    7.30    1.84
   0  -4  -1   10.27    2.02
   0   4   1   10.96    4.05
   0   4  -1    8.46    2.34
   0  -4   1   10.06    5.14
   0   4   1    7.69    2.06
   0   4  -1    8.83    6.61
   0   4   1   12.02    8.64
   0   4  -1    7.12    2.69
   0  -4   1   11.22    4.97
   0   4   1    8.67    4.59
   0   4   1   10.71    7.00
   0   4  -1    8.17    4.24
   0   4   1    7.32    2.76
   0  -4   1    9.70    2.44
   0   4  -1   12.75    7.14
   0  -4  -1    9.58    1.49
   0  -4  -1    9.42    3.53
   0   4   2 1405.43   11.49
   0  -4   2 1693.69   21.92
   0   4   2 1427.08   14.09
   0   4   2 1461.01   14.12
   0   4  -2 1461.05   14.54
   0   4   2 1434.40   26.82
   0   4   2 1242.19   23.19
   0   4   2 1368.98   18.86
   0  -4   2 1547.54   16.26
   0   4  -2 1394.16   15.06
   0  -4  -2 1426.33   19.28
   0   4   2 1515.84   13.25
   0   4  -2 1578.92   24.16
   0   4  -2 1396.05   10.94
   0  -4   2 1423.45   15.51
   0  -4  -2 1411.20   19.36
   0  -4   2 1702.25   20.69
   0   4  -2 1597.97   22.37
   0  -4  -2 1522.00   12.66
   0  -4   3  346.78   11.36
   0   4   3  290.98    4.31
   0  -4   3  327.12    9.69
   0   4   3  280.38   11.53
   0   4   3  309.44    9.65
   0  -4  -3  308.96    9.14
   0   4   3  271.02   12.74
   0  -4  -3  311.98    7.59
   0  -4   3  355.93   10.70
   0   4   3  298.82   14.05
   0  -4   3  366.36   11.47
   0   4  -3  293.14    9.17
   0   4  -3  332.62   10.28
   0   4  -3  276.79    7.01
   0  -4  -3  314.34   12.66
   0   4  -3  317.90   13.26
   0  -4  -3  316.92    8.75
   0   4   3  280.57    6.43
   0   4   4  153.39   10.42
   0  -4   4  209.59   10.29
   0  -4   4  199.95   10.47
   0   4   4  169.66   11.57
   0   4  -4  167.46   11.42
   0   4  -4  154.08   11.20
   0   4  -4  161.02    8.86
   0   4   4  170.23   10.29
   0  -4   4  181.10    9.79
   0   4  -4  160.70    7.45
   0  -4  -4  172.97    7.02
   0  -4  -4  194.00   13.00
   0   4   4  158.00   11.04
   0  -4  -4  169.81    9.24
   0  -4   4  202.58    8.32
   0  -4   4  177.02    9.02
   0  -4  -4  178.64    6.30
   0  -4  -5  767.14   14.20
   0   4   5  714.27   18.13
   0  -4  -5  788.52   19.79
   0  -4   5  860.28   14.04
   0   4   5  767.68   19.51
   0  -4   5  852.78   17.88
   0   4   5  748.69   19.46
   0  -4   5  860.62   17.93
   0   4  -5  816.41   19.72
   0  -4   5  987.65   19.81
   0   4  -5  725.12   17.11
   0  -4  -5  879.16   25.13
   0  -4   5  825.55   17.73
   0   4  -5  729.15   15.84
   0   4  -5  729.42   20.84
   0   4  -6   87.23   13.95
   0   4  -6   68.25   10.15
   0  -4  -6   85.32   15.75
   0  -4  -6   83.69   13.87
   0   4   6   86.71   12.58
   0   4   6   79.75   11.48
   0  -4   6   96.02   10.59
   0  -4  -6   86.98    8.66
   0  -4   6   77.40    9.18
   0  -4   6   83.69    9.33
   0   4  -6   94.42   11.22
   0  -4   6   85.30   10.21
   0   4   6   77.84    9.12
   0   4  -7  502.83   22.27
   0   4   7  433.88   17.49
   0  -4   7  512.93   17.19
   0   4   7  416.83   14.66
   0  -4  -7  413.02   22.02
   0  -4  -7  456.71   15.58
   0   4  -7  380.21   16.63
   0  -4  -7  470.88   25.03
   0   4   7  420.43   19.48
   0  -4   7  464.25   15.36
   0  -4   7  456.06   15.86
   0   4  -8  256.99   16.37
   0  -4   8  306.45   15.33
   0  -4   8  284.25   14.49
   0  -4  -8  313.45   24.45
   0   4   8  280.00   16.16
   0  -4  -8  272.72   22.74
   0  -4  -8  288.78   15.67
   0   4   8  234.90   17.98
   0   4  -8  305.19   21.39
   0   5   0   -0.18    8.85
   0   5   0    1.08    2.24
   0   5   0    2.80    3.08
   0  -5   0    1.22    1.08
   0  -5   0    0.50    2.36
   0  -5   0   -1.31    4.50
   0  -5   0    0.14    5.12
   0   5   0    2.75    6.30
   0   5   0   -1.55    6.61
   0   5   0    0.32    2.80
   0  -5  -1   36.18    1.81
   0   5   1   36.72    2.84
   0   5   1   32.58    8.02
   0   5   1   41.21   10.81
   0   5  -1   28.60    1.94
   0  -5  -1   34.88    5.12
   0   5   1   37.16    3.81
   0  -5  -1   36.69    3.12
   0  -5   1   38.34    3.26
   0   5  -1   43.84    8.96
   0   5   1   40.49    2.79
   0   5   1   41.25    5.78
   0   5  -1   37.83    3.45
   0  -5   1   31.24    6.45
   0  -5  -1   39.45    3.33
   0  -5   1   38.50    6.64
   0   5  -1   40.59    8.31
   0   5   1   36.70    4.75
   0   5  -1   38.91    3.92
   0   5  -1   43.52    5.91
   0   5   2  596.74   10.34
   0   5   2  576.85   20.60
   0   5  -2  571.21   16.39
   0  -5   2  669.30   15.49
   0  -5   2  566.83   10.17
   0  -5  -2  592.44    7.56
   0   5   2  581.65    9.04
   0   5  -2  567.39   10.36
   0   5  -2  567.30   10.13
   0  -5   2  654.75   14.37
   0   5   2  534.45   17.27
   0   5   2  580.73   13.15
   0   5  -2  696.16   10.62
   0  -5  -2  572.58   13.74
   0  -5   2  609.46   10.38
   0   5   2  577.83   10.11
   0   5   2  561.90    8.12
   0  -5  -2  556.57   10.14
   0   5  -2  618.25   17.43
   0  -5  -2  575.05   14.76
   0   5  -2  587.33   10.55
   0   5  -3   32.86    5.85
   0   5   3   22.80    9.03
   0  -5   3   34.27    7.32
   0   5   3   27.68    7.42
   0   5   3   28.22    5.38
   0   5  -3   27.45    3.55
   0   5   3   29.90    3.17
   0   5   3   35.75   10.82
   0  -5   3   27.70    5.76
   0  -5  -3   26.66    6.89
   0  -5   3   30.69    5.66
   0  -5  -3   23.09    4.33
   0  -5  -3   29.44    4.49
   0  -5   3   31.03    7.69
   0   5  -3   28.28    6.73
   0   5  -3   33.74    9.72
   0  -5  -3   25.50    4.65
   0   5   3   28.28    3.59
   0   5  -3   27.45    5.06
   0  -5  -3   28.61    8.29
   0   5  -3   29.01    7.75
   0  -5  -4 1348.38   17.00
   0   5   4 1163.33   24.52
   0  -5  -4 1351.58   17.54
   0  -5   4 1557.86   20.99
   0  -5  -4 1369.24   27.58
   0   5  -4 1373.64   25.78
   0  -5   4 1660.63   22.50
   0   5  -4 1274.35   18.49
   0   5  -4 1222.19   19.56
   0   5   4 1203.00   26.44
   0  -5  -4 1343.26   18.66
   0  -5   4 1420.09   20.45
   0   5   4 1263.37   20.03
   0  -5   4 1500.88   22.49
   0   5  -4 1206.78   21.69
   0  -5   4 1454.49   23.09
   0   5   4 1237.73   23.28
   0  -5  -5    4.55    6.13
   0   5   5    4.10    8.99
   0   5  -5    3.54    7.47
   0  -5   5    7.05    7.64
   0  -5  -5    0.84    8.13
   0  -5   5    6.08    7.09
   0   5  -5    4.29    9.92
   0  -5  -5    9.31   12.52
   0  -5   5    6.60    9.05
   0  -5   5    0.72    7.57
   0   5   5    5.96    9.40
   0   5  -5    3.39    9.79
   0   5   5    4.05    9.24
   0  -5   5    7.57    5.94
   0   5  -6  835.50   20.13
   0   5  -6 1089.74   24.18
   0   5   6  859.78   21.55
   0   5  -6  906.97   24.00
   0  -5  -6  924.99   18.05
   0   5   6  912.31   23.14
   0  -5  -6 1040.62   30.77
   0  -5   6 1002.13   20.37
   0   5   6  857.57   22.65
   0  -5  -6  919.37   22.82
   0  -5   6 1098.95   21.41
   0  -5   6 1025.93   21.23
   0  -5   6  946.10   20.74
   0  -5   7    5.26    9.82
   0  -5  -7    2.86   17.05
   0  -5  -7   -1.67    9.17
   0   5   7    4.01   11.00
   0   5   7    0.07    9.10
   0  -5   7    3.97    9.40
   0  -5  -7    0.68   13.53
   0   5   7   -5.73   12.25
   0   5  -7    2.32   13.45
   0  -5   7    6.95    9.09
   0   5  -7    2.21   10.71
   0  -5   7   -0.33    9.52
   0  -5  -8  237.00   24.51
   0   5  -8  198.61   15.43
   0   5   8  185.68   12.51
   0   5  -8  224.00   19.29
   0   5   8  224.92   16.56
   0   5   8  193.57   17.47
   0  -5   8  234.11   14.12
   0  -5  -8  212.13   14.51
   0  -5  -8  199.23   20.28
   0  -5   8  215.87   13.80
   0   6   0 2066.84   15.58
   0  -6   0 2122.19   23.74
   0   6   0 2120.13   18.97
   0   6   0 2197.60   16.80
   0   6   0 2088.90   28.28
   0   6   0 2166.92   29.07
   0   6   0 2084.06   35.53
   0  -6   0 2078.23   15.78
   0   6  -1  247.70   13.10
   0  -6   1  223.89    6.18
   0   6  -1  228.43    7.21
   0   6   1  224.68   13.08
   0  -6   1  247.14   10.54
   0   6   1  240.07    7.56
   0   6   1  225.76    5.75
   0   6   1  241.03   16.60
   0  -6   1  211.10   10.23
   0   6   1  227.25    7.74
   0   6   1  234.57    5.16
   0   6   1  233.12   10.36
   0  -6  -1  227.51    9.02
   0   6  -1  235.36   14.01
   0  -6  -1  242.57    5.23
   0   6  -1  228.51    6.48
   0  -6  -1  229.47    6.01
   0  -6  -1  234.17    6.30
   0   6  -2 1298.78   16.24
   0   6   2 1046.40   11.78
   0   6   2 1020.76   11.81
   0   6   2  983.93   23.79
   0   6  -2 1035.66   14.73
   0  -6   2 1214.68   20.25
   0   6   2 1031.19   17.22
   0  -6  -2 1022.72    9.24
   0  -6   2 1100.80   13.52
   0  -6   2  985.37   13.72
   0   6  -2 1171.81   24.38
   0  -6   2 1150.49   20.77
   0   6  -2 1084.20   23.58
   0   6   2 1039.39   14.46
   0   6  -2 1044.40   14.16
   0  -6  -2  954.44   18.42
   0  -6  -2  963.89   15.46
   0  -6  -2  983.89   20.53
   0   6   2 1074.30   15.50
   0   6   2 1010.48   27.87
   0  -6  -3  860.97   18.34
   0   6  -3  851.12   15.34
   0  -6  -3  885.42   13.68
   0   6   3  786.97   25.32
   0  -6  -3  809.37   20.18
   0   6   3  813.71   13.05
   0   6   3  734.69   21.97
   0   6  -3  916.90   22.63
   0  -6   3 1065.53   15.94
   0  -6   3  831.90   14.87
   0   6   3  802.60   11.39
   0  -6   3  963.84   19.05
   0  -6   3 1031.41   20.42
   0   6  -3  830.05   14.60
   0   6   3  792.51   17.61
   0  -6  -3  843.61   11.20
   0   6   4   87.96   13.88
   0  -6   4   73.36    9.40
   0  -6   4   77.01    7.62
   0   6  -4   62.15    7.25
   0   6   4   78.04   10.67
   0  -6   4   82.56    9.75
   0  -6  -4   76.87    8.38
   0  -6  -4   81.85   12.30
   0   6   4   69.77    7.83
   0  -6   4   97.32    8.11
   0  -6  -4   72.07    6.56
   0  -6   4   92.35    8.43
   0   6   4   53.59   11.64
   0   6  -4   71.96   12.55
   0  -6  -4   68.57    6.47
   0   6  -4   75.90    8.11
   0  -6   5  474.87   13.98
   0  -6   5  501.12   16.11
   0   6  -5  426.12   13.39
   0   6   5  434.85   17.10
   0  -6   5  527.15   13.58
   0  -6  -5  479.23   12.86
   0  -6  -5  497.56   21.92
   0  -6  -5  457.52   13.71
   0   6  -5  417.86   14.47
   0  -6   5  528.40   16.36
   0   6   5  434.50   14.92
   0   6   5  386.84   17.51
   0   6  -5  517.92   19.52
   0  -6   6   63.29   10.36
   0  -6  -6   61.73    8.74
   0   6   6   69.70   12.00
   0   6  -6   56.30    9.35
   0  -6  -6   58.05   10.70
   0   6  -6   68.58   12.97
   0   6   6   59.74   12.41
   0  -6   6   64.46   11.20
   0   6  -6   50.66   10.56
   0  -6  -6   50.41   16.06
   0  -6   6   62.72    9.22
   0   6   6   45.74   11.24
   0  -6   7   68.06   10.22
   0   6  -7   58.85   12.11
   0  -6   7   69.15   10.90
   0  -6  -7   65.27   13.86
   0   6   7   56.11   12.93
   0   6   7   57.35   11.65
   0  -6  -7   54.67   19.34
   0  -6  -7   65.78   10.69
   0   6   7   57.05   13.52
   0  -6   7   84.20   11.85
   0  -6  -8  115.27   17.72
   0  -6  -8  143.61   24.21
   0  -6   8  120.29   12.99
   0   6  -8  110.20   14.36
   0  -6  -8  125.75   13.90
   0   6   8  127.72   16.31
   0   6   8  118.81   12.64
   0   6   8  121.01   15.51
   0  -7   0   -1.80    7.20
   0   7   0    4.36    9.09
   0  -7   0    0.93    5.89
   0   7   0    1.13    4.94
   0   7   0    1.56    3.56
   0   7   0    3.19    8.30
   0  -7   0    0.59    3.43
   0   7   0   -2.40   11.84
   0  -7  -1 1993.01   30.72
   0  -7  -1 1905.02   23.81
   0   7   1 1902.86   32.02
   0  -7   1 1799.84   16.76
   0   7  -1 1920.67   20.53
   0   7  -1 2270.52   28.12
   0   7   1 1878.53   26.07
   0   7   1 1969.13   39.44
   0  -7   1 1730.45   24.67
   0  -7  -1 1909.08   17.17
   0   7  -1 1874.47   17.55
   0   7   1 1865.69   16.21
   0   7  -1 1922.56   34.64
   0   7   1 1887.08   19.97
   0   7  -1 2056.35   32.00
   0   7   1 1900.65   20.25
   0  -7   1 2072.56   26.20
   0   7   2   26.64    4.06
   0  -7  -2   20.76    9.96
   0   7   2   24.63   11.16
   0   7   2   27.13    6.28
   0   7   2   27.28    5.85
   0   7   2   40.14   14.80
   0   7  -2   23.83   11.08
   0   7  -2   25.24    5.76
   0  -7  -2   23.78    7.98
   0  -7   2   21.54    4.92
   0  -7  -2   22.90    4.73
   0   7  -2   38.13   11.49
   0   7   2   23.07    6.60
   0  -7   2   33.28    8.85
   0  -7   2   30.51    8.86
   0  -7  -2   24.20    4.62
   0   7  -2   25.25    5.11
   0  -7  -2   20.73    7.12
   0  -7  -3  464.62   11.21
   0   7  -3  430.07   11.87
   0  -7   3  521.14   16.49
   0   7  -3  454.40   18.94
   0  -7   3  546.52   15.21
   0   7   3  413.88   22.20
   0  -7  -3  430.72   15.78
   0   7  -3  407.63   11.75
   0   7   3  405.31   18.97
   0   7   3  418.44    9.24
   0   7   3  414.08    9.74
   0  -7   3  421.77   11.33
   0  -7   3  493.34   15.95
   0  -7  -3  416.37   16.97
   0   7   3  410.98   13.95
   0  -7   4  106.34   11.29
   0  -7  -4  111.24    7.88
   0  -7   4  103.01   10.66
   0   7   4   73.44   13.01
   0  -7  -4   95.10   13.91
   0   7   4   89.02   10.67
   0   7   4   92.61    7.80
   0  -7   4   95.09    8.13
   0   7  -4  103.35   14.29
   0  -7   4  109.36    9.37
   0   7  -4   94.36    9.12
   0   7  -4   93.20    8.42
   0   7   4   87.75    6.43
   0  -7  -5   12.93   14.42
   0   7   5   18.12   10.59
   0   7   5   15.78    8.48
   0  -7   5   12.42    9.37
   0   7   5   13.38   11.81
   0  -7   5   14.64    9.90
   0   7  -5   12.07    8.83
   0  -7   5   14.07    7.33
   0   7  -5   12.18    7.91
   0   7  -5   22.06   13.61
   0  -7  -5   17.55    7.14
   0  -7   5   15.06    7.53
   0   7  -5   12.18    8.87
   0  -7  -6   99.92   19.24
   0   7  -6   93.02   11.74
   0   7   6  105.08   11.97
   0   7   6   94.16   13.95
   0  -7   6  118.58   12.48
   0   7  -6   95.93   10.56
   0  -7   6  106.43    9.96
   0  -7   6  101.31   11.84
   0   7  -6  127.10   15.45
   0  -7  -6  103.48   10.12
   0   7   6   88.09   13.75
   0   7   7  218.22   15.90
   0   7   7  203.37   16.17
   0   7   7  213.53   17.09
   0  -7  -7  241.52   24.53
   0  -7   7  243.83   14.73
   0  -7   7  239.22   14.66
   0  -7  -7  231.21   13.77
   0   7  -7  206.36   14.69
   0   8   0    3.79    4.09
   0  -8   0    7.63    6.57
   0   8   0    5.32    5.84
   0  -8   0    4.98   10.31
   0  -8   0    5.59    4.07
   0   8   0    5.51    9.55
   0   8   0    5.48    9.68
   0  -8   0    5.07    8.01
   0   8   0    7.64   13.49
   0  -8  -1  151.29    6.63
   0  -8   1  164.69   11.01
   0  -8   1  152.04   10.96
   0   8   1  168.06   13.80
   0  -8  -1  178.45   13.86
   0   8  -1  166.46    8.59
   0   8  -1  175.57   14.43
   0   8  -1  152.93    6.82
   0   8   1  167.44   18.60
   0   8   1  153.68    6.32
   0  -8   1  146.22    6.56
   0   8   1  153.56   11.69
   0   8   1  159.58    8.62
   0  -8  -1  152.96   10.46
   0  -8   1  199.50   13.15
   0   8  -1  188.38   11.31
   0   8  -1  168.29   16.10
   0  -8  -2    8.25    4.92
   0   8  -2    7.16    5.39
   0   8  -2   11.97   12.16
   0   8   2    6.19    6.57
   0   8   2    9.79    7.51
   0  -8  -2    5.04   11.21
   0  -8   2   10.11    9.17
   0  -8   2   11.03    8.87
   0   8  -2   15.53   12.56
   0  -8   2    9.11    9.17
   0   8   2   14.59   16.57
   0   8   2    7.64    4.33
   0  -8  -2    8.69    8.10
   0   8   2    9.46    6.17
   0   8  -2    4.05    6.17
   0   8   2   10.93   11.94
   0  -8  -2    3.38    8.33
   0   8  -3  843.53   24.37
   0  -8   3  951.93   20.14
   0  -8   3  858.19   20.93
   0   8   3  747.90   25.48
   0  -8  -3  696.27   21.45
   0   8   3  829.71   31.02
   0   8   3  759.50   12.87
   0   8   3  735.05   17.73
   0   8  -3  772.80   16.64
   0   8  -3  783.45   15.75
   0  -8  -3  770.80   21.25
   0  -8   3  916.96   20.53
   0  -8  -3  798.52   14.94
   0   8  -4   20.19   13.02
   0   8  -4   15.59    8.16
   0  -8  -4   17.77    7.10
   0   8  -4   20.54    7.69
   0   8   4   16.13   13.28
   0  -8   4   23.76    9.97
   0  -8   4   25.82    8.66
   0   8   4   17.65    9.74
   0   8   4   16.87    5.82
   0  -8  -4   16.11   13.30
   0  -8   4   24.20    9.80
   0  -8   5  777.27   20.08
   0   8   5  622.31   24.63
   0  -8   5  728.37   20.02
   0   8  -5  605.18   17.67
   0   8  -5  665.68   17.30
   0  -8   5  798.24   18.36
   0  -8  -5  709.22   27.65
   0   8   5  663.84   21.42
   0   8  -5  794.37   25.25
   0  -8  -5  695.95   16.45
   0  -8  -6    3.39   18.48
   0   8  -6    2.99   10.42
   0  -8   6    0.00   10.66
   0   8  -6    0.70   14.69
   0  -8   6   10.24   11.06
   0   8   6   10.21   13.71
   0  -8  -6   -1.16    8.74
   0   8   6   -2.35   12.77
   0  -8   7  264.67   15.51
   0  -8  -7  232.12   14.16
   0  -8  -7  225.40   26.18
   0  -8   7  224.59   15.13
   0   8   7  228.80   17.91
   0   8  -7  210.23   15.76
   0   8   7  199.20   17.84
   0   8  -7  278.20   19.41
   0  -9   0    5.75   11.31
   0   9   0   -2.71   11.75
   0   9   0    3.67    7.03
   0  -9   0    2.33    8.84
   0   9   0    3.10   15.39
   0   9   0    2.89   10.18
   0   9   0    2.27    4.84
   0   9   1  415.55   16.67
   0  -9  -1  432.82   15.34
   0  -9   1  353.08   14.10
   0  -9   1  530.18   18.69
   0   9  -1  400.58   22.15
   0   9  -1  448.75   20.11
   0   9   1  432.19   13.02
   0   9   1  436.36   24.96
   0   9  -1  404.55   10.52
   0  -9  -1  456.62   19.50
   0   9   1  441.23   19.74
   0   9  -1  410.81   13.02
   0  -9   1  468.37   15.82
   0  -9   2  249.53   14.12
   0  -9   2  240.96   13.77
   0   9   2  221.17   17.96
   0   9   2  223.86   22.17
   0  -9   2  205.17   13.50
   0   9  -2  204.13    9.08
   0   9   2  211.81   10.59
   0   9  -2  229.60   17.77
   0   9  -2  210.95   10.64
   0   9   2  225.65   12.20
   0  -9  -2  206.52   15.77
   0  -9  -3  106.64    8.74
   0   9   3   97.65   10.22
   0   9  -3  105.44   16.01
   0  -9  -3   81.52   13.67
   0   9  -3  103.86    8.72
   0  -9   3  106.04   11.75
   0   9  -3  107.16    9.79
   0  -9   3  121.18   11.54
   0  -9   3  112.48   12.57
   0   9   3  102.55   16.25
   0  -9  -3   89.45   13.32
   0  -9  -4  393.82   21.25
   0  -9   4  476.06   17.50
   0   9  -4  422.98   14.94
   0   9  -4  443.24   21.01
   0  -9  -4  429.82   13.47
   0   9   4  383.74   21.94
   0  -9   4  456.17   17.91
   0   9   4  394.87   16.27
   0   9  -4  411.77   14.61
   0  -9   4  442.41   15.78
   0  -9   5    8.70   11.56
   0   9  -5    1.83    9.32
   0   9   5    2.01   11.75
   0  -9   5   -2.68   10.49
   0   9  -5    3.21   13.99
   0  -9   5    0.74    8.60
   0  -9  -5    0.29    8.21
   0   9   5    4.89   15.18
   0  -9  -5    7.32   16.31
   0   9  -6  287.50   20.40
   0   9   6  237.25   17.60
   0   9  -6  220.41   14.37
   0  -9  -6  220.42   24.15
   0  -9   6  279.73   15.79
   0  -9   6  246.67   15.37
   0  -9  -6  243.55   13.24
   0   9   6  232.26   19.60
   0  10   0  803.96   22.86
   0 -10   0  768.55   19.86
   0  10   0  762.21   23.83
   0 -10   0  832.26   24.40
   0  10   0  717.03   17.30
   0  10  -1   -1.94   13.99
   0 -10  -1    8.05   13.06
   0  10   1    2.31    7.95
   0 -10   1    2.02    9.99
   0  10  -1    0.80    8.13
   0  10   1    5.50   11.84
   0 -10  -1    0.49   10.28
   0  10   1    9.40   13.19
   0 -10   1    7.85   11.17
   0 -10   2  461.12   17.59
   0  10   2  507.96   23.77
   0 -10   2  585.88   19.36
   0 -10  -2  476.51   21.36
   0  10  -2  513.61   15.85
   0  10  -2  537.06   23.40
   0  10   2  506.28   15.63
   0 -10   2  565.23   18.27
   0 -10  -3   21.93    7.83
   0 -10  -3   18.31   13.73
   0 -10   3   25.90   10.38
   0  10  -3   18.75   15.52
   0 -10   3   16.27   11.75
   0  10   3   11.81   15.65
   0  10  -3   19.70    9.23
   0 -10   3   20.14   11.33
   0  10   4   91.68   12.20
   0 -10   4  100.27   12.73
   0  10   4   94.31   18.32
   0 -10  -4   82.69    9.83
   0 -10   4  100.12   11.67
   0 -10   4  102.28   13.51
   0  10  -4  116.56   17.66
   0 -10   5    6.91   12.19
   0 -10   5    1.10   11.76
   0  10   5   -0.67   16.85
   0 -10  -5    5.49    9.18
   0  10   5    0.01   11.98
   0  10  -5    3.87   15.96
   0 -10   5    3.85    9.69
   0  11   0    6.31   14.78
   0 -11   0    7.67   11.18
   0  11   0    4.26    9.10
   0 -11   0    2.00   12.95
   0 -11   1  121.33   14.37
   0  11  -1  108.08   11.38
   0  11  -1  118.26   17.38
   0  11   1  112.18   11.38
   0  11   1  106.80   14.89
   0  11   1  109.97   15.79
   0 -11  -1  115.77   16.32
   0 -11   1   99.29   12.67
   0  11   2  128.57   18.44
   0  11   2  121.04   11.89
   0 -11   2  115.92   13.17
   0  11  -2  121.92   17.39
   0 -11   2  132.59   13.98
   0  11  -2  117.40   11.93
   0 -11  -2  108.66   16.41
   0 -11   3   42.94   11.21
   0  11  -3   45.50   16.86
   0  11   3   39.56   17.33
   0 -11   3   36.83   12.31
   0 -11  -3   41.14    9.36
   0 -11   3   34.74   12.68
   0 -11  -3   44.43   15.35
   0 -11   4  293.54   17.43
   0  11  -4  302.92   21.71
   0 -11  -4  272.21   13.56
   0  11   4  314.59   23.54
   0 -11   4  310.64   16.72
   0 -11   4  286.90   14.79
   0 -12   0   46.70   15.20
   0 -12   0   49.92   13.07
   0  12   0   44.64   11.50
   0  12   0   44.71   16.88
   0  12   1   53.19   15.35
   0  12  -1   52.59   12.04
   0 -12  -1   61.09   16.09
   0  12  -1   59.75   17.18
   0 -12   1   67.74   14.63
   0 -12   1   52.57   12.78
   0  12   1   54.58   11.60
   0  12  -2   49.86   18.32
   0  12   2   48.66   12.13
   0 -12   2   42.00   12.62
   0 -12  -2   25.69   16.17
   0  12   2   45.52   17.52
   0 -12   2   47.72   12.86
  -1   0   9   18.00   12.97
   1   0  -9   17.41   13.21
   1   0  -9   12.98   16.15
   1   0  -9   19.17   20.18
   1   0  -8    1.49   17.66
  -1   0   8    1.51   11.02
   1   0  -8   -1.30   14.35
   1   0  -8   -0.57   10.79
  -1   0   7  501.70   12.88
  -1   0   7  531.58   14.59
   1   0  -7  498.01   22.07
  -1   0   7  492.56   18.11
   1   0  -7  505.13   16.33
   1   0  -6   -3.92   13.05
   1   0  -6    0.71   11.50
  -1   0   6    0.90    9.39
  -1   0   6    0.29    5.23
   1   0  -6    0.36    6.76
  -1   0   6   -1.94    6.46
   1   0  -5 1637.66   19.86
  -1   0   5 1788.42   22.00
   1   0  -5 1379.09   27.24
  -1   0   5 1701.60   26.75
  -1   0   5 1480.53   21.63
  -1   0   5 1815.70   18.66
  -1   0   5 1515.97   14.28
   1   0  -5 1623.64   29.41
  -1   0   5 1568.40   17.84
   1   0  -4    0.77    3.81
   1   0  -4    3.23    7.78
  -1   0   4    2.27    5.27
  -1   0   4    3.00    6.39
  -1   0   4    1.12    4.82
  -1   0   4   -0.16    3.27
  -1   0   4    0.88    3.62
   1   0  -4   -1.63    6.91
  -1   0   4    1.21    3.22
   1   0  -3 1645.11   18.65
  -1   0   3 1647.37   11.77
   1   0  -3 1638.19   13.86
  -1   0   3 1598.17   11.75
  -1   0   3 1659.32   18.30
   1   0  -3 1721.21   23.48
   1   0  -3 1630.51    9.40
  -1   0   3 1589.58   16.52
  -1   0   3 1638.32   20.82
  -1   0   3 1685.24   12.43
   1   0  -2    1.61    2.02
  -1   0   2   -0.13    2.59
   1   0  -2    0.11    1.22
   1   0  -2    3.69    3.31
   1   0  -2    2.26    1.49
  -1   0   1  146.73    2.92
   1   0  -1  145.79    2.74
   1   0  -1  138.86    3.32
  -1   0   1  146.22    2.11
  -1   0   1  145.70    3.02
  -1   0   0    0.53    0.61
   1   0   0    0.19    1.06
   1   0   0    0.69    0.90
   1   0   1  576.11    8.50
   1   0   1  561.67    5.69
   1   0   1  552.00    4.90
  -1   0  -1  539.61    6.47
   1   0   1  580.82    7.23
   1   0   1  544.36    6.46
   1   0   2    0.70    4.00
   1   0   2    0.45    2.03
   1   0   2    0.22    1.09
   1   0   2    0.84    2.70
  -1   0  -2    2.03    2.92
   1   0   2    8.47    3.73
  -1   0  -2    0.07    2.60
  -1   0  -2    0.09    2.07
   1   0   2    1.21    4.23
   1   0   3 1788.43   24.18
   1   0   3 1661.60   13.81
  -1   0  -3 2052.04   21.74
  -1   0  -3 1741.71   17.63
   1   0   3 1817.73   16.18
   1   0   3 1783.25   21.85
   1   0   3 1881.46   21.84
  -1   0  -3 1910.77   15.03
  -1   0  -4    4.32    6.02
   1   0   4    2.06    6.60
   1   0   4    0.06    7.92
   1   0   4    0.99    6.32
  -1   0  -4    0.04    3.99
   1   0   4   -1.17    4.40
  -1   0  -4    0.10    5.11
   1   0   5 1233.33   20.85
  -1   0  -5 1452.52   24.55
   1   0   5 1111.85   23.90
   1   0   5 1308.25   16.53
   1   0   5 1307.38   20.94
  -1   0  -5 1297.44   20.17
  -1   0  -6    0.43    9.76
   1   0   6   -0.35   10.65
  -1   0  -6   -1.34    8.26
  -1   0  -6    1.13   13.13
   1   0   6    2.51    8.01
   1   0   6   -0.51    7.78
  -1   0  -7  352.64   18.21
  -1   0  -7  320.36   15.34
   1   0   7  298.24   17.46
   1   0   7  347.26   13.53
  -1   0  -8   -0.22   18.31
   1   0   8    4.47    8.69
   1   0   8   -6.08   13.28
  -1   0  -8    0.41   12.06
  -1   0  -8   -0.81   13.35
   1  -1  -9  477.35   26.06
  -1  -1   9  502.02   19.85
  -1   1   9  445.94   20.20
   1  -1  -9  431.74   19.42
   1   1  -9  435.17   19.94
   1   1  -9  473.52   28.15
   1   1  -9  445.41   22.64
   1  -1  -9  432.99   29.15
  -1  -1   8   69.09    8.51
   1   1  -8   44.15   13.92
   1   1  -8   52.93   12.28
  -1  -1   8   60.93   11.94
   1   1  -8   60.61   18.42
   1  -1  -8   62.99   11.78
  -1   1   8   51.68   12.63
   1  -1  -8   64.79   16.30
   1  -1  -8   55.57   19.04
  -1   1   8   53.72    9.94
   1   1  -7  225.53   19.46
  -1  -1   7  244.24   10.26
   1  -1  -7  280.48   13.09
   1  -1  -7  274.62   19.23
  -1  -1   7  316.45   15.62
  -1   1   7  292.19   12.61
   1   1  -7  252.84   13.51
  -1   1   7  255.94   14.86
   1   1  -7  261.77   17.33
   1  -1  -7  229.70   20.36
   1  -1  -6  425.91   12.64
  -1  -1   6  427.72   11.68
  -1   1   6  418.24   10.62
  -1  -1   6  506.46   17.28
   1   1  -6  393.70   17.86
   1   1  -6  329.09   19.17
  -1  -1   6  388.28   10.15
  -1   1   6  362.88   15.56
   1  -1  -6  421.15   19.63
  -1  -1   6  472.90   12.56
   1  -1  -6  357.76   19.13
  -1   1   6  454.97   14.30
   1   1  -6  397.84   13.31
  -1  -1   6  384.13   13.59
  -1   1   6  421.46   10.97
   1   1  -5   82.65    7.31
  -1   1   5   99.64    8.57
   1  -1  -5   85.85    6.62
  -1  -1   5   95.86    8.61
  -1   1   5   85.58    5.32
  -1   1   5   69.83    9.60
   1  -1  -5   87.37   12.06
  -1  -1   5  101.96    9.87
  -1   1   5  105.25    7.02
   1  -1  -5   67.51   11.01
   1   1  -5  104.07   11.15
   1   1  -5   83.76    4.99
  -1  -1   5   99.65    6.32
  -1  -1   5  106.15    7.00
  -1  -1   5   98.93    4.80
   1   1  -5   61.12   10.94
  -1  -1   5   88.60    6.16
  -1  -1   4 1051.34    8.03
   1   1  -4 1188.64   22.01
   1  -1  -4 1098.26   18.95
  -1   1   4 1017.61   19.56
  -1  -1   4 1214.15   20.40
  -1   1   4 1106.13    7.45
   1   1  -4 1028.88   11.73
   1  -1  -4 1111.71    7.32
  -1  -1   4 1194.15   15.34
   1   1  -4 1084.50   15.08
  -1  -1   4 1113.01   14.06
  -1  -1   4 1148.38   17.86
   1  -1  -4 1139.05   13.69
   1   1  -4  993.38   19.85
  -1   1   4 1143.15   11.83
   1  -1  -4 1139.47   23.39
  -1   1   4 1227.08   17.39
  -1  -1   4 1168.00   13.86
  -1   1   4 1171.76   17.84
  -1  -1   4 1214.85   12.48
   1   1  -3 1475.13   20.05
  -1  -1   3 1400.68   17.16
  -1   1   3 1328.18   16.23
   1   1  -3 1271.80   11.39
   1   1  -3 1320.69   14.04
   1  -1  -3 1362.99   12.19
  -1  -1   3 1313.92   18.08
  -1  -1   3 1457.32   12.91
   1  -1  -3 1390.45   16.08
  -1   1   3 1174.28   18.30
   1   1  -3 1309.34   16.96
   1  -1  -3 1342.08    8.23
  -1  -1   3 1266.26   12.44
  -1  -1   3 1323.30   12.62
   1  -1  -3 1360.36   22.02
  -1   1   3 1298.91    9.81
  -1   1   3 1341.46   17.37
  -1   1   3 1398.54   16.03
   1   1  -2 1266.53   10.92
  -1   1   2 1247.43    8.84
   1  -1  -2 1391.45   11.51
   1  -1  -2 1305.36   17.38
  -1   1   2 1134.82   14.46
  -1  -1   2 1281.36    9.68
   1  -1  -2 1323.93    8.48
  -1   1   2 1280.44   11.98
  -1  -1   2 1486.39   14.32
   1   1  -2 1224.68    9.47
  -1   1   2 1353.47   12.66
  -1   1   2 1186.05   15.14
   1   1  -2 1332.55   11.49
  -1   1   2 1204.83   12.60
   1  -1  -2 1319.67    9.67
   1   1  -1  913.89    7.63
   1  -1  -1  821.04    6.20
   1  -1  -1  769.59    8.92
  -1   1   1  746.25   10.49
  -1  -1   1  970.53    6.90
   1  -1  -1 1047.63    8.39
   1   1  -1 1025.63    7.03
   1   1  -1  925.80    6.51
  -1   1   1  816.84    5.93
  -1  -1   1  932.39    7.67
   1   1  -1  954.87    6.82
  -1   1   1  785.37    7.18
  -1   1   1  838.10    6.76
   1  -1  -1  838.01    6.48
  -1   1   1  862.42    8.80
   1   1   0    5.06    1.26
  -1   1   0    5.28    0.91
   1   1   0   10.96    2.04
   1  -1   0    5.48    0.84
  -1  -1   0    5.86    1.29
   1   1   0    5.84    0.99
   1   1   0    7.15    0.99
   1  -1   0    5.89    1.80
   1  -1   0    5.99    1.97
   1  -1   0    4.72    1.13
   1   1   0    5.14    1.85
  -1   1   0    4.09    1.06
   1  -1   0    5.45    1.50
   1   1   1  207.22    5.43
  -1   1  -1  198.81    4.59
   1   1   1  204.77    3.22
   1  -1   1  239.14    6.09
   1  -1   1  215.18    6.04
  -1   1  -1  223.05    5.02
   1   1   1  202.85    3.75
  -1  -1  -1  196.17    3.23
   1  -1   1  209.38    5.34
   1   1   1  205.68    5.26
   1  -1   1  237.30    4.68
   1   1   1  189.96    6.34
   1  -1   1  220.23    4.66
   1  -1   2 1346.49   17.62
   1   1   2 1372.59   17.11
   1   1   2 1268.36   10.18
   1  -1   2 1397.39   18.34
   1  -1   2 1357.40   10.75
   1   1   2 1280.86   17.89
  -1   1  -2 1440.28   14.30
   1  -1   2 1417.90   15.55
  -1  -1  -2 1249.58   11.01
   1   1   2 1271.29   15.27
   1   1   2 1297.12   14.52
   1   1   2 1434.82   12.16
  -1   1  -2 1309.76   14.25
   1  -1   2 1262.85   14.32
  -1   1  -2 1337.91   13.32
   1  -1   3  237.76    8.21
  -1  -1  -3  240.53    9.00
   1  -1   3  219.14   10.37
   1   1   3  238.60    7.63
   1  -1   3  220.63   10.03
   1   1   3  250.84    7.74
  -1  -1  -3  221.55    6.61
  -1   1  -3  246.57    8.55
  -1  -1  -3  233.06    4.32
   1   1   3  218.92    5.51
  -1   1  -3  235.94    7.69
   1   1   3  234.18   10.36
   1  -1   3  224.07    4.51
   1  -1   3  216.35    8.50
  -1   1  -3  228.64    8.05
   1   1   3  197.86    7.67
   1   1   3  237.16   10.37
   1   1   4 1062.55   21.69
   1  -1   4  939.02   19.07
   1  -1   4 1103.89   17.60
   1   1   4 1073.10   12.29
   1  -1   4  916.25   19.91
  -1   1  -4 1239.62   16.52
   1  -1   4 1073.96   16.23
  -1  -1  -4 1090.08   15.46
   1   1   4 1102.61   20.06
  -1  -1  -4 1226.18   21.28
  -1   1  -4 1070.14   17.36
   1   1   4  971.95   14.09
   1   1   4 1152.31   17.22
  -1   1  -4 1163.12   19.30
  -1   1  -5    5.31    7.33
  -1  -1  -5   10.16    6.62
   1   1   5   12.59   10.05
   1  -1   5    6.08    6.39
   1  -1   5    7.78    7.97
   1   1   5    4.70    4.54
   1   1   5    9.42    6.76
  -1   1  -5    9.23    7.85
   1   1   5    9.73    8.18
   1  -1   5    7.20    6.32
   1  -1   5    5.44    9.00
  -1  -1  -5    7.19    8.34
   1  -1   6  281.81   15.26
  -1  -1  -6  326.84   12.79
  -1   1  -6  333.96   15.67
  -1   1  -6  376.59   20.11
  -1  -1  -6  332.72   16.49
   1   1   6  332.71   13.71
   1   1   6  290.28   16.17
   1  -1   6  316.58   11.68
  -1   1  -6  317.30   13.88
   1  -1   6  339.45   13.86
  -1  -1  -6  357.76   20.54
   1   1   7  173.96   12.06
   1  -1   7  161.77   10.33
  -1  -1  -7  165.35   15.61
  -1  -1  -7  167.84   12.61
   1  -1   7  195.12   12.63
  -1   1  -7  160.52   13.98
   1   1   7  122.13   15.12
   1  -1   7  175.41   15.08
  -1   1  -7  203.30   19.76
  -1  -1  -7  219.80   20.52
  -1   1  -7  163.56   13.38
  -1   1  -8   13.59   12.36
   1   1   8   21.54   10.17
  -1   1  -8   19.44   13.23
  -1  -1  -8   21.64   19.24
  -1  -1  -8   19.29   12.02
   1  -1   8   20.51   12.56
  -1   1  -8   35.21   18.46
   1   1   8   17.02   14.28
  -1  -1  -8   10.49   14.31
   1  -2  -9   -5.38   18.93
   1   2  -9    6.03   20.14
   1  -2  -9    0.15   20.75
  -1  -2   9    0.85   11.96
   1   2  -9   -0.73   13.68
  -1  -2   9   -2.34    8.83
   1  -2  -9    6.71   12.09
  -1   2   9    3.69   13.28
   1   2  -9    0.36   14.05
   1  -2  -8  512.46   17.80
  -1   2   8  506.80   17.07
  -1  -2   8  612.94   19.77
   1  -2  -8  573.56   27.40
  -1  -2   8  532.06   15.14
   1   2  -8  500.18   25.51
  -1   2   8  477.73   19.64
   1  -2  -8  462.67   26.24
   1   2  -8  486.07   19.35
   1   2  -8  499.45   21.44
  -1   2   7   44.54    6.58
   1  -2  -7   47.90   15.82
  -1  -2   7   54.17    7.34
   1   2  -7   50.27   10.44
   1  -2  -7   60.54    9.38
   1   2  -7   66.37   16.58
   1   2  -7   63.60   12.78
  -1  -2   7   62.99   10.89
  -1   2   7   63.15   10.17
  -1   2   7   36.71   11.30
   1  -2  -7   70.83   16.08
  -1  -2   7   61.77   10.06
  -1   2   6  140.14    8.63
   1  -2  -6  123.02   15.61
   1   2  -6  130.34   15.69
   1   2  -6  136.91   12.44
  -1   2   6  117.62   11.60
  -1  -2   6  153.11    8.64
  -1  -2   6  140.61   10.47
   1   2  -6  135.20   10.55
   1  -2  -6  145.28    8.82
  -1   2   6  148.81    7.08
  -1  -2   6  143.46    8.49
   1  -2  -6  141.59   14.35
  -1   2   6  168.17   10.99
  -1  -2   6  164.64   11.90
  -1   2   5  236.15   10.27
  -1  -2   5  229.65   10.52
   1  -2  -5  223.83   15.60
  -1   2   5  233.50   11.34
  -1   2   5  220.91    6.83
   1   2  -5  192.03    8.63
  -1  -2   5  229.33    8.98
   1  -2  -5  218.85    8.13
   1  -2  -5  224.74   12.50
  -1   2   5  192.85   11.74
   1   2  -5  173.88   13.47
   1   2  -5  227.74   12.03
  -1  -2   5  240.80    8.92
  -1  -2   5  275.91   12.25
   1   2  -5  210.19    9.97
   1   2  -4  299.21   11.23
   1  -2  -4  281.45    7.44
  -1   2   4  295.55   10.74
  -1  -2   4  308.07   10.32
   1   2  -4  248.13    8.95
  -1  -2   4  297.59    8.60
   1   2  -4  236.37    8.46
   1   2  -4  229.67    4.69
  -1   2   4  248.27   11.18
  -1  -2   4  288.21    5.00
   1  -2  -4  267.36   13.91
  -1  -2   4  291.79   11.18
  -1  -2   4  288.32    8.47
  -1   2   4  266.94    5.59
  -1   2   4  288.04   10.76
   1  -2  -4  277.62   10.07
   1   2  -4  221.83   11.59
   1  -2  -4  260.37    4.32
   1  -2  -3  261.42    4.82
  -1  -2   3  297.31    5.15
  -1   2   3  254.16    8.73
  -1   2   3  270.87    9.93
   1   2  -3  307.85    9.10
   1  -2  -3  281.62    7.65
  -1  -2   3  257.25    7.02
   1  -2  -3  268.26    6.10
   1   2  -3  246.66    8.53
  -1   2   3  253.49    5.46
   1   2  -3  248.53    7.77
   1  -2  -3  268.58   11.69
   1   2  -3  255.35    5.40
  -1   2   3  273.76    4.46
   1   2  -3  237.98    7.47
  -1   2   3  292.79    9.99
  -1  -2   3  267.24    7.02
  -1  -2   3  310.71    9.00
   1   2  -2 2567.77   19.04
  -1   2   2 2540.19   13.70
   1  -2  -2 2731.42   12.18
   1  -2  -2 2670.59   16.27
   1  -2  -2 2517.98    8.26
   1  -2  -2 2577.05   14.96
  -1   2   2 2762.51   14.74
   1   2  -2 2489.62   16.66
  -1  -2   2 2562.90   16.37
  -1   2   2 2338.28   18.74
   1  -2  -2 2755.93   15.61
   1   2  -2 2813.82   18.43
  -1   2   2 2187.59   23.78
   1  -2  -2 2458.52   24.84
  -1   2   2 2601.59   21.32
   1  -2  -1   16.46    1.66
   1   2  -1   19.88    1.57
  -1   2   1   16.75    2.51
   1   2  -1   19.21    1.23
   1   2  -1   26.34    3.01
  -1   2   1   14.58    1.50
   1   2  -1   20.89    1.89
  -1   2   1   17.78    2.22
   1  -2  -1   16.53    2.57
   1   2  -1   24.09    1.71
  -1  -2   1   20.51    1.72
   1  -2  -1   16.16    2.90
   1   2  -1   21.26    2.35
  -1  -2   1   21.04    1.51
   1  -2  -1   18.66    2.93
  -1  -2   1   19.11    1.83
   1   2  -1   19.60    1.98
  -1   2   1   17.06    4.00
   1  -2  -1   14.27    1.43
  -1  -2   0 4638.03   70.93
   1   2   0 3471.55   28.73
   1  -2   0 3662.61   53.35
   1   2   0 3604.28   21.11
  -1   2   0 3525.84   38.90
  -1  -2   0 3935.29   59.11
  -1   2   0 3534.26   14.81
  -1   2   0 3696.48   23.27
   1   2   0 3413.47   14.39
   1   2   0 3600.55   24.66
   1  -2   0 3635.61   19.20
   1   2   0 4382.66   67.98
   1  -2   0 3632.54   22.67
  -1   2   0 3754.21   21.08
   1  -2   0 3828.22   23.57
  -1   2   0 3426.09   41.74
  -1   2   0 4122.33   22.52
   1   2   1  154.69    3.85
  -1   2  -1  152.77    4.27
  -1  -2  -1  150.55    3.05
   1   2   1  141.37    6.76
   1  -2   1  149.94    4.50
  -1   2  -1  146.60    4.35
   1  -2   1  155.36    3.26
  -1   2  -1  177.87    5.95
   1   2   1  145.71    2.12
  -1   2  -1  150.73    3.62
  -1   2  -1  153.39    3.38
   1  -2   1  161.43    6.91
   1   2   1  146.06    4.56
   1  -2   1  157.43    4.83
   1   2   1  140.44    6.40
   1  -2   1  160.11    5.72
   1   2   1  115.60    6.18
   1  -2   1  144.22    6.49
   1  -2   2 1328.89   14.55
   1   2   2 1250.39   19.48
  -1   2  -2 1327.58   14.23
  -1   2  -2 1355.65   16.22
   1   2   2 1317.10    8.05
   1   2   2 1268.00   18.83
   1  -2   2 1355.01   17.80
   1   2   2 1414.98   16.73
   1  -2   2 1272.50   17.29
   1   2   2 1219.59   17.90
  -1  -2  -2 1315.42   10.83
   1  -2   2 1327.75   15.30
   1  -2   2 1312.36   12.93
  -1   2  -2 1386.56   15.27
   1  -2   2 1297.79   19.74
  -1   2  -3  252.75    8.63
  -1   2  -3  261.92    8.77
   1  -2   3  224.87   10.38
   1   2   3  274.07    5.97
   1  -2   3  235.64    6.68
   1  -2   3  238.61    9.69
  -1  -2  -3  280.62   10.02
   1   2   3  270.70   10.61
   1   2   3  263.41   11.72
  -1   2  -3  271.10    9.60
   1  -2   3  240.35   11.65
  -1  -2  -3  252.75    6.55
   1  -2   3  252.58    8.05
   1   2   3  237.18   10.25
   1   2   3  233.08    9.07
   1  -2   4   27.43    8.33
   1  -2   4   34.69    5.74
  -1   2  -4   32.76    6.87
   1  -2   4   33.98    7.30
   1   2   4   29.49    5.85
   1  -2   4   32.30    3.82
   1  -2   4   29.84    8.08
  -1  -2  -4   33.70    5.09
   1   2   4   31.40    6.80
  -1   2  -4   30.49    6.57
   1   2   4   33.83    8.65
  -1   2  -4   30.73    6.74
  -1  -2  -4   32.69    7.75
   1   2   4   31.74    9.34
   1   2   4   37.49    4.95
   1  -2   5  149.35    9.63
  -1   2  -5  161.26   10.47
  -1  -2  -5  180.07   15.49
  -1   2  -5  211.42    9.99
   1  -2   5  161.36   12.13
  -1  -2  -5  182.09   12.49
   1   2   5  172.38   11.51
  -1   2  -5  168.70   10.85
  -1  -2  -5  179.19    8.69
   1  -2   5  166.75    8.39
   1   2   5  169.68    8.50
   1  -2   5  170.41   11.40
   1   2   5  163.91   13.30
  -1  -2  -6  214.84   11.16
  -1   2  -6  297.18   17.76
  -1  -2  -6  256.63   15.63
   1  -2   6  225.43    9.62
   1  -2   6  245.37   13.21
   1   2   6  192.02   15.46
   1  -2   6  219.73   14.13
  -1   2  -6  233.71   13.35
  -1  -2  -6  248.28   18.98
   1   2   6  232.95   13.42
  -1   2  -6  215.82   12.84
   1  -2   6  208.57   11.05
   1   2   7   37.76   13.88
  -1  -2  -7   49.42   10.35
   1  -2   7   47.16   10.45
  -1   2  -7   44.20   10.85
   1  -2   7   43.42   11.67
  -1   2  -7   44.13   16.09
  -1   2  -7   37.60   11.52
   1   2   7   39.51   10.16
  -1  -2  -7   51.76   17.71
  -1  -2  -7   34.62   14.05
   1  -2   8  421.45   18.57
  -1   2  -8  385.02   18.54
  -1  -2  -8  504.45   27.31
  -1  -2  -8  388.41   17.77
  -1  -2  -8  476.73   23.62
  -1   2  -8  486.94   24.77
   1   2   8  402.84   16.78
   1  -2   8  437.22   17.41
   1   2   8  324.22   19.85
   1  -3  -9   10.73   12.79
  -1   3   9   15.24   13.17
   1  -3  -9   15.64   20.31
  -1  -3   9   15.42   11.65
   1  -3  -9    8.70   21.08
   1   3  -9   15.65   19.66
   1   3  -9   14.70   13.98
  -1  -3   9    6.43    9.26
   1  -3  -8   79.74   19.88
  -1  -3   8   97.43   11.89
  -1   3   8   74.57   13.37
  -1  -3   8   79.58    9.40
   1   3  -8   75.55   13.32
   1   3  -8   80.25   13.19
   1   3  -8   85.45   18.26
  -1   3   8   83.05   11.76
   1  -3  -8   75.36   18.93
   1  -3  -8   92.71   11.80
  -1   3   7   12.83    6.89
  -1   3   7   13.64    9.62
  -1   3   7   11.87   10.97
  -1  -3   7   15.06   10.29
   1   3  -7    9.28   10.66
  -1  -3   7   15.43    9.30
  -1  -3   7   13.76    7.20
   1  -3  -7   21.20   17.19
   1  -3  -7    8.66   13.41
   1  -3  -7    6.12    8.15
   1   3  -7   18.26   15.52
   1   3  -7    5.63   10.30
  -1  -3   6  682.35   18.26
  -1   3   6  531.47   17.57
   1  -3  -6  594.34   24.47
  -1  -3   6  564.86   14.05
   1  -3  -6  582.03   13.84
   1   3  -6  551.48   17.32
   1   3  -6  473.04   20.50
  -1   3   6  590.80   17.28
  -1  -3   6  641.25   16.70
   1   3  -6  517.95   15.36
  -1  -3   6  645.14   14.66
   1   3  -6  530.09   16.04
  -1   3   6  599.89   15.87
   1  -3  -6  540.99   18.96
  -1  -3   5   10.01    6.24
   1  -3  -5    9.04   12.00
  -1   3   5    8.89    3.48
  -1   3   5    6.71    7.82
   1   3  -5    8.61    7.28
   1   3  -5    6.15    6.77
   1   3  -5    8.90   10.59
  -1  -3   5    6.40    5.40
  -1   3   5    7.02    6.86
   1  -3  -5    5.08    7.51
  -1  -3   5    9.39    6.97
  -1  -3   5   12.77    7.23
   1   3  -5    7.75    7.63
  -1   3   5    8.67    8.06
   1  -3  -5    8.16    5.06
  -1  -3   4 1712.65   19.79
  -1   3   4 1696.65   11.72
  -1   3   4 1745.43   23.68
  -1  -3   4 1732.85   20.13
  -1  -3   4 1858.83   22.47
   1   3  -4 1720.71   21.65
   1  -3  -4 1639.09   12.61
   1  -3  -4 1771.60   20.61
   1  -3  -4 1779.88   17.37
   1   3  -4 1537.88   20.23
  -1   3   4 1575.13   15.10
   1   3  -4 1364.99   22.60
  -1   3   4 1706.18   25.75
   1  -3  -4 1684.11   30.03
   1   3  -4 1440.00   15.35
   1   3  -4 1486.62   21.97
  -1   3   4 1732.47   23.94
  -1  -3   4 1878.47   24.02
   1   3  -3    8.20    5.85
   1   3  -3    4.91    3.68
  -1   3   3    6.86    2.89
   1  -3  -3    6.24    3.58
   1   3  -3    2.78    4.75
  -1   3   3    5.22    5.14
  -1   3   3    5.47    2.57
  -1  -3   3    6.78    4.42
   1  -3  -3    7.68    3.42
   1  -3  -3    3.41    7.35
   1   3  -3    4.97    4.10
  -1   3   3    6.40    5.01
   1  -3  -3    7.97    3.20
   1   3  -3    8.11    4.00
  -1  -3   3    7.55    4.51
  -1   3   3    6.47    6.44
  -1  -3   3    8.44    3.92
   1  -3  -2 2031.04   11.14
  -1  -3   2 2217.52   13.96
  -1   3   2 1628.13   23.03
   1  -3  -2 1935.75   12.92
   1  -3  -2 1662.74   21.91
  -1  -3   2 2253.30   17.29
  -1  -3   2 2283.13   18.31
   1   3  -2 2271.91   21.21
   1   3  -2 2017.37   16.70
   1  -3  -2 2093.03   18.78
   1   3  -2 1799.62   14.21
   1  -3  -2 1821.47   13.76
  -1   3   2 1829.47   17.98
   1   3  -2 1875.85   16.94
  -1   3   2 1863.56   16.13
  -1   3   2 1866.34   12.83
  -1   3   2 2057.68   17.13
   1   3  -1  400.02    6.48
  -1  -3   1  316.26    4.23
   1   3  -1  431.76    9.06
  -1  -3   1  324.68    6.41
   1  -3  -1  313.24    7.78
   1  -3  -1  348.60    9.29
   1   3  -1  303.42    2.83
  -1   3   1  353.79    4.29
   1  -3  -1  327.63    4.40
  -1   3   1  336.48    8.02
   1  -3  -1  306.37    8.04
  -1   3   1  312.15    5.05
  -1  -3   1  323.62    5.61
   1   3  -1  488.66   11.76
  -1   3   1  309.08    4.94
  -1   3   1  307.07   10.15
   1   3  -1  374.24    4.77
   1  -3  -1  308.13    5.15
   1  -3   0    2.91    4.47
  -1   3   0    6.74    3.82
   1   3   0    5.38    4.68
   1  -3   0    5.22    4.71
   1   3   0    2.13    4.02
  -1   3   0    2.53    1.82
   1  -3   0    3.12    1.09
   1   3   0    3.13    2.05
  -1  -3   0    9.31    1.65
   1   3   0    3.70    3.54
  -1  -3   0    2.99    1.92
   1  -3   0    4.40    3.14
   1   3   0    3.35    0.92
  -1  -3   0    3.02    1.66
   1   3   0    2.82    1.83
  -1   3   0    2.29    1.38
  -1   3   0    3.00    3.83
   1   3   0    2.27    2.26
   1  -3   0    3.57    1.44
   1  -3   1  554.42    8.24
   1  -3   1  526.25    8.05
  -1  -3  -1  551.00    8.51
  -1   3  -1  540.20    9.45
  -1   3  -1  566.79   11.83
  -1   3  -1  547.75    5.09
   1  -3   1  510.00   11.93
   1   3   1  422.02   12.50
   1   3   1  553.37    7.78
   1   3   1  512.49    5.17
   1  -3   1  523.31   11.84
  -1   3  -1  536.95    8.32
   1  -3   1  541.24    5.16
  -1  -3  -1  488.39    3.78
   1   3   1  495.79    6.04
   1   3   1  548.31    8.30
   1  -3   1  492.84   12.14
   1   3   1  487.56   13.93
  -1   3  -1  539.78    6.53
   1   3   1  503.10   12.43
  -1  -3  -2 1988.42   13.87
   1   3   2 1706.80   26.14
  -1   3  -2 1768.08   12.58
  -1   3  -2 1973.50   22.56
   1  -3   2 1808.74   18.26
   1  -3   2 1840.86   13.05
   1   3   2 1882.44   25.46
  -1   3  -2 1940.96   14.63
   1  -3   2 1715.22   22.08
   1  -3   2 1733.92   19.58
   1   3   2 1605.23   23.97
   1  -3   2 1695.94   19.41
   1   3   2 1958.22   18.93
   1  -3   2 1721.43   24.23
  -1   3  -2 1966.96   18.52
   1  -3   3   54.79    7.42
   1   3   3   72.43    7.37
   1   3   3   56.60    2.03
   1   3   3   68.08    8.96
   1   3   3   61.48    9.00
  -1  -3  -3   75.36    7.15
   1  -3   3   65.15    9.12
   1  -3   3   62.05    8.10
  -1   3  -3   71.79    8.00
   1   3   3   64.13    7.59
  -1   3  -3   73.20    6.23
   1  -3   3   58.55    5.64
   1  -3   3   54.15    6.24
  -1  -3  -3   64.73    4.27
   1  -3   3   64.33    4.82
  -1   3  -3   64.73    5.61
  -1  -3  -4 2238.69   29.69
  -1   3  -4 1950.19   23.53
   1  -3   4 1925.28   26.67
   1   3   4 2007.83   26.50
   1   3   4 2150.66   28.88
   1  -3   4 1856.66   24.85
  -1   3  -4 1991.23   24.36
   1  -3   4 1847.49   18.77
  -1   3  -4 2370.91   27.67
   1  -3   4 2182.78   30.46
   1   3   4 1854.54   27.22
  -1  -3  -4 1954.68   30.16
   1  -3   4 2032.41   19.07
   1   3   4 1977.33   29.03
  -1  -3  -4 2066.07   19.66
  -1  -3  -5   13.76   10.16
  -1   3  -5   12.28    7.52
   1   3   5    5.77   10.14
  -1  -3  -5   10.48   11.90
  -1   3  -5   15.58    8.01
  -1  -3  -5   11.62    6.06
  -1   3  -5   10.79    7.79
   1  -3   5   11.39    8.42
   1  -3   5    6.44    8.67
   1  -3   5   11.65    8.51
   1   3   5   11.87    9.43
   1   3   5   11.90    6.86
  -1   3  -6  687.19   23.01
   1   3   6  523.96   20.20
   1  -3   6  645.73   18.66
   1  -3   6  617.13   18.81
  -1  -3  -6  584.91   23.92
  -1  -3  -6  665.66   22.36
  -1   3  -6  560.77   17.51
  -1  -3  -6  583.63   15.31
   1   3   6  566.68   18.69
   1  -3   6  547.07   15.95
   1   3   7   33.04   11.05
   1  -3   7   40.12   10.83
   1   3   7   25.38   13.80
  -1   3  -7   37.13   15.09
  -1   3  -7   30.36   11.50
   1  -3   7   38.31   11.68
  -1  -3  -7   33.05    9.57
  -1  -3  -7   26.55   16.51
  -1  -3  -7   35.33   14.76
  -1  -3  -8   26.32   16.72
   1   3   8   36.13   11.99
  -1   3  -8   38.25   16.76
  -1  -3  -8   16.40   18.81
   1   3   8   32.16   15.09
   1  -3   8   26.67   11.82
  -1   3  -8   25.46   12.36
  -1  -3  -8   17.97   11.57
   1  -3   8   40.48   11.75
   1   4  -9   31.25   14.24
  -1  -4   9   20.63   11.15
   1  -4  -9   25.25   20.28
   1   4  -9   36.67   18.72
  -1   4   9   17.14   14.14
  -1  -4   9   25.35    9.87
   1  -4  -9   16.38   12.44
   1  -4  -9   31.32   22.87
  -1   4   8   87.82   13.34
   1  -4  -8  124.84   22.17
   1   4  -8   91.15   18.14
   1   4  -8   83.16   13.40
  -1  -4   8  100.55    9.85
   1  -4  -8   86.82   17.77
  -1   4   8   83.43    9.79
  -1  -4   8  106.01   12.10
   1  -4  -8   89.67   12.01
  -1  -4   8   96.17   11.20
  -1   4   8   94.79   13.05
   1  -4  -7  358.64   24.69
  -1   4   7  301.47   13.19
  -1  -4   7  366.63   13.53
   1  -4  -7  326.71   13.36
  -1  -4   7  329.20   12.45
   1   4  -7  281.55   19.16
   1  -4  -7  315.79   18.46
  -1   4   7  336.58   15.84
   1   4  -7  280.49   14.80
  -1   4   7  274.32   15.45
   1   4  -7  299.77   14.78
  -1  -4   7  367.09   15.56
  -1  -4   7  356.17   14.39
   1  -4  -6   15.90   15.36
  -1  -4   6   12.04    8.13
   1   4  -6   16.26   12.35
  -1   4   6    9.06    9.32
   1   4  -6   10.27    8.05
  -1   4   6    8.51    8.33
  -1  -4   6   11.92    8.60
  -1   4   6   13.92    9.43
   1   4  -6   12.33    8.64
  -1  -4   6    8.96    7.53
   1   4  -6   11.71   10.16
   1  -4  -6   14.08    6.98
  -1  -4   6   11.47    6.84
   1  -4  -6    8.33    9.98
  -1  -4   5  935.68   16.99
  -1   4   5  960.07   21.59
   1   4  -5  863.78   17.76
  -1  -4   5  990.68   18.65
  -1   4   5  945.89   20.01
   1   4  -5  917.27   17.78
   1  -4  -5  945.32   15.26
   1  -4  -5  981.22   18.49
  -1   4   5  907.79   20.57
   1   4  -5  839.88   20.28
   1   4  -5  783.13   20.58
  -1  -4   5 1116.98   20.40
   1  -4  -5  979.10   28.53
  -1  -4   5 1046.38   17.93
   1  -4  -4   40.90    5.60
   1   4  -4   38.12    9.49
   1   4  -4   41.55    5.60
  -1   4   4   38.17    8.73
   1   4  -4   36.60    6.33
  -1  -4   4   41.04    6.62
  -1  -4   4   43.18    6.86
  -1   4   4   40.66    4.26
  -1   4   4   35.49    7.48
  -1   4   4   43.35    7.38
   1  -4  -4   45.52    5.07
   1   4  -4   31.03    7.88
   1   4  -4   33.12    6.61
  -1  -4   4   41.42    6.35
   1  -4  -4   43.57    4.62
   1  -4  -4   47.57   11.00
  -1  -4   4   43.25    6.10
   1  -4  -3 1271.78   16.43
   1   4  -3 1215.00   22.39
  -1  -4   3 1228.70   16.79
  -1   4   3 1096.05   11.87
   1  -4  -3 1114.34   23.04
   1   4  -3 1134.78   15.40
   1  -4  -3 1083.09   11.05
   1  -4  -3 1148.28   12.58
  -1   4   3 1217.13   16.15
   1   4  -3 1253.45   15.85
   1   4  -3 1042.63   14.83
  -1   4   3 1060.80   22.15
   1  -4  -3 1228.49   14.02
  -1  -4   3 1203.72   16.64
  -1  -4   3 1162.49   16.10
  -1   4   3 1104.65   13.61
   1   4  -3 1105.15   13.63
   1   4  -3 1121.31   18.84
  -1   4   3 1091.03   17.49
   1  -4  -2  170.91    4.35
   1  -4  -2  177.26    3.97
  -1  -4   2  162.73    4.08
   1   4  -2  170.11    4.19
   1  -4  -2  146.87    7.30
   1   4  -2  231.86   10.53
  -1  -4   2  209.58    7.29
  -1   4   2  155.24    7.13
   1   4  -2  171.29    5.46
  -1   4   2  197.83    7.34
   1   4  -2  169.84    5.21
  -1   4   2  185.53    5.26
   1  -4  -2  175.16    9.49
   1   4  -2  178.60    6.10
   1  -4  -2  181.61    8.60
  -1  -4   2  206.09    7.31
  -1   4   2  166.40   10.34
  -1   4   2  172.31    4.82
  -1  -4   2  174.70    5.80
   1  -4  -1  219.39    9.38
  -1   4   1  263.41    3.14
   1   4  -1  254.37    6.18
  -1   4   1  253.71    5.28
  -1  -4   1  312.67    7.96
  -1  -4   1  263.49    4.08
   1  -4  -1  255.10    8.08
  -1   4   1  267.14    5.55
   1   4  -1  263.55    4.44
  -1   4   1  264.79    9.25
  -1  -4   1  251.47    5.76
   1   4  -1  256.41    6.42
   1  -4  -1  272.05    4.28
  -1   4   1  262.54   11.01
   1   4  -1  366.94   13.09
   1  -4  -1  263.26   10.50
   1   4  -1  312.02   10.15
   1  -4  -1  260.44    5.70
  -1   4   0  262.76    9.73
  -1  -4   0  244.37    3.07
   1   4   0  251.10   12.19
   1   4   0  269.06    6.21
  -1   4   0  247.26    5.45
   1  -4   0  225.59    9.95
  -1  -4   0  254.70    6.32
   1   4   0  249.69    3.66
   1   4   0  279.87    7.65
  -1  -4   0  260.99    5.80
  -1  -4   0  279.85    4.73
  -1   4   0  280.42    9.86
   1  -4   0  267.22    4.24
   1  -4   0  264.48    7.98
   1  -4   0  222.85    4.76
   1   4   0  249.85   10.28
  -1   4   0  256.04    5.04
   1   4   0  243.22    8.41
   1  -4   0  248.66    3.87
   1  -4   0  256.51   10.93
   1   4   1  348.56    6.63
  -1  -4  -1  289.95    4.38
   1   4   1  335.43   14.78
   1   4   1  334.04    4.72
  -1   4  -1  375.28   11.88
   1  -4   1  343.34   11.75
   1   4   1  350.81    7.26
   1   4   1  301.97   12.80
  -1   4  -1  339.34    6.14
   1  -4   1  316.36    6.09
   1   4   1  350.01   11.41
   1  -4   1  364.24    7.20
   1  -4   1  318.36   10.83
  -1  -4  -1  357.62    7.14
  -1   4  -1  340.46    7.29
  -1   4  -1  349.71    9.08
   1   4   1  347.41    6.88
   1  -4   1  301.93   11.44
  -1   4  -2  141.32    9.35
  -1   4  -2  138.77    3.21
  -1   4  -2  155.05    5.12
   1   4   2  144.98   10.16
   1  -4   2  159.96    9.92
   1   4   2  141.61    5.65
   1  -4   2  140.00   10.14
  -1   4  -2  154.64    6.57
   1  -4   2  129.80    6.99
   1  -4   2  135.94    8.29
   1   4   2  148.04    6.35
   1   4   2  118.68   10.45
  -1   4  -2  147.77    6.84
   1  -4   2  154.80    6.57
  -1   4  -2  148.54    5.31
  -1  -4  -2  155.93    5.09
   1  -4   2  125.38    3.43
   1   4   2  137.14   12.04
   1   4   3 1090.61   24.69
  -1  -4  -3 1250.21   20.54
   1   4   3 1213.88   18.23
  -1   4  -3 1193.86   17.59
   1  -4   3 1130.06   11.10
   1   4   3 1159.47   22.61
   1  -4   3 1254.79   21.35
   1  -4   3 1173.09   18.63
   1  -4   3 1199.64   17.50
   1  -4   3 1158.69   23.03
  -1  -4  -3 1254.23   13.71
   1  -4   3 1190.48   18.03
  -1  -4  -3 1252.97   19.82
   1   4   3 1093.47   22.83
  -1   4  -3 1160.40   13.15
  -1   4  -3 1320.80   22.26
   1  -4   4    9.32    8.95
  -1   4  -4    5.34    8.27
   1   4   4    4.60    7.69
   1   4   4    2.44    9.40
   1  -4   4    8.29    5.79
   1  -4   4    4.29    8.80
   1  -4   4    7.60    6.45
   1   4   4    8.14    9.35
  -1  -4  -4    5.20    8.73
  -1   4  -4    2.42    6.69
   1  -4   4   12.71    7.29
  -1  -4  -4    7.89    8.80
  -1  -4  -4    6.28    4.61
   1   4   4    2.77    7.89
   1   4   5  699.40   19.49
  -1   4  -5  997.27   20.75
   1  -4   5  820.61   19.31
   1   4   5  832.80   21.62
   1   4   5  759.74   19.03
  -1  -4  -5  823.84   22.87
   1   4   5  790.54   21.45
   1  -4   5  920.08   21.93
   1  -4   5  894.03   19.65
  -1  -4  -5  918.83   23.42
  -1  -4  -5  835.13   15.26
  -1   4  -5  788.92   18.20
   1   4   6   43.74   11.61
   1  -4   6   43.67    9.95
   1   4   6   36.01   12.72
  -1   4  -6   40.18   10.31
  -1  -4  -6   44.01   13.01
  -1  -4  -6   40.64    8.16
  -1  -4  -6   43.14   14.49
   1  -4   6   43.30   10.66
  -1   4  -6   48.71   13.30
   1   4   6   40.93    8.72
   1  -4   6   42.28   10.22
   1   4   7  199.09   15.01
  -1   4  -7  205.47   17.56
  -1  -4  -7  203.28   18.90
   1  -4   7  223.51   14.44
  -1   4  -7  171.40   13.72
  -1  -4  -7  183.70   12.43
   1  -4   7  219.24   14.20
  -1  -4  -7  200.54   19.41
   1  -4   7  194.42   13.22
   1   4   7  176.84   17.35
  -1   4  -8   83.45   14.12
   1  -4   8   91.15   12.87
  -1   4  -8  100.12   17.54
  -1  -4  -8   98.73   19.98
  -1  -4  -8   90.52   19.15
   1  -4   8   93.33   12.88
   1   4   8   74.96   13.53
   1   4   8   79.85   16.77
  -1  -4  -8   90.74   13.22
  -1  -5   9  473.60   17.81
  -1  -5   9  419.47   16.50
   1  -5  -9  506.41   33.72
   1  -5  -9  441.77   19.42
  -1   5   9  381.06   20.18
   1   5  -9  414.82   20.35
   1  -5  -9  416.32   26.06
   1   5  -8   20.70   15.68
  -1   5   8   19.46   12.63
  -1   5   8   14.91   11.71
  -1  -5   8   27.75   10.55
   1  -5  -8   24.68   15.40
  -1  -5   8   25.61   10.35
  -1  -5   8   27.33    8.98
   1  -5  -8   21.98   10.94
   1   5  -8   18.19   12.22
  -1   5   8   15.63    9.43
   1  -5  -8   14.59   20.37
   1  -5  -7  349.70   17.54
  -1  -5   7  404.75   14.60
  -1  -5   7  361.27   14.53
  -1   5   7  306.28   16.61
   1  -5  -7  348.68   14.05
  -1   5   7  311.31   14.80
   1   5  -7  263.67   18.12
  -1  -5   7  411.58   15.61
  -1   5   7  320.80   16.60
   1  -5  -7  386.64   26.99
  -1  -5   7  345.37   13.20
   1   5  -7  298.98   14.95
   1  -5  -6  100.68   18.59
   1   5  -6   74.36   12.96
  -1  -5   6   94.21    8.89
  -1   5   6   75.82   11.21
   1  -5  -6   93.97   10.92
   1  -5  -6   83.49    8.56
  -1  -5   6  101.92    9.95
  -1   5   6  102.63   11.58
  -1  -5   6  110.38   10.07
  -1  -5   6   99.89    9.35
  -1   5   6   85.13   10.97
   1   5  -6   89.59   13.03
   1   5  -6   78.43   10.34
   1  -5  -5    4.67    5.70
   1   5  -5    0.43   11.15
  -1   5   5    6.93    8.11
  -1  -5   5    5.78    7.28
   1   5  -5   -2.57    9.03
  -1  -5   5    1.51    6.34
   1  -5  -5    6.06    6.51
  -1  -5   5    5.05    7.04
   1  -5  -5   -0.85   12.93
  -1  -5   5    3.33    6.42
  -1   5   5   -0.51    8.82
   1   5  -5    0.41    6.01
  -1   5   5   11.91    9.46
   1   5  -5    0.62    7.39
  -1  -5   4    9.57    6.71
   1   5  -4   14.23    9.96
   1  -5  -4   16.16    5.82
  -1   5   4   11.75    7.28
   1  -5  -4   14.81    4.73
  -1   5   4   10.53    9.35
   1   5  -4   12.29    4.95
  -1  -5   4   10.00    6.18
   1   5  -4   17.11    6.14
  -1  -5   4   13.89    6.01
   1  -5  -4   13.35    5.32
   1  -5  -4   15.63   11.24
  -1   5   4   12.11    4.28
   1   5  -4    8.41    7.71
   1   5  -4    7.79    6.96
  -1   5   4   18.80    6.51
   1   5  -4   11.61    5.68
  -1  -5   4   10.85    5.97
  -1   5   3  908.23   13.89
  -1   5   3  842.71   22.03
  -1   5   3  888.72   11.56
  -1  -5   3  936.13   15.91
   1  -5  -3  987.05   17.74
   1  -5  -3  884.28   10.88
   1   5  -3  853.09   12.26
  -1   5   3  945.49   13.36
   1   5  -3  986.39   22.39
   1   5  -3 1041.30   21.35
   1  -5  -3  782.69   13.07
   1  -5  -3  876.56   22.03
   1   5  -3  883.18   14.10
  -1  -5   3 1017.97   16.72
  -1  -5   3  855.78   13.90
   1  -5  -3  952.03   13.37
   1   5  -3  892.49   14.52
   1   5  -3  838.11   12.26
  -1   5   3  884.91   16.34
  -1   5   2   84.01    6.15
   1   5  -2  109.06   10.61
   1   5  -2   79.31    2.67
  -1   5   2   86.73   10.03
  -1   5   2   78.71    7.30
   1  -5  -2   83.22    3.42
   1  -5  -2   80.53    3.47
  -1  -5   2  104.10    6.70
   1  -5  -2   68.33    7.94
   1   5  -2  101.44   10.55
  -1  -5   2   79.48    4.87
  -1   5   2   84.42    4.21
   1   5  -2   81.66    5.35
   1   5  -2   82.50    4.31
  -1   5   2   83.46    3.71
  -1  -5   2   73.53    3.14
   1  -5  -2   85.68    8.62
  -1   5   2   89.80    4.96
   1  -5  -2   97.34    9.32
  -1  -5   2   88.76    6.51
   1   5  -1 2517.62   35.34
  -1   5   1 2406.42   17.41
   1   5  -1 2308.25   13.91
  -1  -5   1 2373.70   11.86
  -1   5   1 2360.67   16.48
  -1   5   1 2302.57    9.00
   1  -5  -1 2115.14   22.54
  -1  -5   1 2561.58   23.21
  -1  -5   1 2352.28   17.52
   1  -5  -1 2299.13   17.37
   1  -5  -1 2410.80   13.46
  -1   5   1 2590.82   28.54
   1  -5  -1 2183.89   29.14
   1  -5  -1 2248.70   26.28
   1  -5  -1 2500.81   12.42
   1   5  -1 2585.93   20.23
   1   5  -1 2326.97   26.94
  -1  -5   1 2391.50   20.79
  -1   5   1 2453.98   31.67
   1   5  -1 2212.12   16.75
  -1  -5   0   33.35    2.56
   1   5   0   29.34    5.41
   1  -5   0   21.16    3.29
   1   5   0   32.28    7.49
  -1   5   0   32.00    6.72
   1   5   0   26.22    5.29
  -1   5   0   30.22    3.48
   1  -5   0   28.08    2.35
   1   5   0   28.24    2.19
  -1   5   0   32.43    3.31
   1  -5   0   26.49    5.34
  -1   5   0   34.43    7.87
  -1  -5   0   29.92    4.13
   1  -5   0   33.48    7.77
   1   5   0   24.69    9.88
  -1  -5   0   32.65    3.58
   1  -5   0   24.12    8.52
   1   5   0   33.66    4.06
   1   5   1 1714.03   32.75
   1   5   1 1737.30   23.47
  -1  -5  -1 1912.36   15.38
   1  -5   1 1626.85   23.16
   1  -5   1 2067.91   26.65
  -1  -5  -1 1826.15   16.37
   1  -5   1 1852.55   15.43
   1  -5   1 1700.21   25.95
   1   5   1 1810.54   17.30
  -1   5  -1 1842.26   15.31
   1   5   1 1755.29   11.68
   1   5   1 1698.92   29.35
  -1  -5  -1 1755.74   11.86
   1   5   1 1813.28   15.24
  -1   5  -1 1972.04   27.28
   1   5   1 1825.65   17.28
  -1   5  -1 1853.00   17.05
  -1   5  -1 1979.83   22.32
  -1  -5  -1 1985.05   11.99
   1   5   2   37.75    3.17
   1   5   2   41.58    4.88
  -1   5  -2   51.13    4.65
   1  -5   2   33.16    8.60
   1  -5   2   46.19    5.34
   1   5   2   37.98    3.41
   1  -5   2   42.58    8.66
   1   5   2   37.88    4.83
  -1   5  -2   36.54    4.10
  -1  -5  -2   41.08    4.56
   1  -5   2   46.31    5.11
  -1   5  -2   45.85    9.04
   1   5   2   37.27    8.50
   1   5   2   35.05    9.90
  -1   5  -2   35.22    5.28
   1   5   2   42.20   12.21
   1  -5   2   43.74    8.18
  -1  -5  -2   47.36    4.22
  -1  -5  -3  417.51   11.31
  -1   5  -3  372.65   11.28
   1  -5   3  432.70   11.91
   1  -5   3  381.38   15.62
   1   5   3  351.59   18.37
  -1  -5  -3  389.93   13.52
  -1   5  -3  378.33    9.50
  -1   5  -3  399.12   14.81
  -1  -5  -3  386.46    8.85
   1   5   3  307.76   15.58
   1  -5   3  410.94   11.02
  -1   5  -3  401.82   12.06
   1   5   3  369.99   10.91
   1  -5   3  437.87   14.77
   1   5   3  360.96   14.61
   1  -5   3  426.45   13.11
  -1   5  -4   17.53    9.86
   1  -5   4   15.86    9.79
   1   5   4   14.58    9.76
  -1  -5  -4   14.13    5.18
   1  -5   4   11.86    6.63
   1   5   4   10.36    9.87
   1  -5   4   17.27    6.86
  -1  -5  -4   15.59    9.63
   1  -5   4   20.03    9.60
   1  -5   4   12.62    7.29
   1   5   4   11.61    8.07
  -1  -5  -4    7.52    7.86
   1   5   4   14.28   11.42
  -1   5  -4   13.70    7.39
  -1   5  -4   15.49    5.77
   1  -5   5   21.50   10.29
   1  -5   5   22.25    8.54
  -1   5  -5   48.90   10.80
  -1   5  -5   22.19    8.53
  -1  -5  -5   25.42    6.75
   1   5   5   28.62   10.57
   1   5   5   27.65   11.64
   1  -5   5   27.51    8.04
  -1  -5  -5   24.71   11.73
   1  -5   5   31.75   10.50
   1   5   5   28.08    9.91
  -1  -5  -5   21.50   10.32
   1   5   5   31.39   11.67
  -1  -5  -6   14.34    7.75
   1   5   6   10.40    9.76
  -1  -5  -6   12.89   12.49
   1   5   6   10.58   12.03
   1  -5   6   19.82   10.59
   1   5   6   13.19   11.79
  -1  -5  -6   17.59   14.18
  -1   5  -6    6.31   11.93
   1  -5   6   12.47   10.32
  -1   5  -6   15.46   10.71
  -1   5  -6    9.85    9.44
   1  -5   6   11.84    9.33
  -1  -5  -7  322.55   21.25
  -1   5  -7  362.20   19.75
  -1  -5  -7  302.85   14.39
  -1   5  -7  294.05   15.71
  -1  -5  -7  352.83   22.11
   1   5   7  307.39   17.55
   1  -5   7  337.35   15.88
   1   5   7  320.83   19.07
   1  -5   7  339.21   16.88
  -1  -5  -8    8.94   11.68
  -1  -5  -8   14.64   18.37
   1  -5   8    9.09   11.97
   1   5   8   22.41   15.23
  -1   5  -8   10.84   12.16
  -1  -5  -8    8.67   18.26
  -1   5  -8   21.48   15.74
   1   5   8   10.06   13.40
  -1   6   8  125.42   12.94
  -1  -6   8  139.02   12.24
   1  -6  -8  137.98   25.78
   1   6  -8  113.59   13.99
  -1   6   8  105.72   14.40
  -1  -6   8  121.23   11.51
   1  -6  -8  135.47   16.54
   1  -6  -8  127.42   13.07
  -1   6   8  122.98   14.60
   1  -6  -7  188.56   14.09
  -1  -6   7  210.36   12.01
   1  -6  -7  202.05   24.73
  -1  -6   7  248.18   13.22
  -1   6   7  197.80   15.10
  -1   6   7  194.20   14.69
   1  -6  -7  207.49   12.60
  -1  -6   7  227.82   13.02
   1   6  -7  229.85   17.44
  -1   6   7  188.36   13.92
   1   6  -7  179.27   12.67
   1   6  -7  192.57   13.63
  -1  -6   7  201.28   12.41
   1   6  -6   19.52    8.53
  -1   6   6   30.00    9.89
   1   6  -6   23.01    9.49
  -1  -6   6   32.83    8.60
   1  -6  -6   26.35    8.78
   1   6  -6   27.50   13.55
  -1  -6   6   32.03    9.35
  -1  -6   6   33.41    8.71
   1  -6  -6   21.65   17.91
   1  -6  -6   24.23    8.07
  -1   6   6   20.57   10.72
  -1  -6   6   27.80    8.06
  -1   6   6   29.80   10.94
   1   6  -5  748.54   22.79
   1   6  -5  681.36   16.61
   1   6  -5  688.28   16.76
  -1  -6   5  761.61   16.88
  -1   6   5  686.65   13.24
  -1  -6   5  849.37   17.46
  -1   6   5  665.46   21.50
   1  -6  -5  664.60   26.31
   1  -6  -5  755.46   15.42
  -1  -6   5  685.58   16.12
  -1   6   5  737.17   17.11
  -1  -6   5  784.11   17.52
   1  -6  -5  736.43   14.57
  -1   6   5  721.78   19.60
  -1   6   4   80.75   12.34
   1   6  -4   88.80    7.81
  -1   6   4   82.64    5.67
  -1  -6   4   82.67    7.50
  -1  -6   4   85.26    7.55
   1  -6  -4   86.88    5.84
   1   6  -4   91.66   13.03
   1   6  -4   83.68    7.74
   1  -6  -4   93.33   13.93
  -1   6   4   78.33    7.20
   1  -6  -4   97.08    8.78
  -1   6   4   83.73    9.18
  -1  -6   4   93.83    8.04
   1  -6  -4   94.56    7.21
  -1  -6   4   84.63    8.78
   1   6  -3  926.90   23.90
  -1  -6   3  916.28   16.93
  -1   6   3  830.34   11.92
  -1  -6   3  783.07   13.95
   1  -6  -3  820.95   10.32
  -1  -6   3  962.31   17.22
  -1   6   3  846.73   16.45
  -1   6   3  884.60   15.15
   1   6  -3  849.27   13.87
  -1   6   3  875.04   11.98
   1   6  -3  839.55   14.94
  -1   6   3  813.10   23.26
   1  -6  -3  738.61   21.07
   1   6  -3  872.26   21.65
   1  -6  -3  911.93   19.48
  -1   6   2  523.61   14.03
   1   6  -2  534.81   18.27
  -1   6   2  515.14   18.41
  -1  -6   2  514.36   12.84
   1  -6  -2  494.54    7.47
   1  -6  -2  464.03   14.81
   1   6  -2  514.65    9.03
   1  -6  -2  435.41   13.98
  -1   6   2  506.48    9.08
  -1   6   2  499.67    6.87
   1  -6  -2  519.48    7.10
   1  -6  -2  485.34   16.16
   1   6  -2  504.09   18.53
   1   6  -2  510.20   11.14
  -1  -6   2  487.02    9.82
  -1  -6   2  608.22   13.57
  -1   6   2  506.25   10.09
   1   6  -1  137.73   13.82
  -1  -6   1  128.76    3.30
  -1  -6   1  129.04    7.20
   1   6  -1  122.43    4.86
   1   6  -1  124.92    4.35
  -1  -6   1  155.96    7.79
   1  -6  -1  125.20    6.00
   1  -6  -1  136.40   10.51
  -1   6   1  136.08    5.85
   1   6  -1  127.02   10.75
  -1  -6   1  120.85    5.41
  -1   6   1  125.08    5.28
   1  -6  -1  109.85   11.39
   1  -6  -1  132.07    3.49
  -1   6   1  146.71   11.23
   1  -6  -1  113.65    7.56
   1   6  -1  126.22    6.38
   1  -6  -1  126.92    4.16
  -1   6   1  135.54   10.00
  -1   6   0  688.37   17.96
   1   6   0  652.56   11.60
  -1   6   0  645.07   10.24
  -1  -6   0  618.97   10.14
   1  -6   0  562.35   18.23
   1  -6   0  748.13   18.05
  -1  -6   0  607.44   11.51
   1   6   0  616.44   22.67
   1  -6   0  581.45   13.18
  -1  -6   0  597.87   11.28
   1   6   0  681.71   18.98
   1   6   0  635.58   14.78
  -1   6   0  637.10   10.23
   1  -6   0  546.78    9.44
  -1  -6   0  645.40    7.45
   1  -6   0  608.24    7.66
  -1   6   0  678.83   17.05
   1   6   0  612.39   11.79
   1   6   0  624.01    7.62
   1   6   1  293.28    8.65
  -1  -6  -1  272.49    6.50
   1   6   1  259.14    6.74
   1   6   1  256.02   17.97
   1  -6   1  233.25   11.53
   1   6   1  265.12   15.33
   1  -6   1  261.64    6.71
   1   6   1  265.39    8.79
   1   6   1  263.74    5.44
   1  -6   1  350.37   13.87
  -1   6  -1  283.66    7.45
  -1   6  -1  281.79    8.04
  -1   6  -1  303.38   13.60
  -1   6  -1  298.03   10.60
   1   6   1  255.14   10.20
  -1  -6  -1  276.20    7.61
   1  -6   1  290.09   13.76
  -1   6  -2  374.74   15.07
  -1  -6  -2  349.07    7.07
   1  -6   2  286.71   13.77
   1   6   2  344.89   13.52
   1   6   2  358.44    9.75
  -1  -6  -2  335.43    9.08
   1   6   2  323.98    7.73
   1  -6   2  367.53    9.31
   1   6   2  322.22    6.75
  -1   6  -2  326.46    9.76
  -1  -6  -2  377.35    8.73
   1  -6   2  424.46   15.50
   1   6   2  305.75   19.45
   1   6   2  332.03   17.47
   1   6   2  317.47    8.43
   1  -6   2  387.33   14.77
  -1   6  -2  346.58    8.79
   1  -6   3 1047.77   23.81
  -1   6  -3 1087.36   23.31
   1   6   3  924.29   15.58
   1  -6   3 1211.91   23.20
   1   6   3  898.92   28.31
  -1  -6  -3 1043.70   14.66
   1   6   3  919.97   21.58
   1  -6   3 1109.49   16.90
  -1  -6  -3  940.29   20.79
  -1  -6  -3 1046.13   14.79
  -1   6  -3  945.74   14.99
  -1   6  -3  964.53   17.51
   1  -6   3 1152.91   21.17
   1   6   3  816.53   24.41
   1   6   4   31.81   10.81
  -1   6  -4   36.47    6.54
  -1  -6  -4   37.06   10.49
  -1  -6  -4   43.10    6.33
   1  -6   4   48.33   11.20
  -1   6  -4   41.45    8.37
   1   6   4   40.30   14.07
   1  -6   4   46.05    7.34
   1  -6   4   53.83   10.74
  -1   6  -4   31.75    8.36
  -1  -6  -4   51.03    7.73
   1  -6   4   45.20    8.15
   1   6   4   32.78   11.73
  -1   6  -4   42.57   10.76
   1   6   4   44.09    8.26
  -1   6  -5  762.29   21.33
   1  -6   5  735.10   19.90
   1   6   5  615.02   23.13
   1   6   5  653.81   18.48
  -1   6  -5  644.54   17.73
  -1  -6  -5  669.19   23.33
   1  -6   5  732.33   16.56
   1   6   5  609.39   21.15
  -1  -6  -5  705.00   18.73
   1  -6   5  729.75   21.00
  -1  -6  -5  661.20   14.63
  -1   6  -5  634.79   15.21
   1   6   5  597.35   20.83
  -1   6  -6   35.93   12.00
  -1  -6  -6   19.34   12.05
  -1  -6  -6   30.62   14.69
   1  -6   6   28.54   11.61
   1   6   6   30.24   12.45
   1  -6   6   27.49   11.35
  -1  -6  -6   18.68    8.43
   1   6   6   32.54   13.09
  -1   6  -6   20.44   10.52
   1   6   6   22.87   11.53
   1   6   7  136.47   16.09
  -1  -6  -7  118.83   19.33
   1   6   7  138.16   16.55
  -1  -6  -7  129.60   12.37
   1  -6   7  147.21   13.78
   1  -6   7  140.86   14.19
  -1  -6  -7  132.10   16.59
  -1   6  -7  125.69   13.52
   1   7  -8  114.62   13.74
  -1  -7   8  147.59   13.17
   1  -7  -8  149.48   13.67
   1   7  -8  118.86   13.86
  -1  -7   8  132.02   12.20
   1  -7  -8  139.93   27.88
  -1  -7   8  164.81   12.70
  -1   7   8  142.28   14.98
  -1  -7   7   12.37    9.34
   1  -7  -7   12.88    9.56
   1   7  -7   11.37   10.14
   1  -7  -7   10.96   21.95
  -1  -7   7   13.04   10.39
   1   7  -7   12.90   11.30
  -1  -7   7   18.46    9.25
   1   7  -7    3.10   15.42
  -1   7   7   10.85   11.57
  -1   7   7   12.73   12.76
  -1  -7   6  701.21   18.11
   1   7  -6  637.53   18.34
   1  -7  -6  660.73   30.70
   1   7  -6  751.32   25.53
   1   7  -6  655.43   18.35
  -1  -7   6  771.43   18.84
  -1  -7   6  703.98   17.78
   1  -7  -6  694.36   16.94
  -1   7   6  602.83   21.93
  -1   7   6  661.75   21.37
   1   7  -5   20.24   14.46
  -1  -7   5   18.18    8.19
   1  -7  -5   12.90   14.69
   1  -7  -5   20.51    7.16
  -1   7   5   14.65    9.95
  -1   7   5   17.74   11.95
   1   7  -5   14.18    8.46
  -1  -7   5   13.61    7.56
   1   7  -5   21.08    8.36
  -1  -7   5   10.91    8.99
  -1   7   5   12.86    5.92
   1  -7  -4  826.29   19.15
   1  -7  -4  815.09   15.45
   1   7  -4  790.41   15.96
  -1  -7   4  725.98   15.73
   1   7  -4  821.93   25.25
  -1  -7   4  840.44   17.81
  -1   7   4  764.88   13.37
   1  -7  -4  706.05   24.75
   1   7  -4  766.43   16.66
  -1   7   4  726.12   23.58
  -1  -7   4  815.41   17.58
  -1   7   4  776.26   18.55
   1   7  -3   47.19   13.56
   1  -7  -3   45.85   10.54
  -1   7   3   50.90    7.48
  -1  -7   3   44.31    8.24
   1   7  -3   53.85    7.23
   1  -7  -3   42.99   11.13
  -1   7   3   49.76    5.27
   1   7  -3   59.31   12.31
  -1   7   3   57.41    7.22
  -1  -7   3   54.10    7.81
  -1   7   3   44.30   12.43
   1   7  -3   51.56    5.83
  -1  -7   3   43.58    6.18
   1   7  -2  201.20   15.75
  -1   7   2  218.42    8.26
  -1   7   2  214.57   11.44
   1  -7  -2  169.48   11.52
  -1  -7   2  193.82    7.55
   1   7  -2  217.88   15.36
  -1  -7   2  255.27   10.91
  -1   7   2  216.88    7.11
   1   7  -2  212.61    8.86
  -1   7   2  210.60   14.82
  -1  -7   2  204.89    9.99
   1   7  -2  212.58    6.78
   1  -7  -2  211.65    6.32
   1  -7  -2  190.71   13.87
   1  -7  -2  213.78   12.62
   1   7  -1   10.29   12.38
  -1  -7   1    4.92    5.93
  -1   7   1    7.74    8.50
   1   7  -1    4.17    9.88
   1  -7  -1    5.24    9.08
   1  -7  -1    7.11   10.48
   1  -7  -1    5.16    4.90
  -1  -7   1    6.05    4.22
   1  -7  -1    6.84    3.09
  -1   7   1    5.63    3.88
   1   7  -1    5.53    3.17
  -1   7   1   12.00    4.64
  -1  -7   1    7.32    6.39
  -1   7   1   18.01   10.10
   1   7  -1    6.43    5.19
  -1  -7   0   13.29    5.73
   1   7   0   16.40   14.04
   1   7   0   14.33    7.91
  -1   7   0   23.02   10.00
   1   7   0   14.97    3.12
   1  -7   0    4.49   10.35
   1   7   0   18.13    5.14
  -1   7   0   18.55    8.04
   1  -7   0   17.22    6.87
  -1   7   0   18.25    4.72
  -1  -7   0   18.53    6.17
  -1  -7   0   14.55    4.35
   1  -7   0   18.88    9.58
  -1   7   0   19.98    4.47
   1   7   0   15.85    5.30
   1   7   0   18.00    9.85
  -1   7  -1    6.08   10.08
  -1   7  -1    4.61    4.53
   1   7   1    3.67    6.11
   1  -7   1    3.29    9.56
  -1  -7  -1    4.52    3.53
  -1  -7  -1    7.40    5.60
   1   7   1    3.64    6.34
   1   7   1    6.13    3.11
   1  -7   1    7.39    8.51
  -1  -7  -1    5.85    4.69
   1  -7   1    6.05   10.15
   1   7   1   -0.75   14.57
   1   7   1    2.43    5.45
  -1   7  -1    1.30    6.42
   1   7   1    8.25   11.13
  -1   7  -1    9.52    4.61
   1   7   2  318.80    9.02
  -1   7  -2  378.77   16.70
   1   7   2  299.91    8.46
   1  -7   2  419.10   16.39
  -1  -7  -2  324.33    9.62
   1  -7   2  286.69   14.73
  -1   7  -2  337.81    9.72
   1   7   2  338.04   18.86
   1   7   2  321.24    7.37
   1   7   2  332.81   10.40
  -1  -7  -2  293.10    9.60
  -1   7  -2  319.03   10.36
  -1  -7  -2  328.83    8.89
   1   7   2  318.07   13.14
   1   7   2  315.40   22.09
   1  -7   2  402.08   15.71
  -1  -7  -3    1.91    9.05
   1   7   3   -2.92   15.47
   1  -7   3    2.08    8.53
  -1   7  -3    3.50    5.68
  -1   7  -3    3.48    7.00
  -1  -7  -3    2.23    6.62
   1   7   3    5.25    9.18
   1  -7   3    1.21   10.05
   1   7   3    4.80    5.98
   1  -7   3    3.03   10.56
  -1  -7  -3   10.08    9.40
  -1  -7  -3    1.01    5.26
   1   7   3    1.55   12.44
  -1   7  -3    4.51   11.05
   1  -7   4  635.28   20.34
  -1   7  -4  600.50   16.76
   1   7   4  526.35   25.04
  -1  -7  -4  614.18   13.59
   1   7   4  536.73   22.55
   1   7   4  569.23   15.03
  -1   7  -4  572.61   13.94
  -1   7  -4  683.85   21.16
   1  -7   4  720.57   17.93
  -1  -7  -4  608.00   21.24
   1   7   4  577.74   20.01
   1  -7   4  694.50   19.77
  -1  -7  -4  570.25   16.78
  -1   7  -5    2.99   11.86
  -1   7  -5    3.80    9.72
   1   7   5    1.69    9.30
   1  -7   5    2.09   10.95
   1   7   5    3.56   11.58
   1  -7   5    3.83   11.17
   1   7   5   -1.51   15.26
  -1  -7  -5    1.12   13.63
   1   7   5    3.50   12.43
  -1  -7  -5    5.35    7.08
  -1  -7  -6  429.37   23.90
   1  -7   6  444.04   18.50
   1  -7   6  490.10   18.39
   1   7   6  380.07   19.56
  -1  -7  -6  423.81   14.71
   1   7   6  417.93   20.41
  -1   7  -6  395.00   17.36
   1   7   6  436.64   18.22
  -1   7  -6  507.44   19.91
  -1   7  -6  390.24   16.49
   1  -7   7   10.35   12.10
   1   7   7    5.52   13.54
   1   7   7    7.53   14.26
  -1  -7  -7    1.08   18.50
   1  -7   7    7.46   12.18
  -1   7  -7    3.89   11.60
  -1   7  -7    7.43   12.52
   1   8  -7   88.45   12.51
   1   8  -7  102.05   18.03
  -1  -8   7   97.50   12.27
   1  -8  -7   67.52   24.18
   1   8  -7   71.49   12.51
   1   8  -7   76.95   12.69
  -1  -8   7   85.53   11.81
  -1   8   7   79.04   15.21
   1  -8  -7   89.01   11.58
   1   8  -6   41.80   16.12
  -1  -8   6   41.33    9.07
   1  -8  -6   42.46   20.35
  -1  -8   6   44.00   10.71
   1   8  -6   42.08   10.52
   1  -8  -6   44.25    9.25
  -1  -8   6   56.68   10.40
   1   8  -6   42.72   10.10
  -1   8   6   42.97   13.54
   1   8  -5  204.78   19.25
   1   8  -5  182.47   11.89
  -1  -8   5  204.53   12.05
  -1   8   5  183.55    9.34
  -1   8   5  184.50   13.43
  -1  -8   5  157.54   10.28
   1  -8  -5  181.93   20.26
  -1  -8   5  195.09   12.52
  -1   8   5  172.92   16.45
   1  -8  -5  180.24   10.54
   1   8  -5  184.09   11.25
  -1  -8   4  145.51   11.42
   1   8  -4  135.98    9.22
  -1  -8   4  155.73   10.99
   1   8  -4  142.50   10.49
  -1   8   4  130.01    7.67
  -1  -8   4  127.53    9.21
   1   8  -4  161.25   17.68
   1  -8  -4  150.51    9.04
   1  -8  -4  132.09   16.43
  -1   8   4  126.58   15.07
   1  -8  -4  148.32   12.96
   1   8  -3  124.16   14.95
   1   8  -3  145.19   16.09
  -1  -8   3  166.08   10.98
   1  -8  -3  114.83   13.38
   1   8  -3  126.70    9.38
  -1   8   3  132.12   15.02
  -1  -8   3  115.31    8.03
  -1  -8   3  140.45   10.44
  -1   8   3  132.87    7.25
   1   8  -3  128.68    7.49
   1  -8  -3  145.95   13.96
   1   8  -2  787.85   24.39
  -1  -8   2  701.81   16.29
   1   8  -2  671.26   11.65
   1   8  -2  689.25   25.04
  -1  -8   2  806.15   18.09
  -1  -8   2  679.49   13.04
   1   8  -2  724.17   15.57
  -1   8   2  789.64   19.30
  -1   8   2  725.50   14.36
  -1   8   2  717.31   12.47
   1  -8  -2  765.29   19.56
  -1   8   2  748.18   23.40
   1  -8  -2  646.46   21.41
   1  -8  -1    7.12   11.78
   1   8  -1   10.63   11.07
  -1   8   1   11.82    4.74
   1   8  -1   12.50   14.09
   1  -8  -1   12.50   10.20
  -1  -8   1   16.98    7.52
  -1   8   1   15.78    9.98
  -1  -8   1   16.95    5.07
   1   8  -1   17.57    6.52
  -1  -8   1   15.00    7.53
  -1   8   1   17.21    5.86
  -1   8   1   17.75   10.11
  -1   8   0  917.89   23.20
   1   8   0  784.94   29.03
  -1  -8   0  834.81   13.65
   1  -8   0  681.48   16.17
  -1   8   0  796.22   13.35
  -1   8   0  868.19   14.82
   1   8   0  848.07   15.95
   1  -8   0  886.05   24.00
  -1  -8   0  813.16   16.31
   1   8   0  840.24   20.61
   1  -8   0 1004.55   22.37
  -1   8   0  878.93   20.48
   1   8   0  982.52   25.11
   1  -8   1   32.92   11.26
   1   8   1   24.73    8.13
   1  -8   1   32.38   11.01
   1   8   1   21.67   16.68
   1   8   1   24.99    6.84
  -1  -8  -1   26.09    5.46
  -1   8  -1   31.89    5.93
   1   8   1   30.58   13.19
  -1   8  -1   37.07   11.80
  -1  -8  -1   28.87    7.28
  -1   8  -1   27.75    5.68
   1   8   1   31.02    6.77
   1  -8   1   23.43    9.09
   1   8   2  421.58   11.51
   1   8   2  415.49   12.49
   1   8   2  470.19   22.53
   1   8   2  421.83   25.96
  -1  -8  -2  399.24   12.19
  -1   8  -2  435.50   11.81
  -1   8  -2  433.86   12.28
  -1  -8  -2  419.59   11.33
   1   8   2  400.43   14.32
   1  -8   2  547.27   18.65
  -1   8  -2  468.92   18.71
   1  -8   2  327.88   15.68
   1  -8   2  538.00   17.83
  -1  -8  -3  117.41   12.43
  -1   8  -3  132.02   13.75
   1   8   3  126.75   20.10
  -1  -8  -3  124.11    8.08
  -1  -8  -3  109.02   12.45
   1  -8   3  160.56   13.92
  -1   8  -3  117.89    8.72
  -1   8  -3  122.33    9.80
   1  -8   3  129.54   13.24
   1   8   3  112.42   11.63
   1   8   3  102.78   15.99
   1  -8   3  136.79   12.23
  -1  -8  -4   48.68    9.70
  -1   8  -4   44.46   13.25
   1  -8   4   47.46   10.18
  -1   8  -4   37.84    9.33
   1  -8   4   37.89   12.40
   1   8   4   46.85   12.43
   1  -8   4   47.94   12.15
  -1  -8  -4   41.11    7.45
   1   8   4   52.30   18.47
  -1  -8  -4   40.44   13.14
   1   8   4   39.85   14.73
  -1   8  -5  127.07   14.98
  -1  -8  -5  117.49    9.60
   1   8   5  112.33   19.40
  -1  -8  -5  106.25   13.04
  -1   8  -5   98.56   11.48
   1  -8   5  118.62   13.98
   1  -8   5  122.32   13.79
   1   8   5   93.41   13.82
  -1  -8  -5  101.24   16.93
   1   8   5   97.88   16.33
   1   8   6   38.06   14.54
  -1   8  -6   47.31   12.17
  -1  -8  -6   79.57   18.38
  -1   8  -6   68.17   14.80
  -1  -8  -6   41.07   14.74
   1  -8   6   47.69   13.18
   1  -8   6   61.65   12.81
   1   9  -6  191.44   20.54
   1  -9  -6  137.25   23.53
  -1  -9   6  157.85   13.13
  -1  -9   6  151.81   12.65
  -1   9   6  126.39   17.52
   1  -9  -6  144.87   11.56
   1   9  -6  139.47   12.95
  -1   9   5   13.51   14.47
   1   9  -5   15.85   16.71
   1   9  -5    7.29    9.86
  -1  -9   5   14.58    8.07
  -1  -9   5    9.27   10.57
  -1   9   5   10.93    7.10
  -1  -9   5   12.59   10.05
   1  -9  -5    9.55    8.17
   1  -9  -5    9.79   17.15
   1   9  -4  276.48   20.27
   1   9  -4  271.51   13.37
  -1   9   4  235.54    9.87
   1  -9  -4  236.52   15.87
  -1  -9   4  279.27   14.13
   1  -9  -4  238.28   11.03
  -1  -9   4  250.70   13.23
  -1   9   4  240.73   18.45
   1   9  -3  230.98   18.85
   1   9  -3  188.49   18.12
   1   9  -3  197.26   11.64
  -1   9   3  169.01   16.48
  -1   9   3  187.66    8.57
  -1  -9   3  212.88   12.90
   1  -9  -3  166.18   15.31
  -1  -9   3  182.31   11.69
  -1  -9   2  103.62   10.46
  -1  -9   2   91.83    7.33
   1  -9  -2   89.84   14.90
  -1   9   2  108.58   11.61
   1   9  -2  104.36   16.19
  -1   9   2  103.57    8.45
   1   9  -2  103.82    9.50
  -1   9   2   95.05   13.97
   1   9  -2   87.23   16.58
  -1   9   2  104.12    7.07
  -1  -9   2  106.21   10.68
   1   9  -1 1016.88   26.98
  -1  -9   1  953.68   15.53
  -1  -9   1  939.15   19.18
  -1   9   1 1001.62   17.52
  -1   9   1 1077.78   24.81
   1  -9  -1 1175.35   24.45
   1   9  -1  995.68   18.95
  -1   9   1  939.28   15.14
  -1   9   1 1049.66   25.36
   1   9  -1  902.16   30.85
   1  -9  -1  930.17   26.12
   1  -9   0    1.66   12.67
   1  -9   0    3.07   10.51
  -1  -9   0    4.39    5.51
  -1  -9   0    0.19    8.04
  -1   9   0    5.46    9.25
   1   9   0    3.87   16.77
  -1   9   0    1.73    6.67
  -1   9   0    4.01    5.35
   1   9   0    2.45    7.62
   1   9   0    3.14   10.78
  -1   9   0    7.10   12.10
   1   9   1 1016.12   19.12
  -1   9  -1 1105.83   26.99
   1   9   1  999.64   21.09
   1   9   1  983.63   35.52
   1   9   1 1148.09   30.52
  -1   9  -1 1065.66   18.14
   1  -9   1  829.82   20.60
   1  -9   1 1239.09   25.47
  -1   9  -1  963.76   16.54
  -1  -9  -1  930.83   18.93
  -1  -9  -1  984.69   16.17
   1  -9   1 1240.08   27.06
  -1   9  -2  173.51   15.81
  -1  -9  -2  137.94   12.20
  -1   9  -2  166.64    9.71
  -1  -9  -2  155.72    8.77
   1  -9   2  178.34   14.73
   1   9   2  143.86   22.98
  -1  -9  -2  144.63   14.49
  -1   9  -2  151.73    9.49
   1   9   2  163.87   10.56
   1  -9   2  125.24   12.80
   1   9   2  170.43   18.86
   1   9   2  147.05   10.68
   1  -9   2  198.72   14.40
   1  -9   3  184.80   15.61
  -1  -9  -3  184.80   14.47
  -1   9  -3  170.42   11.04
  -1  -9  -3  180.60   10.15
   1  -9   3  206.01   15.09
  -1   9  -3  203.06   16.42
   1   9   3  179.02   13.14
  -1  -9  -3  163.75   14.72
   1   9   3  178.52   19.30
  -1  -9  -3  182.58    9.57
   1   9   3  166.33   23.93
   1  -9   3  221.18   13.83
   1  -9   4  252.91   16.85
  -1   9  -4  277.93   18.09
   1   9   4  245.04   25.54
  -1  -9  -4  249.05   11.22
  -1  -9  -4  229.65   18.33
  -1   9  -4  234.62   13.44
   1  -9   4  284.13   16.35
   1   9   4  239.86   20.92
   1   9   4  238.44   16.08
   1  -9   4  287.84   14.81
   1  -9   5   26.22   12.53
   1   9   5   26.83   13.51
  -1   9  -5   29.30   11.18
  -1   9  -5   32.93   14.35
   1  -9   5   29.84   12.85
  -1  -9  -5   22.05   16.29
   1   9   5   22.55   16.43
  -1   9  -6  129.25   16.31
  -1   9  -6  107.94   13.96
   1   9   6  109.94   16.51
  -1  -9  -6  106.78   20.99
   1  -9   6  146.09   14.68
   1  -9   6  121.51   14.20
   1  10  -6   -0.09   18.37
   1 -10  -6    0.77   10.02
  -1 -10   6    4.84   11.21
   1  10  -6    2.32   11.26
  -1 -10   6    0.89   11.70
  -1  10   6    7.35   16.63
  -1 -10   5  407.67   15.29
   1  10  -5  440.42   25.27
  -1 -10   5  434.78   17.33
  -1  10   5  443.81   24.31
   1  10  -5  404.34   17.19
   1 -10  -5  418.10   15.34
  -1 -10   5  421.02   16.80
   1  10  -4    1.76   10.05
   1  10  -4    5.96   17.26
   1 -10  -4    4.26   13.19
  -1 -10   4    0.79    8.89
  -1 -10   4    3.60   10.38
   1 -10  -4    4.82    8.34
  -1 -10   4   -0.57   10.13
  -1  10   4    2.73   14.53
  -1 -10   3  448.89   16.61
   1  10  -3  461.77   24.34
   1  10  -3  396.41   23.21
  -1 -10   3  373.95   15.20
   1  10  -3  397.69   15.46
  -1 -10   3  420.09   16.78
  -1  10   3  412.39   21.44
   1 -10  -3  368.59   20.60
  -1  10   2    6.53   12.98
   1  10  -2    2.67   15.64
  -1  10   2   10.56    8.26
   1 -10  -2    2.69   14.49
  -1 -10   2    7.96    9.56
  -1  10   2    8.78   11.07
   1  10  -2    1.58   16.65
   1  10  -2    4.39    8.62
   1  10  -1   71.53   15.21
   1 -10  -1   58.62   15.09
  -1  10   1   70.36    8.86
  -1 -10   1   53.96    9.66
   1  10  -1   70.01   10.09
   1 -10  -1   78.24   13.11
   1  10  -1   74.68   19.82
  -1  10   1   77.26   13.49
  -1  10   1   60.75    7.33
  -1  10   1   65.18   12.90
  -1 -10   0   25.54    9.28
  -1  10   0   25.79    8.16
   1  10   0   24.18   12.60
   1 -10   0   29.72   13.67
   1  10   0   31.59    9.01
  -1 -10   0   37.90   12.90
   1  10   0   24.14   20.40
  -1  10   0   27.18   13.22
  -1  10   0   26.86    6.93
   1 -10   0   32.97   11.80
   1  10   1   96.27   12.09
  -1 -10  -1   98.40   10.78
  -1  10  -1  101.56    9.57
   1 -10   1  127.17   14.80
   1  10   1  101.10   10.56
   1  10   1   81.43   22.58
   1 -10   1  102.63   13.75
  -1  10  -1   84.84    8.25
  -1 -10  -1  115.37   14.31
  -1  10  -1  112.92   15.42
  -1  10  -2   16.19   14.05
   1 -10   2   18.27   11.32
   1 -10   2   16.24   12.12
  -1  10  -2   16.59    8.19
   1  10   2   30.37   22.58
   1  10   2   18.81    9.34
   1 -10   2   24.53   12.59
  -1 -10  -2    8.55   12.89
   1  10   2    5.06   15.53
  -1  10  -3  481.08   21.74
   1 -10   3  529.98   20.03
   1 -10   3  416.60   19.61
  -1  10  -3  393.25   14.81
   1  10   3  457.57   25.96
   1  10   3  419.11   31.29
   1 -10   3  517.40   18.86
  -1 -10  -3  408.37   19.41
  -1  10  -4    1.18   14.30
   1 -10   4   -0.31   10.20
  -1 -10  -4   -0.79   14.56
   1 -10   4   -1.02   12.73
   1 -10   4    3.83   13.00
   1  10   4    3.10   12.00
  -1  10  -4    0.02   10.14
   1  10   4    5.78   17.09
  -1  10  -5  324.59   16.58
  -1 -10  -5  313.45   23.43
   1 -10   5  422.83   19.06
  -1  10  -5  389.38   20.98
   1  10   5  353.75   19.76
   1 -10   5  341.45   18.72
  -1 -11   4  233.24   15.35
  -1 -11   4  203.77   14.32
  -1 -11   4  199.28   13.64
  -1  11   4  213.09   21.19
   1  11  -4  211.02   21.68
   1 -11  -4  172.27   12.19
   1  11  -4  193.52   14.62
  -1 -11   3   74.44   12.03
   1  11  -3   76.89   19.16
   1 -11  -3   51.14   16.70
  -1  11   3   48.52   16.08
  -1 -11   3   62.79   11.51
   1  11  -3   61.88   11.92
  -1  11   2   67.98   10.72
   1  11  -2   44.29   19.15
  -1 -11   2   46.29   11.26
   1 -11  -2   46.81   16.29
  -1 -11   2   76.05   12.73
   1  11  -2   72.61   18.78
   1  11  -2   56.81   11.31
  -1  11   2   66.04   14.98
  -1  11   1  311.62   18.71
   1  11  -1  290.16   20.95
  -1 -11   1  351.38   17.95
   1  11  -1  242.78   24.46
  -1  11   1  292.60   13.59
  -1  11   1  298.51   18.15
   1  11  -1  298.26   15.10
  -1 -11   1  270.81   14.15
   1 -11  -1  283.64   19.98
  -1 -11   0   16.96   12.70
  -1  11   0    2.41   13.93
   1  11   0    5.80   13.87
   1 -11   0   -0.57   13.98
  -1 -11   0    5.46    9.94
   1  11   0    5.49   21.69
   1  11   0    3.48   10.02
   1 -11   0    4.17   12.52
  -1 -11  -1  326.72   19.11
  -1  11  -1  308.09   19.27
   1  11   1  258.37   27.37
   1  11   1  298.22   14.70
   1 -11   1  336.34   17.49
   1  11   1  284.70   16.66
   1 -11   1  328.21   19.10
  -1  11  -2   69.54   15.64
   1 -11   2   60.08   13.53
  -1 -11  -2   64.10   15.14
   1  11   2   61.00   25.33
   1 -11   2   82.32   14.02
   1  11   2   70.90   11.28
  -1  11  -3   70.17   16.29
   1 -11   3   61.76   12.94
   1 -11   3   67.68   14.64
   1 -11   3   67.45   13.77
   1 -12  -2  367.61   23.20
   1  12  -2  375.88   17.82
  -1 -12   2  415.48   18.49
  -1  12   2  367.48   21.85
  -1 -12   2  373.44   16.88
   1  12  -2  426.85   25.69
  -1  12   1   10.52   15.32
   1  12  -1   13.46   17.11
  -1 -12   1    9.39   12.99
  -1 -12   1    4.31   11.23
   1 -12  -1    5.49   15.32
   1  12  -1    6.56   11.66
  -1 -12   0  695.27   24.54
  -1 -12   0  623.45   19.75
   1  12   0  656.76   25.82
   1  12   0  544.62   33.84
   1 -12   0  735.62   23.43
   1  12   0  633.27   20.38
  -1  12   0  695.62   26.11
   1 -12   0  728.25   26.16
  -1  12  -1   15.20   16.28
   1 -12   1   16.16   14.35
  -1 -12  -1    4.17   14.34
   1  12   1    1.46   11.11
   1 -12   1    8.49   13.39
  -1  12  -2  342.52   22.27
   1  12   2  332.06   17.13
   1 -12   2  320.84   18.38
   1 -12   2  339.20   18.37
  -1 -12  -2  317.69   20.59
   2   0 -10  372.95   24.51
  -2   0  10  450.52   20.23
   2   0 -10  400.59   21.10
   2   0 -10  361.00   30.97
   2   0  -9    6.22   16.24
   2   0  -9    3.10   20.31
   2   0  -9   -0.92   11.64
  -2   0   9    1.51   12.28
  -2   0   8  389.96   12.08
   2   0  -8  406.88   22.85
   2   0  -8  420.75   16.51
  -2   0   7   -1.42    5.34
   2   0  -7   10.98   14.64
  -2   0   7    8.62   10.01
   2   0  -7    1.44    7.93
   2   0  -7    1.03   13.91
  -2   0   7   -0.41    8.32
  -2   0   6  152.74   10.08
  -2   0   6  139.31    6.92
   2   0  -6  159.92   15.17
  -2   0   6  181.04   12.35
   2   0  -6  146.60    8.78
   2   0  -6  140.38   13.59
  -2   0   6  159.53    7.79
  -2   0   5    1.30    7.27
  -2   0   5   -0.54    4.86
  -2   0   5    0.34    3.30
  -2   0   5    2.09    3.39
   2   0  -5    4.68    7.66
  -2   0   5    0.07    6.18
  -2   0   5    1.71    3.30
   2   0  -5    0.56    4.70
   2   0  -5   -0.41    9.91
  -2   0   4   96.14    3.56
   2   0  -4  102.27    9.67
   2   0  -4   99.15    7.05
  -2   0   4  102.27    6.89
  -2   0   4   95.43    4.05
  -2   0   4  104.46    7.76
  -2   0   4  101.28    4.65
   2   0  -4  100.50    4.05
  -2   0   4  109.77    6.58
   2   0  -4   96.15    5.06
   2   0  -3    1.22    2.28
   2   0  -3   -0.36    3.19
   2   0  -3    1.11    4.79
  -2   0   3    2.01    4.01
  -2   0   3   -0.52    1.98
   2   0  -3    7.59    2.42
  -2   0   3    0.27    4.17
   2   0  -2 3891.90   15.08
  -2   0   2 3800.32   19.90
   2   0  -2 3931.96   18.83
  -2   0   2 3729.16   20.61
   2   0  -2 3913.20   19.16
   2   0  -2 3719.31   22.94
  -2   0   2 3832.29   59.02
   2   0  -1    0.33    1.55
  -2   0   1    1.02    1.61
  -2   0   1    0.10    0.98
  -2   0   1    0.68    1.31
   2   0  -1   -0.04    1.81
   2   0  -1    2.12    1.90
   2   0  -1    0.27    1.46
   2   0   0 9187.18  111.66
   2   0   0 9575.10  116.56
   2   0   0 9274.35  114.99
  -2   0   0 9257.70  111.44
   2   0   0 9384.52  124.46
  -2   0   0 9466.64   87.29
   2   0   0 9390.62  115.49
   2   0   0 9045.14   68.36
   2   0   1    1.26    2.08
   2   0   1   -0.28    3.16
   2   0   1    1.07    2.50
  -2   0  -1    0.96    2.76
  -2   0  -1    0.95    2.24
   2   0   1    0.87    2.84
   2   0   1    0.65    3.48
   2   0   2 4228.33   32.16
   2   0   2 4386.31   28.12
  -2   0  -2 4138.21   29.26
   2   0   2 4205.92   25.20
  -2   0  -2 4095.85   25.23
   2   0   2 4139.47   18.68
   2   0   2 4134.10   22.64
   2   0   2 4287.89   31.92
  -2   0  -2 3935.67   20.61
   2   0   3    0.90    2.07
   2   0   3    1.83    6.84
  -2   0  -3   -0.08    3.41
   2   0   3    0.22    3.65
   2   0   3    1.63    7.63
  -2   0  -3    4.08    4.58
   2   0   3    3.60    4.77
   2   0   3   -0.11    5.72
  -2   0  -3    2.25    4.76
   2   0   4   77.74    7.03
  -2   0  -4   67.08    7.48
   2   0   4   71.17   10.91
   2   0   4   85.37    8.74
  -2   0  -4   95.52    7.88
   2   0   4   69.55    9.50
  -2   0  -4   81.19    5.45
   2   0   5   -0.87    8.83
  -2   0  -5   -0.65    7.83
   2   0   5    1.53    8.34
   2   0   5    2.86    6.66
  -2   0  -5    1.36    7.53
   2   0   5    0.44   11.73
   2   0   6  317.30   13.90
  -2   0  -6  311.61   13.96
   2   0   7    2.41    9.64
  -2   0  -7   -1.13   16.45
   2   0   7   -0.43   13.52
  -2   0  -7   -4.81   11.62
  -2   0  -7   -3.01   10.52
   2   0   8  338.00   20.22
  -2   0  -8  374.80   20.10
  -2   0  -8  343.75   18.14
  -2  -1  10   16.44   12.92
   2  -1 -10    8.00   19.58
   2   1 -10   18.34   16.76
   2   1 -10    6.96   15.07
   2   1 -10   13.92   24.60
   2  -1 -10    4.72   14.10
  -2   1  10    7.64   13.24
   2  -1 -10   12.13   25.21
   2   1  -9  125.20   14.91
   2   1  -9  129.30   18.16
   2   1  -9  120.54   23.43
   2  -1  -9  111.70   23.79
  -2   1   9  148.63   15.20
   2  -1  -9  142.05   14.43
  -2  -1   9  126.46    9.48
   2  -1  -9  135.79   20.78
  -2  -1   9  159.92   14.69
  -2  -1   8  495.72   19.41
  -2  -1   8  368.80   11.90
  -2   1   8  442.89   18.33
   2   1  -8  398.33   21.44
   2   1  -8  389.77   16.61
   2  -1  -8  410.12   16.24
   2   1  -8  345.16   24.59
   2  -1  -8  433.09   24.79
   2  -1  -8  353.96   24.74
  -2  -1   7  102.54   11.83
   2  -1  -7   88.47   15.47
  -2   1   7   92.15   12.36
  -2  -1   7   82.32    7.36
   2   1  -7   97.02   14.75
  -2  -1   7   95.26   10.04
   2  -1  -7   96.81   16.96
   2   1  -7   83.29   10.27
  -2   1   7   90.14    7.61
  -2   1   7   85.48    6.59
   2  -1  -7   82.24    9.07
   2   1  -7   69.24   17.08
  -2  -1   6 1485.64   23.60
   2  -1  -6 1445.95   27.73
   2   1  -6 1553.04   31.03
  -2   1   6 1384.17   16.11
  -2  -1   6 1372.36   17.64
  -2   1   6 1342.81   21.64
   2   1  -6 1261.72   28.23
  -2  -1   6 1741.48   28.40
   2  -1  -6 1466.50   20.10
   2   1  -6 1419.33   21.50
  -2   1   6 1541.00   27.41
  -2   1   6 1577.06   21.66
  -2  -1   6 1598.81   17.21
   2  -1  -6 1501.44   33.91
   2  -1  -5    2.91    2.76
   2   1  -5    1.96    7.55
   2  -1  -5    6.69    7.52
  -2  -1   5    3.02    2.79
   2   1  -5    4.24    8.87
  -2  -1   5    2.79    3.83
   2  -1  -5   11.71   10.83
  -2  -1   5    3.79    7.11
  -2  -1   5    3.18    6.04
  -2   1   5    6.46    5.65
  -2   1   5    5.33    3.15
   2  -1  -5    1.64    4.56
   2   1  -5    2.84    5.27
  -2   1   5    1.30    5.85
  -2  -1   5    2.72    3.85
  -2  -1   5    4.40    4.35
  -2   1   5    4.36    7.31
  -2   1   4 1946.90   10.20
   2  -1  -4 2122.56   31.48
  -2  -1   4 2080.91   22.85
  -2   1   4 2060.25   22.19
  -2  -1   4 1942.85   14.82
  -2   1   4 2238.80   24.99
  -2   1   4 2102.25   26.06
   2  -1  -4 2144.63   22.11
  -2  -1   4 2025.27   16.09
   2   1  -4 2070.82   19.07
   2  -1  -4 2065.70   17.30
   2  -1  -4 2028.27   13.81
   2   1  -4 2033.96   22.57
  -2   1   4 2061.62   18.67
  -2  -1   4 2185.04   20.37
   2   1  -4 2111.03   27.04
  -2   1   3  427.47    8.61
   2  -1  -3  434.89    8.40
   2  -1  -3  423.56    6.92
   2   1  -3  446.86    8.47
   2  -1  -3  411.32    6.60
  -2   1   3  423.80    9.35
   2  -1  -3  427.45   12.66
  -2   1   3  432.01   11.19
   2   1  -3  424.94    7.53
  -2   1   3  407.81    6.48
  -2  -1   3  412.01    8.25
   2   1  -3  444.17    7.53
   2   1  -3  406.14   10.51
  -2  -1   3  415.79    9.44
  -2   1   2 1027.95   11.08
  -2  -1   2  981.54    9.94
   2  -1  -2 1000.84    9.71
  -2   1   2  964.68   10.88
   2  -1  -2 1058.96    8.75
   2  -1  -2 1051.13   10.11
   2   1  -2 1033.60    9.64
  -2   1   2 1038.81    8.72
   2  -1  -2  991.60   12.82
   2   1  -2  919.86   11.18
   2  -1  -2 1080.25   10.39
  -2  -1   2  989.38   10.61
  -2   1   1 1186.55    7.52
  -2  -1   1 1204.74    9.75
   2   1  -1 1229.25   10.81
   2  -1  -1 1210.53    9.41
   2  -1  -1 1232.30   10.78
   2   1  -1 1202.31    8.74
   2   1  -1 1186.11    5.47
   2  -1  -1 1278.05   10.01
   2   1  -1 1182.67    8.92
  -2   1   1 1208.61    8.44
   2   1  -1 1219.98   11.04
  -2   1   1 1200.78    9.54
  -2  -1   1 1221.13    9.72
  -2  -1   1 1315.35    6.03
   2  -1  -1 1223.04   11.37
   2  -1  -1 1169.27    9.51
   2  -1   0    6.76    2.41
   2   1   0    5.47    2.04
   2   1   0    4.46    2.71
  -2   1   0    5.62    1.67
   2   1   0    7.63    2.17
  -2   1   0    5.27    1.66
   2   1   0    5.91    2.17
   2   1   0    7.68    2.63
   2  -1   0    6.34    2.08
   2  -1   0    5.61    1.84
   2  -1   0    5.56    2.37
   2   1   0    6.57    1.81
   2  -1   0    4.42    2.59
  -2  -1   0    4.65    1.98
   2   1   0    6.84    1.39
  -2  -1   0    6.13    1.02
   2   1   1 1172.81   13.59
  -2   1  -1 1154.94   11.01
   2   1   1 1138.39   10.40
   2   1   1 1125.87   10.18
   2   1   1 1201.46   16.13
   2   1   1 1194.48   13.74
   2  -1   1 1157.97   14.12
  -2   1  -1 1151.05   11.90
  -2   1  -1 1116.62   11.72
   2  -1   1 1173.59   12.96
   2  -1   1 1191.14   13.87
   2  -1   1 1150.46   12.56
   2  -1   1 1151.31   11.85
   2   1   1 1151.52    9.53
  -2  -1  -1 1124.35    9.51
  -2  -1  -1 1140.80   12.84
   2   1   2  872.01   10.89
   2   1   2  855.49   13.12
   2  -1   2  900.23   15.53
   2   1   2  922.68   15.49
  -2  -1  -2  897.68   14.62
   2   1   2  857.61    8.91
  -2  -1  -2  854.53   10.77
   2  -1   2  891.29   13.91
  -2   1  -2  868.61   13.56
  -2   1  -2  900.30   12.75
   2   1   2  891.38   17.13
   2   1   2  837.48   10.81
   2  -1   2  924.16   15.56
   2  -1   2  883.45   10.24
   2  -1   2  904.65   14.07
  -2   1  -2  853.03   11.30
   2   1   3  249.72    7.50
  -2  -1  -3  267.28    8.00
  -2   1  -3  270.98    8.98
  -2   1  -3  289.75    8.78
   2  -1   3  282.22    9.64
   2  -1   3  285.33   11.65
   2  -1   3  277.87   12.43
   2  -1   3  280.97    5.82
   2   1   3  271.98   11.77
   2  -1   3  258.48   10.21
  -2  -1  -3  262.12    5.71
   2   1   3  254.89   12.06
   2   1   3  288.73    9.12
   2  -1   3  269.97    5.89
   2   1   3  284.20    8.43
  -2   1  -3  267.04    7.60
  -2   1  -4 1150.03   15.54
   2  -1   4  989.29   22.87
   2   1   4 1177.28   18.00
   2   1   4 1071.04   23.33
   2  -1   4 1113.58   18.04
  -2   1  -4 1144.43   18.68
  -2   1  -4 1084.11   18.33
  -2  -1  -4 1031.49   16.34
   2   1   4 1062.72   14.84
   2   1   4 1075.67   22.56
   2  -1   4 1092.64   21.69
   2  -1   4 1025.07   19.13
  -2  -1  -4 1186.30   20.08
  -2   1  -5    4.42    7.37
   2   1   5    4.41    5.71
   2  -1   5    2.96    7.41
  -2   1  -5    5.55    7.59
   2   1   5   -0.23   11.56
   2  -1   5    2.45    8.29
  -2  -1  -5    1.78    6.68
  -2  -1  -5   -0.01    7.85
   2   1   5    1.13    7.45
   2  -1   5    0.11   11.45
   2   1   5    0.34    9.82
   2  -1   5    3.42    8.98
  -2   1  -6  466.02   15.86
  -2   1  -6  480.21   16.81
  -2  -1  -6  494.56   18.55
   2  -1   6  404.46   19.00
  -2  -1  -6  438.39   15.15
   2   1   6  396.73   19.58
   2  -1   6  430.10   16.97
   2   1   6  461.59   16.88
   2  -1   6  449.96   14.48
  -2  -1  -7   69.54   11.64
   2   1   7   61.78   15.20
  -2  -1  -7   77.85   13.59
   2  -1   7   71.33   14.76
  -2   1  -7   68.51   12.47
  -2   1  -7  100.72   17.08
  -2  -1  -7   82.68   18.25
  -2   1  -7   73.12   12.05
   2   1   7   72.37   11.56
  -2  -1  -8   71.87   19.92
   2  -1   8   59.39   14.53
  -2  -1  -8   55.67   15.21
   2   1   8   45.29   11.41
  -2   1  -8   61.74   13.49
  -2  -1  -8   44.92   13.27
  -2   1  -8   86.05   18.81
   2   1   8   53.04   15.93
  -2   2   9   99.11   14.52
   2   2  -9   99.95   16.13
  -2  -2   9  105.04    9.48
   2  -2  -9  103.91   13.98
  -2  -2   9  113.00   13.55
   2   2  -9   88.27   22.58
   2  -2  -9   93.81   21.87
   2   2  -9   85.62   14.03
   2  -2  -9   82.01   22.07
   2  -2  -8    2.49   18.10
   2  -2  -8    3.88    9.27
   2   2  -8    7.17   19.00
  -2  -2   8    7.38   10.53
  -2   2   8   -5.14   11.07
   2  -2  -8    0.81   17.04
   2   2  -8    0.21   13.30
  -2  -2   8    4.92    9.23
   2   2  -8    1.95   11.08
  -2  -2   8    2.75    6.71
   2  -2  -7 1196.09   35.06
   2  -2  -7 1112.13   28.01
  -2  -2   7 1218.11   23.13
   2   2  -7 1149.51   27.73
  -2   2   7 1062.59   24.56
   2   2  -7 1090.57   22.21
  -2  -2   7 1357.87   26.69
  -2  -2   7 1055.04   18.16
   2  -2  -7 1172.63   20.61
   2   2  -7  932.29   29.36
  -2   2   7 1252.57   21.20
   2   2  -6   -0.93    9.80
   2  -2  -6    3.62   14.48
   2   2  -6   -0.85   12.30
  -2  -2   6    3.00    8.48
   2   2  -6    1.45    7.20
  -2  -2   6   -0.04    5.32
  -2  -2   6   19.83    8.04
  -2   2   6    7.29    8.92
   2  -2  -6    4.07    6.02
  -2   2   6    1.59    6.83
   2  -2  -6    7.69    9.70
  -2   2   6    2.27    3.87
  -2  -2   6    3.17    5.44
   2   2  -5 2417.85   17.00
   2   2  -5 2682.15   32.96
  -2   2   5 2395.46   31.14
  -2   2   5 2487.14   17.16
  -2  -2   5 2410.12   20.90
   2  -2  -5 2567.71   28.41
  -2  -2   5 2681.01   31.16
  -2  -2   5 2392.53   21.31
  -2  -2   5 2716.60   28.80
   2   2  -5 2302.04   24.77
   2  -2  -5 2551.81   22.35
   2   2  -5 2228.25   29.72
  -2  -2   5 2770.45   20.49
   2  -2  -5 2477.04   15.59
  -2   2   5 2763.02   30.63
   2  -2  -5 2477.09   40.39
  -2   2   4   17.31    6.32
   2  -2  -4   17.35    2.93
   2  -2  -4   22.72    4.88
  -2  -2   4   17.93    3.46
   2  -2  -4   17.90    9.41
   2   2  -4   24.54    6.23
   2   2  -4   20.44    5.79
   2   2  -4   19.42    4.87
  -2   2   4   22.63    4.74
  -2  -2   4   18.44    5.36
  -2   2   4   18.55    3.35
   2  -2  -4   17.59    3.77
  -2  -2   4   15.51    3.68
   2   2  -4   16.40    3.24
  -2   2   4   14.25    6.68
  -2  -2   3 1598.35   17.85
  -2  -2   3 1606.33   14.98
  -2   2   3 1563.08   15.68
   2  -2  -3 1555.80   12.95
   2   2  -3 1471.26   13.99
  -2   2   3 1448.78   21.42
  -2   2   3 1370.72   18.71
   2   2  -3 1891.27   20.06
   2  -2  -3 1510.25   14.56
   2  -2  -3 1578.96   13.78
  -2   2   3 1556.22   12.92
  -2   2   3 1552.23   17.54
   2   2  -3 1531.94   14.92
   2  -2  -3 1434.57   23.31
   2  -2  -3 1452.87   13.01
  -2  -2   3 1415.63   12.61
   2  -2  -2   44.37    2.45
  -2  -2   2   46.53    2.97
   2   2  -2   50.90    3.65
   2   2  -2   46.26    2.79
  -2  -2   2   61.74    3.66
   2  -2  -2   40.45    2.94
  -2   2   2   44.40    2.74
   2  -2  -2   47.15    3.04
   2  -2  -2   47.00    4.76
   2   2  -2   54.88    3.22
  -2   2   2   42.89    3.67
  -2   2   2   42.88    2.95
   2   2  -2   68.40    4.25
  -2   2   2   50.35    4.61
   2   2  -2   42.36    3.49
  -2   2   2   44.50    5.94
   2  -2  -2   46.95    3.82
   2   2  -1   11.47    2.58
   2   2  -1    9.01    1.94
  -2   2   1   11.06    4.21
   2  -2  -1    7.89    3.25
   2  -2  -1    8.46    2.38
   2  -2  -1    6.48    1.85
  -2   2   1    8.19    1.96
  -2  -2   1    9.31    2.01
   2   2  -1    6.68    1.70
   2  -2  -1   11.95    1.81
   2  -2  -1    7.82    2.76
  -2   2   1    6.50    1.04
  -2   2   1   11.07    2.93
  -2  -2   1    8.29    2.11
  -2   2   1    7.80    1.85
  -2   2   1    9.12    3.23
   2   2  -1   10.32    3.32
   2  -2   0  832.27    9.04
   2   2   0  832.95    8.32
  -2   2   0  883.59   11.12
   2   2   0  888.45   13.26
   2  -2   0  891.92   12.37
   2  -2   0  827.03   11.26
   2  -2   0  849.70    7.08
  -2  -2   0  768.82    4.10
   2   2   0  859.53    7.90
   2   2   0  837.93    9.70
  -2  -2   0  820.60    9.14
  -2   2   0  847.38    8.86
   2   2   0  883.49   12.81
  -2  -2   0  797.38    9.07
  -2   2   0  791.76    7.58
  -2   2   0  894.57   11.23
   2  -2   0  928.79   12.87
   2   2   1  449.03    8.94
   2  -2   1  515.42   11.55
   2  -2   1  457.80   10.82
  -2  -2  -1  445.91    5.29
  -2  -2  -1  447.34    8.60
   2   2   1  460.17    6.93
   2   2   1  461.70   11.06
  -2   2  -1  436.37    7.43
   2  -2   1  471.93    8.23
  -2   2  -1  479.02    8.58
   2  -2   1  467.42    7.56
  -2   2  -1  448.69    7.22
   2   2   1  442.85   12.03
  -2   2  -1  427.69    7.47
   2   2   1  456.73    6.02
   2  -2   1  492.40    9.88
  -2   2  -1  458.08    9.12
   2  -2   2  593.05   12.94
  -2   2  -2  627.29   11.02
   2   2   2  615.33   13.79
   2  -2   2  630.76   10.89
  -2   2  -2  637.14    9.29
  -2   2  -2  640.33   11.17
   2   2   2  622.60   12.84
   2   2   2  602.78    7.70
   2  -2   2  646.75   14.19
   2  -2   2  650.83   15.16
  -2  -2  -2  600.34    8.25
  -2  -2  -2  659.06   13.07
   2   2   2  602.94   15.77
   2  -2   2  612.84   10.67
  -2   2  -2  601.27    7.99
  -2   2  -2  598.10   10.95
   2   2   3  858.92   10.95
   2  -2   3  779.72   17.94
   2   2   3  837.59   16.96
  -2  -2  -3  840.29   11.97
   2   2   3  851.97   17.92
  -2   2  -3  864.02   15.05
  -2   2  -3  763.30    8.11
  -2   2  -3  895.12   13.93
   2  -2   3  829.65   19.24
   2  -2   3  798.56   14.45
   2  -2   3  852.13   16.92
   2  -2   3  815.72   11.67
   2   2   3  803.31   19.68
  -2   2  -3  847.37   13.97
   2  -2   4   15.46    8.14
  -2   2  -4   24.92    6.49
   2  -2   4   15.50    6.71
   2   2   4   16.04    7.78
   2   2   4   20.02   10.62
   2   2   4   24.51    9.83
  -2   2  -4   23.78    6.25
   2  -2   4   19.06   10.43
   2   2   4   18.08    5.00
  -2  -2  -4   20.50    5.45
  -2   2  -4   20.24    7.02
  -2  -2  -4   19.36    7.38
   2  -2   4   19.62    9.63
   2  -2   5  737.41   17.57
  -2   2  -5  720.06   17.50
  -2   2  -5  809.24   17.81
   2   2   5  776.79   23.02
   2  -2   5  679.81   20.48
  -2  -2  -5  724.23   15.53
   2  -2   5  708.20   16.07
   2  -2   5  610.25   19.96
  -2  -2  -5  863.54   20.93
   2   2   5  759.19   21.35
   2   2   6   28.94   10.65
   2  -2   6   19.17   11.18
  -2  -2  -6   38.08   11.83
  -2  -2  -6   37.78   15.77
  -2  -2  -6   27.94    8.88
  -2   2  -6   25.55    9.85
   2  -2   6   29.46   12.27
   2   2   6   21.09   13.83
   2  -2   6   32.14    9.47
  -2   2  -6   23.00    9.72
   2   2   7  281.55   19.70
  -2  -2  -7  327.58   18.67
   2  -2   7  317.64   17.49
   2   2   7  314.18   16.17
  -2   2  -7  303.97   15.88
   2  -2   7  292.87   16.43
  -2  -2  -7  297.81   15.02
  -2  -2  -7  356.33   22.86
  -2  -2  -8   17.79   15.23
   2   2   8   24.47   12.10
  -2   2  -8   27.36   17.37
   2   2   8   17.67   15.36
   2  -2   8   28.77   14.02
  -2  -2  -8   33.14   19.07
  -2   2  -8   17.02   12.09
  -2  -2  -8   27.29   12.48
  -2  -3   9  522.31   19.62
   2   3  -9  395.27   26.92
   2   3  -9  395.31   20.69
  -2  -3   9  459.11   17.35
   2   3  -9  412.41   20.10
   2  -3  -9  534.01   31.95
   2  -3  -9  453.15   18.96
   2  -3  -9  419.24   27.59
  -2  -3   9  429.70   14.47
  -2   3   9  407.60   19.00
   2  -3  -8   34.54   20.54
   2  -3  -8   25.29   16.07
   2   3  -8   27.21   12.52
  -2  -3   8   26.67    7.67
  -2   3   8   19.41   11.61
  -2  -3   8   41.96   10.51
  -2  -3   8   45.40   11.49
   2   3  -8   16.30   17.64
  -2   3   8   22.95    7.96
   2   3  -8   26.92   12.15
   2  -3  -8   20.21   10.08
   2  -3  -7  388.46   25.54
   2  -3  -7  322.61   12.49
   2  -3  -7  334.97   17.83
  -2   3   7  309.46   15.67
  -2  -3   7  299.53   11.32
  -2  -3   7  400.11   16.28
   2   3  -7  323.28   14.98
  -2  -3   7  377.47   14.88
  -2   3   7  333.42   13.55
   2   3  -7  287.68   19.86
   2   3  -7  343.21   16.80
  -2  -3   6  214.62    9.14
   2   3  -6  266.35   14.04
   2   3  -6  196.81   15.37
   2  -3  -6  219.87   19.86
  -2  -3   6  256.69   12.97
  -2   3   6  208.48   12.64
   2   3  -6  195.17   10.86
   2  -3  -6  241.45    9.67
   2   3  -6  217.80   11.45
  -2  -3   6  235.16   11.56
  -2   3   6  254.15   12.64
   2  -3  -6  253.13   13.49
  -2  -3   6  250.91    9.68
   2  -3  -5    5.88   12.81
   2  -3  -5    3.64    3.22
  -2   3   5    3.47    7.38
  -2  -3   5    4.20    4.99
  -2  -3   5    4.53    6.83
   2   3  -5    5.29    7.18
  -2  -3   5    7.53    6.54
  -2   3   5    1.16    8.06
  -2  -3   5    1.84    4.60
   2   3  -5    4.18    8.05
  -2   3   5    3.54    2.70
   2  -3  -5    5.07    6.15
   2   3  -5   11.27    6.68
   2   3  -5    3.64    6.60
   2  -3  -5    4.29    4.86
  -2   3   5    2.25    4.09
   2  -3  -4  407.06    9.74
   2  -3  -4  387.45   17.29
  -2   3   4  396.01    8.22
  -2   3   4  396.67   12.52
   2   3  -4  375.70   11.41
  -2  -3   4  380.69    8.82
  -2  -3   4  421.26   11.48
   2   3  -4  372.19   10.36
   2   3  -4  379.36    8.98
   2   3  -4  344.71   10.70
   2  -3  -4  402.42    8.91
  -2  -3   4  373.92    8.80
  -2   3   4  398.54   14.08
   2   3  -4  440.15   12.04
   2  -3  -4  374.90    7.64
  -2   3   4  394.38    7.48
  -2  -3   3 1761.61   18.20
   2   3  -3 1498.87   17.67
  -2   3   3 1500.03   13.69
  -2  -3   3 1773.19   15.46
   2  -3  -3 1502.10   12.63
   2  -3  -3 1415.24    8.01
  -2   3   3 1370.96   23.20
   2  -3  -3 1315.91   23.72
  -2   3   3 1380.71   18.48
   2   3  -3 1528.85   17.17
   2  -3  -3 1486.62   14.21
   2  -3  -3 1418.01   15.04
   2  -3  -3 1555.31   14.69
  -2  -3   3 1509.97   14.96
  -2   3   3 1396.30   14.02
  -2  -3   2  108.59    3.92
  -2  -3   2  107.22    3.98
   2  -3  -2   79.19    6.27
   2   3  -2  124.52    3.65
  -2   3   2   74.47    7.59
   2   3  -2  116.48    5.11
   2  -3  -2   88.10    3.95
   2   3  -2  110.52    3.94
  -2   3   2   86.05    5.07
   2  -3  -2   85.60    4.04
   2   3  -2  143.99    6.91
   2  -3  -2   90.30    5.73
   2   3  -2  115.86    5.35
   2   3  -2  127.37    4.35
  -2   3   2   85.36    3.76
  -2  -3   2  102.30    4.67
   2   3  -2  109.60    4.80
  -2   3   2  105.96    6.53
   2  -3  -2   87.83    3.76
  -2   3   2   88.99    5.17
  -2   3   1 4758.38   20.93
   2  -3  -1 4902.30   19.44
   2  -3  -1 4659.06   24.13
   2  -3  -1 4923.19   28.52
  -2   3   1 4814.14   30.88
   2   3  -1 4710.34   17.37
   2  -3  -1 4838.15   20.30
  -2   3   1 4694.85   21.10
   2   3  -1 4720.78   26.99
  -2   3   1 4480.49   35.50
   2   3  -1 4710.47   33.38
   2  -3  -1 4925.50   32.26
  -2   3   1 4665.75   27.50
  -2   3   0   52.67    2.48
   2   3   0   56.95    3.78
  -2  -3   0   56.71    3.45
   2   3   0   54.77    3.42
   2  -3   0   53.02    3.40
   2  -3   0   59.98    6.67
   2  -3   0   54.13    5.04
   2   3   0   58.53    6.67
  -2  -3   0   54.83    3.62
  -2   3   0   51.27    1.85
  -2   3   0   55.23    3.41
   2   3   0   71.04    6.43
  -2   3   0   53.52    4.78
  -2   3   0   54.24    5.93
   2  -3   0   54.36    6.38
  -2   3   0   57.10    5.28
  -2  -3  -1 3478.47   22.92
  -2   3  -1 3419.26   22.93
   2  -3   1 3693.01   32.34
  -2   3  -1 3344.14   17.19
   2   3   1 3379.84   33.31
   2   3   1 3425.89   23.54
   2  -3   1 3445.62   19.69
   2   3   1 3517.18   20.60
   2  -3   1 3565.93   30.89
   2  -3   1 3557.07   18.35
  -2   3  -1 3497.89   14.34
  -2   3  -1 3543.05   23.14
   2   3   1 3366.82   32.89
   2   3   1 3366.63   14.10
  -2   3  -1 3251.53   13.35
  -2  -3  -1 3434.67   14.71
   2  -3   1 3701.74   29.92
  -2   3  -1 3413.80   26.05
  -2   3  -2  182.94    5.71
   2   3   2  194.36   10.89
  -2  -3  -2  199.27    8.35
  -2   3  -2  195.23    5.69
   2   3   2  198.25    6.25
   2   3   2  204.95    8.49
   2  -3   2  170.70    7.99
   2   3   2  193.98    3.92
  -2   3  -2  201.29    6.56
  -2   3  -2  198.68    7.32
  -2  -3  -2  189.98    4.98
   2  -3   2  201.15   10.68
   2  -3   2  189.42   10.94
   2  -3   2  198.65    6.26
   2   3   2  204.83   12.17
   2  -3   2  200.14    8.18
  -2   3  -2  204.31    8.13
  -2   3  -3  682.80   14.31
   2   3   3  587.34   17.41
   2  -3   3  621.03   16.41
   2  -3   3  569.14   15.79
  -2   3  -3  638.01   11.81
   2  -3   3  621.20   19.07
  -2   3  -3  642.23   13.54
  -2  -3  -3  621.58   10.17
  -2   3  -3  630.06   13.34
   2   3   3  671.58   15.88
   2  -3   3  602.37   11.81
   2   3   3  609.97   19.29
   2  -3   3  608.85   12.44
   2   3   4  158.11   12.22
  -2   3  -4  227.57   10.68
   2   3   4  199.52   12.86
   2  -3   4  167.40   12.40
  -2   3  -4  177.87    9.91
   2  -3   4  187.54   12.02
  -2   3  -4  184.79    9.11
  -2  -3  -4  184.59    7.82
   2  -3   4  171.24   13.62
  -2  -3  -4  208.32   11.11
   2  -3   4  178.19    8.83
   2   3   4  212.26   14.75
   2  -3   5   12.59    9.94
  -2   3  -5    2.74    7.78
   2  -3   5    4.65   10.63
   2  -3   5    4.81   10.71
  -2  -3  -5    6.71    6.54
   2   3   5    9.75   12.03
  -2   3  -5    9.27    8.16
  -2  -3  -5    7.46    9.21
   2   3   5    9.54   11.12
   2  -3   6   77.51   12.99
   2  -3   6   84.02   12.83
  -2  -3  -6   89.13   13.28
  -2  -3  -6   78.52   15.60
   2   3   6   73.16   14.74
  -2  -3  -6   82.97    9.85
   2   3   6   86.68   13.42
   2  -3   6   73.19   11.13
  -2   3  -6   75.13   10.84
  -2  -3  -7  213.27   13.64
   2   3   7  215.29   18.89
  -2  -3  -7  250.40   21.09
  -2  -3  -7  243.34   18.37
   2  -3   7  232.75   16.22
   2  -3   7  243.16   16.11
  -2   3  -7  195.78   14.34
   2   3   7  221.47   15.97
   2  -3   8    2.22   12.14
   2   3   8    7.82   12.62
  -2   3  -8   16.78   12.77
  -2  -3  -8    7.85   16.21
  -2   3  -8    6.12   16.70
   2   3   8    6.88   16.39
   2  -3   8   17.84   13.01
  -2  -3  -8   10.36   19.03
  -2  -4   9   34.30   11.29
  -2  -4   9   41.23    9.08
   2   4  -9   34.15   19.90
  -2  -4   9   33.93   11.59
   2  -4  -9   41.89   24.91
   2   4  -9   30.81   13.27
   2  -4  -9   39.07   12.39
  -2   4   9   29.28   12.48
   2  -4  -9   29.68   19.00
   2   4  -8  295.93   16.49
  -2  -4   8  304.15   12.33
  -2   4   8  286.79   16.44
   2  -4  -8  322.10   20.47
  -2  -4   8  376.70   16.66
  -2  -4   8  364.85   15.78
   2  -4  -8  334.64   15.04
   2   4  -8  304.13   16.79
   2   4  -8  258.85   21.10
  -2   4   8  302.32   14.01
   2  -4  -8  346.55   28.11
   2   4  -7  651.94   19.64
   2   4  -7  620.02   18.61
  -2   4   7  575.34   18.44
  -2  -4   7  799.22   20.50
   2   4  -7  566.07   23.24
   2   4  -7  681.69   20.23
   2  -4  -7  682.27   16.82
  -2  -4   7  702.68   18.59
  -2  -4   7  732.53   15.99
   2  -4  -7  687.17   21.03
  -2   4   7  696.44   19.24
  -2  -4   7  607.61   15.10
   2  -4  -7  668.88   31.27
   2  -4  -6   61.40    9.38
   2   4  -6   59.56   12.28
   2   4  -6   56.21   11.12
  -2   4   6   57.33    9.91
  -2  -4   6   52.13    7.05
   2   4  -6   62.51    9.50
   2   4  -6   56.48    9.38
   2  -4  -6   64.10    7.42
  -2  -4   6   60.63    8.91
   2  -4  -6   67.08   18.29
  -2  -4   6   59.82    9.41
  -2   4   6   64.45   10.42
  -2  -4   6   56.33    7.49
   2  -4  -5 1408.74   34.75
  -2  -4   5 1389.92   18.45
  -2   4   5 1454.50   23.21
   2   4  -5 1206.43   21.93
   2   4  -5 1496.96   22.81
   2  -4  -5 1517.87   18.84
   2  -4  -5 1467.73   20.07
  -2  -4   5 1432.27   19.18
   2   4  -5 1374.79   21.01
  -2  -4   5 1444.20   21.73
  -2   4   5 1414.03   16.90
  -2   4   5 1419.47   26.61
   2   4  -5 1220.09   23.16
   2  -4  -5 1350.83   14.58
  -2   4   4  286.59    7.58
   2  -4  -4  298.52    8.41
   2  -4  -4  280.83   16.54
  -2  -4   4  312.07    9.47
   2   4  -4  326.14   10.53
  -2  -4   4  324.77   10.40
   2   4  -4  286.56    9.55
  -2   4   4  296.40   13.81
   2  -4  -4  311.31    8.74
   2   4  -4  291.87   12.73
  -2  -4   4  315.23    8.92
   2   4  -4  262.60    9.72
   2  -4  -4  289.59    8.22
   2   4  -4  347.57   10.87
  -2   4   4  301.81    7.76
  -2   4   4  310.91   11.16
   2   4  -3  845.34   16.19
   2   4  -3  693.26   12.70
  -2  -4   3  702.83    9.89
   2   4  -3  697.01   13.09
   2  -4  -3  570.24    9.12
   2  -4  -3  495.71   16.48
  -2   4   3  621.51   12.12
   2  -4  -3  593.76    7.44
   2   4  -3  645.94    8.34
   2  -4  -3  580.72    8.31
  -2   4   3  590.95    9.38
  -2  -4   3  667.40   11.11
  -2  -4   3  669.99   12.05
   2  -4  -3  603.44   12.31
  -2   4   3  561.71   17.03
   2   4  -3  769.14   12.16
  -2   4   3  603.21   11.24
   2   4  -2 2304.38   23.10
  -2   4   2 1688.20   26.18
  -2   4   2 1935.73   15.54
  -2  -4   2 2090.31   17.88
  -2  -4   2 2062.70   14.74
   2   4  -2 2295.14   12.86
  -2  -4   2 2116.21   16.76
   2   4  -2 2115.22   14.68
   2  -4  -2 1847.62   17.74
   2   4  -2 2212.47   18.94
   2  -4  -2 1866.92   22.41
  -2   4   2 1763.40   19.16
   2  -4  -1   35.49    3.01
  -2  -4   1   39.51    2.96
   2   4  -1   29.82    4.17
   2   4  -1   34.66    4.94
   2   4  -1   35.38    6.85
  -2   4   1   29.50    2.66
   2  -4  -1   32.01    2.83
   2  -4  -1   31.92    4.11
   2   4  -1   34.53    2.38
  -2   4   1   29.39    3.26
   2   4  -1   35.70    3.75
  -2  -4   1   36.24    3.56
  -2  -4   1   33.89    2.90
   2  -4  -1   40.15    7.35
   2   4  -1   30.41    1.30
  -2   4   1   29.14    7.09
  -2   4   1   38.13    5.61
   2  -4  -1   33.38    6.73
  -2   4   0 1789.76   10.59
   2   4   0 1830.45   27.02
  -2  -4   0 1881.34   11.63
  -2   4   0 1835.17   11.19
   2  -4   0 1961.54   25.05
  -2  -4   0 1941.34   16.52
   2  -4   0 1853.99   20.44
   2  -4   0 1886.81   14.34
  -2  -4   0 1951.35   14.69
   2   4   0 1916.67   16.26
  -2   4   0 1887.20   15.99
   2   4   0 1912.56   23.60
  -2   4   0 1852.98   23.17
   2  -4   0 1943.41   25.26
  -2   4   0 1972.41   21.68
   2   4   1  206.96   12.34
   2   4   1  218.52    7.00
  -2  -4  -1  220.56    6.78
  -2   4  -1  200.21    4.18
   2  -4   1  197.27   10.16
   2   4   1  216.68    6.56
  -2   4  -1  212.22    6.98
   2  -4   1  210.05    4.86
  -2   4  -1  208.16    4.62
   2  -4   1  198.55   11.22
   2  -4   1  209.95    4.94
   2  -4   1  206.55   10.16
  -2  -4  -1  223.95    4.80
   2   4   1  196.00   11.26
  -2   4  -1  223.82    8.50
  -2   4  -1  213.04    9.03
  -2   4  -2  791.22   15.81
   2  -4   2  667.31   12.37
  -2   4  -2  808.48   14.37
  -2  -4  -2  774.69   14.03
  -2   4  -2  715.64   11.79
   2   4   2  765.94   11.87
   2   4   2  726.18   21.00
   2  -4   2  685.43   17.68
  -2   4  -2  758.73   10.24
  -2  -4  -2  766.80    9.47
   2   4   2  753.24   13.91
   2  -4   2  686.82   18.49
   2  -4   2  733.71    9.76
   2   4   2  721.31   19.93
  -2   4  -2  753.39    9.83
   2  -4   2  707.48   15.79
  -2   4  -3  228.83   10.84
   2  -4   3  200.79    7.20
  -2  -4  -3  220.10   11.01
   2   4   3  214.90   14.86
   2   4   3  224.47   10.72
   2  -4   3  205.97   14.40
  -2  -4  -3  229.08    6.93
  -2   4  -3  234.20    9.68
   2  -4   3  174.70   10.36
   2  -4   3  190.97   12.73
  -2   4  -3  213.47    8.25
   2   4   3  228.62   15.02
   2  -4   3  193.06    9.51
   2   4   4   35.21   12.83
  -2  -4  -4   46.90    9.24
   2  -4   4   36.30    6.61
   2  -4   4   33.46   10.61
   2   4   4   32.49    9.75
   2   4   4   28.21   11.43
   2  -4   4   33.13    9.71
   2  -4   4   27.86   11.77
  -2   4  -4   36.04    8.89
  -2   4  -4   32.23    7.51
  -2   4  -4   37.41    7.36
  -2  -4  -4   39.83    5.73
  -2  -4  -5  269.25   17.35
  -2  -4  -5  294.80   15.25
   2  -4   5  238.26   14.60
   2  -4   5  265.42   14.31
   2   4   5  262.33   16.01
  -2   4  -5  249.25   12.65
  -2  -4  -5  241.39   10.14
  -2   4  -5  290.41   13.17
   2   4   5  252.93   16.40
   2  -4   5  268.10   16.40
  -2  -4  -6   95.59   16.18
   2   4   6   84.97   14.25
  -2   4  -6   79.03   11.44
  -2  -4  -6   92.95   14.19
   2  -4   6   84.27   12.46
   2  -4   6   83.28   13.64
   2  -4   6   86.99   12.21
  -2  -4  -6   90.81    9.71
   2   4   6   75.82   15.22
   2  -4   7  167.23   15.46
   2  -4   7  161.59   14.51
  -2   4  -7  152.94   13.84
   2   4   7  145.49   17.55
  -2  -4  -7  176.16   17.73
  -2  -4  -7  160.30   19.45
   2   4   7  146.53   15.63
  -2   4  -7  170.29   17.10
   2  -5  -9    0.61   26.08
  -2   5   9    7.58   12.06
   2  -5  -9   -3.90   17.65
  -2  -5   9   -2.30   11.12
  -2  -5   9    6.28   10.65
   2   5  -9   -3.97   13.16
   2  -5  -9   -0.03   11.77
  -2  -5   9    3.53    8.50
   2  -5  -8  335.44   19.17
   2  -5  -8  385.66   31.58
  -2  -5   8  396.45   16.54
  -2  -5   8  308.18   12.75
  -2  -5   8  363.05   15.81
   2   5  -8  301.88   16.46
   2  -5  -8  334.38   15.37
  -2   5   8  311.33   16.84
   2   5  -8  279.19   20.68
  -2   5   8  317.92   15.45
   2   5  -7   -6.01   12.80
  -2  -5   7    2.13    8.13
   2  -5  -7   -0.11   21.15
   2   5  -7   -0.91    9.33
   2   5  -7   -0.53   13.50
  -2  -5   7    0.83    7.13
   2  -5  -7    3.55   10.57
  -2   5   7    8.45    9.94
  -2  -5   7    2.70    9.17
  -2  -5   7    9.29    8.54
   2   5  -7    2.25    9.31
   2  -5  -7    2.05    8.46
  -2   5   7   -2.06   10.21
   2   5  -6 1213.78   27.30
  -2  -5   6 1163.59   19.47
   2  -5  -6 1240.28   37.93
  -2  -5   6 1357.89   23.70
  -2  -5   6 1324.16   22.72
   2   5  -6 1157.00   21.72
   2   5  -6 1112.62   24.69
   2  -5  -6 1284.80   21.55
   2  -5  -6 1311.56   20.24
   2   5  -6 1221.39   22.34
  -2   5   6 1292.76   27.45
  -2  -5   6 1317.22   20.23
  -2   5   6 1251.99   23.28
  -2  -5   5    0.64    6.47
   2   5  -5    0.19    7.07
   2  -5  -5   -1.46   15.56
   2   5  -5    0.55    6.59
   2  -5  -5   -0.53    5.04
   2   5  -5    4.32    7.92
   2  -5  -5   -0.08    5.94
   2   5  -5    1.54   11.37
  -2  -5   5    0.80    6.55
  -2  -5   5    1.02    5.77
   2   5  -5    3.55    6.67
  -2   5   5    2.48    4.92
   2  -5  -5    4.17    5.84
  -2   5   5    0.98    7.33
  -2   5   5    1.03    9.60
  -2   5   4 1480.46   17.82
   2   5  -4 1854.98   30.44
   2   5  -4 1779.73   20.19
   2  -5  -4 1504.54   16.52
   2   5  -4 1495.07   23.45
   2  -5  -4 1601.61   18.68
  -2   5   4 1513.79   16.66
  -2   5   4 1616.70   20.51
  -2  -5   4 1566.88   19.90
   2  -5  -4 1327.40   31.15
   2   5  -4 1565.01   20.35
   2   5  -4 1658.38   22.48
  -2  -5   4 1535.11   21.30
  -2  -5   4 1651.39   20.33
  -2   5   4 1407.51   28.02
   2   5  -4 1569.77   20.16
   2  -5  -4 1605.03   20.30
  -2   5   3   12.89    5.39
   2   5  -3   19.30    5.17
   2  -5  -3   19.41    7.37
   2   5  -3   19.41    8.53
   2   5  -3   36.79    8.12
  -2  -5   3   17.96    3.40
   2  -5  -3   14.36    3.45
   2   5  -3   23.48    4.86
   2  -5  -3   15.69    3.32
  -2   5   3   17.65    4.38
  -2  -5   3   10.84    4.46
   2  -5  -3    6.52    9.07
  -2  -5   3   15.31    5.08
   2  -5  -3   14.40    4.83
   2   5  -3   17.03    4.43
  -2  -5   3   16.70    4.72
   2   5  -3   18.87    3.43
  -2   5   3   12.94    3.88
  -2   5   3   16.45    8.99
   2  -5  -2  469.43    8.59
  -2  -5   2  569.33   10.44
  -2  -5   2  533.74   10.42
  -2  -5   2  458.04    7.81
   2   5  -2  547.08    7.41
   2  -5  -2  500.62   12.50
   2  -5  -2  502.42   13.04
   2  -5  -2  464.03    7.51
  -2   5   2  508.34    6.26
   2   5  -2  521.61    5.68
   2   5  -2  556.58   11.09
  -2   5   2  475.44    8.78
   2   5  -2  583.89   14.51
  -2   5   2  481.73   16.36
   2  -5  -2  513.08   15.20
  -2   5   2  484.57   12.38
   2   5  -1   39.67    5.93
  -2   5   1   27.26    6.40
   2   5  -1   32.12    6.01
   2  -5  -1   36.67    8.90
   2   5  -1   34.65    9.01
   2  -5  -1   32.25    3.44
  -2   5   1   29.49    3.18
   2  -5  -1   30.53    4.75
   2  -5  -1   30.25    3.04
   2  -5  -1   25.72    1.39
   2  -5  -1   32.31    8.20
   2   5  -1   33.65    4.56
   2   5  -1   28.81    1.82
  -2  -5   1   30.38    3.96
  -2   5   1   30.97    3.66
  -2  -5   1   35.76    3.14
  -2  -5   1   28.39    3.68
  -2   5   1   30.59    8.36
   2   5   0   34.06    4.49
  -2  -5   0   36.10    3.50
  -2   5   0   34.06    6.86
   2   5   0   38.19    7.77
   2  -5   0   26.02    9.02
   2   5   0   38.04   10.22
   2  -5   0   43.66    9.22
   2  -5   0   27.77    2.08
  -2  -5   0   34.28    3.25
  -2   5   0   33.55    3.06
   2   5   0   35.39    1.78
   2   5   0   33.73    4.49
  -2  -5   0   34.31    4.18
  -2   5   0   35.22    4.15
   2  -5   0   31.09    6.20
  -2   5   0   34.59    7.46
  -2   5  -1   15.06    2.96
   2   5   1   12.82   11.06
  -2   5  -1   20.58    7.13
   2   5   1   20.80    9.09
  -2   5  -1   20.28    5.98
   2  -5   1   16.12    3.64
   2   5   1   19.06    4.60
   2  -5   1   11.13    9.78
   2  -5   1   17.05    8.45
   2  -5   1   15.71    7.63
  -2  -5  -1   17.45    4.08
  -2  -5  -1   14.69    2.40
  -2  -5  -1   17.08    4.36
  -2   5  -1   17.39    4.62
  -2  -5  -1   19.05    3.17
   2   5   1   14.60    4.29
  -2   5  -2  637.39   16.09
   2   5   2  620.90   11.80
   2   5   2  602.29   12.49
  -2  -5  -2  609.31   12.63
   2  -5   2  536.05   17.88
   2  -5   2  485.94   10.37
   2  -5   2  520.38   17.06
   2   5   2  545.37   21.80
  -2   5  -2  617.68    9.65
  -2  -5  -2  640.75    9.59
  -2   5  -2  631.28   13.37
   2   5   2  598.11   19.35
   2  -5   2  535.73   15.64
  -2   5  -3   12.89    4.56
   2  -5   3   13.46    7.46
   2   5   3   15.19    7.38
  -2  -5  -3   10.40    7.15
   2   5   3    9.96   13.61
   2   5   3   16.69   11.84
  -2   5  -3   12.56    8.41
  -2   5  -3   17.73    6.45
   2  -5   3   10.98   10.50
   2  -5   3    6.23   11.24
  -2   5  -3   26.22    7.50
  -2  -5  -3   13.70    4.33
  -2   5  -4  933.83   20.74
  -2  -5  -4  846.87   14.14
  -2  -5  -4  888.84   21.57
  -2  -5  -4  887.84   21.03
  -2  -5  -4  812.64   20.37
   2  -5   4  801.88   23.38
   2   5   4  780.08   25.36
   2  -5   4  830.00   21.39
  -2   5  -4  852.13   18.28
  -2   5  -4  861.49   19.46
   2   5   4  852.98   19.81
   2   5   4  812.86   23.97
   2  -5   4  824.41   16.87
  -2   5  -5   12.59    9.66
  -2  -5  -5   11.52   10.94
  -2  -5  -5   10.51   11.92
   2   5   5   10.93   11.55
   2   5   5   11.60   12.34
   2  -5   5    6.85   12.16
   2  -5   5    7.01   11.32
  -2   5  -5    7.74    9.11
  -2  -5  -5    7.58    6.81
  -2  -5  -5    2.55   11.56
   2  -5   6  483.82   18.68
   2   5   6  481.96   20.99
   2  -5   6  498.78   20.20
  -2   5  -6  448.90   17.06
  -2  -5  -6  504.75   21.59
  -2  -5  -6  510.50   22.24
   2   5   6  449.34   20.75
  -2  -5  -6  405.99   20.75
   2  -5   7    1.99   12.10
  -2  -5  -7    5.94   15.51
   2   5   7   -2.50   13.58
  -2  -5  -7    7.37   17.31
  -2  -5  -7    5.63   16.49
  -2   5  -7    6.27   14.00
  -2   5  -7   -0.74   11.05
   2   5   7    3.36   15.70
   2  -5   7   -0.42   13.01
  -2   6   8  132.66   14.05
   2  -6  -8  125.46   27.24
   2  -6  -8  126.21   15.30
   2  -6  -8  126.76   12.71
  -2  -6   8  132.79   12.03
   2   6  -8  112.66   13.62
  -2  -6   8  111.19   10.37
   2   6  -8  117.18   13.89
  -2   6   8  118.18   13.16
  -2  -6   8  141.86   12.35
   2   6  -7  131.42   17.18
   2  -6  -7  120.27   12.03
  -2   6   7  131.95   12.40
  -2  -6   7  131.45   11.24
  -2  -6   7  100.06    9.44
   2  -6  -7  114.03   10.85
  -2  -6   7  117.95   10.76
   2   6  -7  116.35   11.98
  -2  -6   7  125.28   10.79
  -2   6   7  129.84   13.63
   2  -6  -7  121.37   23.88
   2   6  -7  106.46   11.82
   2   6  -6   23.80    9.18
  -2   6   6   31.18    8.97
   2   6  -6   27.52   13.85
  -2  -6   6   24.18    8.48
  -2  -6   6   20.11    7.28
  -2  -6   6   24.68    8.68
  -2   6   6   32.62    6.98
  -2  -6   6   23.74    8.45
   2   6  -6   30.72    8.93
   2  -6  -6   27.05    7.88
   2  -6  -6   27.06    8.00
   2  -6  -6   19.95   20.11
  -2   6   6   23.57   11.29
   2   6  -5  288.96   17.65
  -2  -6   5  317.25   11.44
  -2   6   5  352.90   12.10
   2  -6  -5  337.23   11.29
   2  -6  -5  324.33   10.07
  -2  -6   5  296.51   11.66
   2   6  -5  342.35   13.37
  -2  -6   5  297.61   11.81
   2  -6  -5  254.18   22.18
   2   6  -5  325.45   12.15
   2   6  -5  325.86   11.47
  -2   6   5  321.32    9.89
  -2   6   5  308.08   17.15
   2  -6  -5  333.41   11.22
   2  -6  -4   69.21    5.37
  -2  -6   4   74.57    7.92
   2   6  -4   92.71   12.05
  -2   6   4   86.34    6.62
  -2   6   4   71.37   12.66
   2   6  -4   73.75    7.03
   2   6  -4   82.31    8.50
  -2  -6   4   67.05    7.06
  -2  -6   4   81.38    7.08
  -2   6   4   67.27    5.68
   2   6  -4   74.51   13.62
   2   6  -4   72.58    6.73
   2  -6  -4   80.78    6.78
   2  -6  -4   53.78   14.65
   2  -6  -4   74.09    8.76
  -2   6   3  510.82   13.85
   2   6  -3  556.11   12.82
  -2  -6   3  565.71   12.73
  -2  -6   3  493.97    8.54
   2  -6  -3  499.87    8.74
   2  -6  -3  459.64   17.80
  -2  -6   3  542.92   13.17
   2  -6  -3  496.24    8.57
  -2  -6   3  487.79   11.33
   2  -6  -3  551.68   12.84
  -2   6   3  502.64   10.12
   2   6  -3  526.97   10.18
  -2   6   3  489.29   18.95
   2  -6  -3  555.83   16.94
  -2   6   2  833.90   17.47
   2   6  -2  965.80   21.89
  -2  -6   2  818.00    9.52
   2  -6  -2  797.33   11.78
   2  -6  -2  873.84   17.12
   2   6  -2  960.36   15.49
   2  -6  -2  787.40   17.95
   2  -6  -2  817.09    9.92
   2   6  -2  773.15    8.97
  -2   6   2  800.53   11.96
  -2   6   2  853.34   22.03
  -2  -6   2  846.27   14.26
  -2  -6   2  838.71   13.62
   2  -6  -2  830.14   21.16
  -2   6   1  167.66   10.21
   2  -6  -1  178.34    5.10
   2   6  -1  150.75    9.26
   2  -6  -1  163.10    7.70
  -2  -6   1  167.56    4.99
  -2   6   1  170.15    5.83
  -2  -6   1  170.95    6.86
  -2  -6   1  178.84    6.95
   2   6  -1  171.63    7.43
   2   6  -1  152.30   14.35
   2  -6  -1  176.77   12.38
  -2   6   1  171.63   11.23
   2   6  -1  158.41    3.69
  -2   6   1  160.59    6.30
   2   6  -1  161.58    8.92
   2  -6  -1  159.63   13.34
  -2   6   0 1659.93   25.00
   2   6   0 1526.92   19.26
   2   6   0 1501.35   33.41
  -2  -6   0 1641.34   14.34
  -2   6   0 1569.89   17.19
   2  -6   0 1467.42   21.66
  -2  -6   0 1612.96   16.33
  -2   6   0 1644.61   14.85
   2   6   0 1648.72   18.63
  -2  -6   0 1652.79   17.73
   2  -6   0 1401.35   26.05
   2   6   0 1585.00   24.27
  -2   6   0 1624.38   24.80
   2  -6   0 1460.25   27.87
  -2   6  -1  135.09   10.83
  -2  -6  -1  131.76    6.70
   2  -6   1  130.70   12.64
   2   6   1  135.66    6.60
   2   6   1  121.21   16.28
   2  -6   1  107.98   11.03
   2   6   1  141.36    7.33
  -2   6  -1  136.55    5.50
  -2   6  -1  128.85    8.38
  -2   6  -1  136.88    7.22
  -2  -6  -1  146.70    6.34
   2   6   1  130.85   11.72
   2  -6   1   97.02   11.37
  -2   6  -2  887.27   20.33
   2   6   2  812.45   14.44
  -2  -6  -2  838.99   14.36
   2   6   2  840.25   22.80
   2   6   2  743.49   27.56
   2  -6   2  699.96   20.73
  -2   6  -2  877.27   12.52
   2  -6   2  853.78   22.09
  -2  -6  -2  921.84   12.43
  -2   6  -2  862.63   16.17
   2  -6   2  816.41   19.84
   2   6   2  842.64   14.64
  -2   6  -3  757.38   19.79
  -2  -6  -3  745.86   16.18
   2  -6   3  756.21   20.88
  -2  -6  -3  662.20   15.59
   2   6   3  622.54   26.55
   2  -6   3  569.14   20.79
   2   6   3  666.03   15.30
  -2  -6  -3  701.30   11.97
  -2   6  -3  716.94   16.80
   2  -6   3  701.11   18.03
   2   6   3  672.86   22.25
  -2   6  -4   53.75   10.92
  -2  -6  -4   56.85   11.02
  -2  -6  -4   52.47   10.43
   2   6   4   45.17   13.31
   2   6   4   47.77   10.08
   2  -6   4   64.67   12.82
  -2  -6  -4   52.26    9.88
   2  -6   4   58.66   13.28
   2   6   4   56.88   15.90
  -2  -6  -4   55.42    6.64
  -2   6  -4   51.01    9.50
   2  -6   4   60.12    9.01
  -2  -6  -5  399.25   18.53
   2   6   5  372.39   21.62
  -2  -6  -5  443.98   18.05
   2  -6   5  401.44   19.21
  -2  -6  -5  422.28   19.62
   2  -6   5  424.38   17.94
  -2   6  -5  363.56   15.23
  -2   6  -5  480.81   17.67
  -2   6  -5  392.40   16.41
   2   6   5  442.30   17.89
   2   6   5  418.84   20.02
  -2  -6  -6   50.48   14.99
  -2  -6  -6   52.99   15.02
   2  -6   6   60.18   13.38
   2  -6   6   56.76   13.67
   2   6   6   66.95   15.28
  -2   6  -6   54.84   11.68
  -2   6  -6   54.83   12.32
  -2  -6  -6   45.83   13.86
   2   6   6   63.21   14.80
  -2  -6  -7   54.23   17.42
   2  -6   7   43.28   13.16
   2   6   7   44.51   15.32
  -2  -6  -7   44.65   16.74
   2  -6   7   44.49   14.04
  -2  -6  -7   41.01   17.49
  -2   6  -7   35.92   12.25
  -2   6  -7   52.61   13.59
   2   6   7   45.66   16.41
   2   7  -8   64.10   12.82
  -2   7   8   61.01   13.16
   2  -7  -8   76.95   26.76
  -2  -7   8   66.58   10.04
  -2  -7   8   76.40   11.18
   2   7  -8   56.18   12.97
  -2  -7   8   81.22   11.43
   2  -7  -8   69.59   12.19
   2  -7  -7  171.10   12.12
   2  -7  -7  154.61   26.47
  -2  -7   7  156.40   10.94
   2   7  -7  155.12   13.00
  -2  -7   7  176.70   12.15
   2  -7  -7  185.41   12.27
   2   7  -7  168.30   13.66
  -2  -7   7  201.94   12.43
   2   7  -7  178.61   19.57
  -2   7   7  159.49   15.52
   2  -7  -6  163.47    9.84
   2  -7  -6  135.51   22.38
  -2  -7   6  155.29   11.18
  -2  -7   6  159.94   10.48
   2   7  -6  168.31   11.85
   2  -7  -6  175.96   10.79
   2   7  -6  177.72   12.83
   2   7  -6  181.95   19.17
  -2   7   6  170.34   16.14
  -2  -7   6  173.84   11.58
  -2   7   6  167.16    9.42
   2   7  -5    3.01    8.25
  -2   7   5    5.06    6.17
   2   7  -5    7.42   14.58
  -2  -7   5    4.89    7.51
   2  -7  -5    2.05   17.24
  -2  -7   5    5.79    7.10
   2  -7  -5    3.49    5.52
   2   7  -5    6.11    7.65
   2  -7  -5    7.76    6.92
  -2  -7   5    5.86    8.15
  -2  -7   5    0.70    6.75
  -2   7   5    2.77   12.51
   2   7  -4  157.26   17.53
  -2  -7   4  137.14    9.40
   2  -7  -4  108.12   16.15
   2   7  -4  147.14   14.74
  -2  -7   4  127.38    8.66
  -2   7   4  147.60   15.03
  -2  -7   4  153.52    9.29
  -2   7   4  140.07    7.63
   2   7  -4  153.23    8.27
   2   7  -4  145.07    9.95
   2  -7  -4  148.08    8.54
   2  -7  -4  155.92   12.36
  -2   7   3  621.18   16.64
   2   7  -3  689.57   23.95
   2   7  -3  607.12   14.56
   2   7  -3  658.08   23.15
   2  -7  -3  601.27   20.14
  -2  -7   3  552.41   12.80
  -2  -7   3  586.33   14.02
  -2  -7   3  650.13   14.33
  -2   7   3  571.05   11.55
  -2   7   3  595.14   21.71
   2  -7  -3  613.16   19.73
   2   7  -2   28.75    6.48
  -2   7   2   27.42    8.86
   2   7  -2   27.46   10.58
  -2  -7   2   29.97    6.57
   2   7  -2   33.42   14.04
  -2   7   2   30.41    4.94
   2  -7  -2   31.71    5.18
  -2  -7   2   28.55    5.33
  -2  -7   2   32.39    6.16
   2  -7  -2   31.66   12.01
   2  -7  -2   35.00   11.04
  -2   7   2   24.85   11.01
  -2   7   1 1726.97   27.63
  -2  -7   1 1817.43   20.67
   2   7  -1 1475.89   35.35
  -2   7   1 1713.58   17.43
   2   7  -1 1682.16   20.72
   2  -7  -1 1553.57   20.21
  -2  -7   1 1673.66   19.00
   2   7  -1 1571.78   24.99
   2  -7  -1 1508.84   30.93
   2  -7  -1 1476.46   28.07
  -2   7   1 1601.11   17.86
  -2   7   1 1762.04   29.78
  -2   7   0   -0.53    9.50
   2  -7   0   -1.80   12.32
   2   7   0    3.13    7.74
   2   7   0   -4.67   15.32
   2  -7   0    0.62   11.87
   2   7   0    1.48    5.69
  -2   7   0    2.36    7.79
  -2  -7   0   -0.37    3.57
   2   7   0    1.84    6.20
  -2  -7   0   -0.14    5.01
  -2   7   0    1.23    4.89
   2  -7   0    1.99    7.82
  -2   7   0    0.70    4.20
  -2   7  -1 1507.15   27.15
   2   7   1 1296.09   17.29
   2   7   1 1207.84   35.66
  -2  -7  -1 1381.83   15.43
   2   7   1 1435.56   19.45
   2   7   1 1342.04   25.21
  -2   7  -1 1495.17   16.31
  -2  -7  -1 1394.50   18.21
   2  -7   1 1444.33   28.28
  -2   7  -1 1393.55   18.93
   2  -7   1 1155.13   23.74
   2  -7   1 1313.91   27.64
   2   7   2   27.73    6.47
  -2   7  -2   19.10   10.75
   2  -7   2   17.86   10.90
   2   7   2   17.60    5.84
   2  -7   2   17.35   11.61
  -2  -7  -2   21.39    5.84
   2  -7   2   24.65   12.48
  -2  -7  -2   21.39    5.95
   2   7   2   18.26   17.42
   2   7   2   17.38   10.32
  -2   7  -2   24.74    7.16
  -2  -7  -2   28.77    5.01
  -2   7  -3  249.36   14.76
   2  -7   3  225.99   16.64
   2   7   3  252.06   23.00
  -2  -7  -3  236.34   10.85
   2  -7   3  297.54   16.85
  -2   7  -3  252.40   12.09
   2   7   3  242.60   10.82
   2   7   3  243.40   16.27
   2  -7   3  253.22   13.86
  -2   7  -4   58.02   11.90
  -2  -7  -4   46.00   10.05
   2  -7   4   50.26    9.67
   2   7   4   45.43   18.37
   2   7   4   48.69    9.69
   2  -7   4   64.76   13.06
   2  -7   4   39.64   13.65
   2   7   4   49.00   13.78
  -2   7  -4   51.09   10.40
  -2  -7  -4   40.98   12.00
  -2   7  -5   44.82   12.04
   2   7   5   35.97   17.76
  -2  -7  -5   33.31   14.17
   2   7   5   41.49   12.02
   2  -7   5   38.72   13.29
   2  -7   5   39.72   13.31
  -2  -7  -5   29.27   12.30
  -2   7  -5   36.19   10.92
   2   7   5   26.82   14.30
   2  -7   6   47.06   14.01
  -2   7  -6   55.53   12.86
   2   7   6   37.63   15.57
  -2  -7  -6   41.54   16.63
   2   7   6   36.12   14.41
   2  -7   6   52.61   14.24
  -2   7  -6   35.32   12.36
  -2  -7  -6   40.01   15.46
   2   8  -7  417.54   24.96
   2   8  -7  326.99   15.80
   2   8  -7  345.22   16.82
  -2  -8   7  361.57   14.45
  -2  -8   7  350.74   15.03
   2  -8  -7  374.22   15.23
  -2  -8   7  384.60   15.65
   2  -8  -7  350.23   31.08
  -2   8   7  346.74   19.77
   2   8  -6    0.13   10.15
   2  -8  -6   -2.55   20.33
  -2   8   6   -0.63   12.68
  -2  -8   6    0.82    9.22
  -2  -8   6    4.83    8.44
  -2   8   6    2.10    7.38
   2   8  -6    2.83   17.68
   2  -8  -6    1.32    8.50
  -2  -8   6    6.71    8.21
  -2  -8   5  699.09   17.66
   2   8  -5  773.67   28.99
   2  -8  -5  636.39   28.85
  -2  -8   5  756.97   17.47
  -2  -8   5  671.84   17.29
   2   8  -5  730.64   19.11
  -2   8   5  743.21   15.45
   2  -8  -5  774.79   17.34
  -2   8   5  740.66   26.04
   2   8  -4   50.65    9.05
  -2  -8   4   54.36    8.78
   2   8  -4   71.27   16.77
   2  -8  -4   65.20   12.65
   2  -8  -4   49.84    7.81
  -2  -8   4   64.42    7.88
  -2  -8   4   51.60    8.07
   2   8  -4   50.17   14.66
  -2   8   4   51.97    6.68
  -2   8   4   58.11   14.29
  -2   8   3  684.09   18.23
   2   8  -3  709.28   25.40
  -2   8   3  617.21   12.86
  -2  -8   3  596.62   15.40
   2  -8  -3  619.37   21.80
   2   8  -3  643.77   24.94
  -2  -8   3  561.95   13.71
  -2  -8   3  723.94   15.98
   2   8  -3  644.23   16.46
  -2   8   3  694.12   23.95
  -2   8   2   78.29   10.71
   2   8  -2   81.26   14.01
   2  -8  -2   79.77   14.50
   2   8  -2   49.94   16.29
   2  -8  -2   69.90   12.73
  -2   8   2   73.06    6.71
  -2  -8   2   85.15    8.03
   2   8  -2   77.67    8.24
  -2  -8   2   62.82    8.36
  -2   8   2   70.13    6.64
  -2  -8   2   78.23    7.15
  -2   8   2   63.77   12.72
  -2   8   1   88.56   11.65
   2   8  -1   82.46   11.08
   2   8  -1   81.56   18.05
   2  -8  -1   79.57   14.99
  -2  -8   1   87.32    8.13
   2  -8  -1   82.30    8.21
   2   8  -1   91.23    8.25
  -2   8   1   87.63   12.00
  -2  -8   1   94.05    7.19
  -2   8   1   92.55    6.71
  -2   8   1   90.34    6.71
   2  -8  -1   79.74   13.95
  -2   8   0   11.15   10.11
   2  -8   0    7.06   13.42
  -2  -8   0    8.98    6.38
   2  -8   0    9.43   13.11
   2  -8   0    8.08    8.74
  -2  -8   0    5.34    5.37
   2   8   0    8.29   17.85
  -2   8   0    9.95    5.85
  -2   8   0    8.36    5.28
   2   8   0   11.83    8.30
   2   8   0   10.92    6.71
  -2   8   0    4.34    8.66
  -2   8  -1  161.12   13.82
   2   8   1  165.85   21.75
   2  -8   1  122.62   12.97
   2   8   1  152.47    8.89
  -2  -8  -1  168.65    8.60
   2   8   1  177.44    9.84
  -2   8  -1  154.35    8.99
   2  -8   1  178.50   15.36
   2   8   1  161.47   11.64
   2  -8   1  183.91   15.48
  -2   8  -2    1.36   10.72
   2  -8   2    3.93   11.54
   2   8   2    7.49   10.16
   2   8   2    4.16   18.97
   2  -8   2    5.99   11.84
  -2  -8  -2    6.06    6.65
   2   8   2    2.25    6.05
   2  -8   2    6.72   12.62
   2   8   2    7.18    7.39
  -2   8  -2    3.62    7.15
  -2  -8  -3  601.69   14.70
   2   8   3  592.67   30.82
   2   8   3  612.60   15.00
   2  -8   3  566.41   21.56
  -2   8  -3  673.62   21.13
  -2  -8  -3  594.40   15.54
   2  -8   3  756.39   22.76
  -2   8  -3  648.70   17.83
   2   8   3  554.77   20.80
   2  -8   3  704.17   20.49
  -2   8  -4    3.96   11.37
   2  -8   4    5.60    9.27
   2   8   4    0.91   13.39
  -2  -8  -4    6.34   12.28
   2   8   4   -4.44   18.74
   2  -8   4   -2.55   12.98
   2  -8   4   11.68   12.48
   2   8   4    0.51    8.93
  -2  -8  -4    0.19    9.12
  -2   8  -4    0.19    9.57
  -2   8  -5  533.11   19.69
   2   8   5  478.82   28.18
  -2  -8  -5  481.75   23.07
  -2  -8  -5  430.72   18.28
   2  -8   5  535.21   20.45
   2  -8   5  472.83   20.78
  -2   8  -5  450.16   18.15
   2   8   5  465.58   17.80
   2   8   5  450.71   21.72
   2   8   6    2.10   14.55
  -2   8  -6    9.59   12.49
   2  -8   6    0.59   13.00
   2   8   6    0.30   13.51
  -2   8  -6    5.11   12.38
   2  -8   6    3.76   13.85
  -2  -8  -6    9.93   14.31
  -2  -8  -6   -0.81   15.95
   2   9  -7   12.27   19.46
  -2  -9   7    8.92   10.75
   2  -9  -7    9.31   24.42
  -2  -9   7   12.74    9.49
   2   9  -7   15.44   11.97
   2  -9  -7   10.27   10.46
  -2   9   7    9.36   14.32
   2   9  -6  299.09   24.64
  -2  -9   6  297.23   13.65
  -2  -9   6  262.46   13.42
   2  -9  -6  283.90   13.62
   2   9  -6  279.89   15.58
  -2   9   6  285.75   12.33
  -2   9   6  281.49   19.86
  -2  -9   6  288.77   14.64
   2   9  -5    5.65   10.03
   2   9  -5    2.75   18.47
  -2   9   5    2.42    7.33
  -2  -9   5    2.05    7.88
  -2   9   5    2.52   14.30
   2  -9  -5    0.54    8.39
  -2  -9   5    5.97    9.52
  -2  -9   5    1.09    8.31
  -2  -9   4  369.42   14.04
   2   9  -4  436.02   25.13
  -2  -9   4  453.34   14.83
   2   9  -4  416.18   16.03
  -2   9   4  412.14   12.16
   2  -9  -4  424.32   13.86
  -2   9   4  462.65   22.56
  -2  -9   4  369.48   13.43
   2  -9  -4  406.23   19.53
  -2   9   3   76.13   11.10
   2   9  -3   76.27   17.03
   2  -9  -3   58.95   14.84
   2   9  -3   71.25   17.31
  -2  -9   3   54.13    9.31
  -2  -9   3   70.40    7.91
  -2  -9   3   77.92    9.11
   2   9  -3   64.81    9.44
  -2   9   3   63.03    7.44
  -2   9   3   72.63   14.62
  -2   9   2  144.26   13.10
   2   9  -2  139.96   16.03
  -2  -9   2  119.04    9.81
  -2   9   2  137.79   15.04
   2   9  -2  104.95   18.71
   2   9  -2  148.14   10.72
  -2  -9   2  140.54    8.79
  -2   9   2  132.85    8.27
   2  -9  -2  134.09   16.67
  -2   9   1  298.21   16.07
   2   9  -1  287.94   16.72
   2   9  -1  255.02   23.04
  -2   9   1  300.33   10.52
  -2  -9   1  311.96   10.88
   2   9  -1  284.71   12.23
  -2   9   1  318.52   16.53
   2  -9  -1  306.07   17.95
  -2   9   1  277.65   10.24
  -2  -9   1  278.16   11.93
   2  -9  -1  241.39   18.92
  -2   9   0   11.26   11.51
   2  -9   0   16.62   13.61
   2   9   0   20.04   19.35
  -2   9   0   18.53    6.89
   2  -9   0   10.86    9.73
  -2  -9   0   15.17    7.58
  -2  -9   0   22.41    6.70
   2  -9   0   21.88   13.44
   2   9   0   12.21    9.78
   2   9   0   13.41    8.17
  -2   9  -1  377.44   18.15
   2   9   1  337.70   12.78
   2  -9   1  271.80   15.69
   2   9   1  368.02   13.54
   2   9   1  332.62   27.51
  -2  -9  -1  332.45   12.31
  -2  -9  -1  365.81   11.95
   2  -9   1  443.52   19.89
  -2   9  -1  361.21   12.61
   2  -9   1  393.15   19.07
  -2   9  -2  271.41   17.08
   2   9   2  239.64   26.74
  -2  -9  -2  237.39   10.82
  -2   9  -2  235.64   11.86
   2   9   2  270.25   12.39
   2  -9   2  296.42   18.16
   2  -9   2  202.50   16.38
   2   9   2  230.40   14.51
   2  -9   2  304.63   17.54
  -2   9  -3  114.62   14.13
  -2  -9  -3   87.69    9.81
   2   9   3  125.84   24.55
   2  -9   3   90.04   15.17
   2  -9   3  128.50   15.16
  -2   9  -3  104.47   10.80
  -2  -9  -3   98.70   13.38
   2   9   3   99.05   14.16
   2  -9   3  127.55   13.49
   2  -9   4  354.19   20.24
  -2   9  -4  369.12   18.09
   2   9   4  334.04   29.23
  -2  -9  -4  336.12   19.57
  -2  -9  -4  310.59   14.34
   2  -9   4  408.74   19.13
  -2   9  -4  325.45   15.99
   2   9   4  333.48   19.17
   2  -9   4  382.94   16.21
  -2   9  -5    2.03   12.64
   2  -9   5    5.17   13.92
  -2  -9  -5    6.95   15.61
   2   9   5    8.71   21.08
   2   9   5    0.01   14.80
   2  -9   5    1.14   13.90
  -2   9  -5    0.69   11.83
   2  10  -6   34.63   12.64
   2  10  -6   38.45   21.23
  -2 -10   6   23.88    9.00
  -2 -10   6   28.34   10.47
  -2 -10   6   28.16   11.15
   2 -10  -6   34.46   10.33
  -2  10   6   24.38   15.93
   2  10  -5   -2.37   11.16
  -2 -10   5   -1.22   10.05
   2 -10  -5   -0.37    8.87
  -2 -10   5    2.23    9.78
   2  10  -5   -0.08   19.73
  -2  10   5   -3.02    7.88
  -2  10   5    1.15   14.85
  -2 -10   4  162.88   12.22
   2  10  -4  202.54   22.54
  -2 -10   4  205.61   12.74
   2 -10  -4  190.19   11.86
  -2  10   4  188.88   10.34
   2  10  -4  168.77   13.63
  -2  10   4  179.49   18.43
   2 -10  -4  178.66   17.95
   2  10  -3    1.26   17.79
   2  10  -3   10.06   17.04
   2 -10  -3    5.87   14.60
  -2 -10   3    0.69    7.54
  -2  10   3    2.57    6.99
  -2  10   3    6.27   14.05
  -2 -10   3    2.29    8.88
   2  10  -3    7.03    9.59
   2  10  -2  779.18   27.96
  -2 -10   2  663.13   17.47
   2  10  -2  670.66   31.18
  -2  10   2  815.94   22.98
   2  10  -2  728.97   19.25
  -2 -10   2  695.70   16.09
  -2  10   2  724.68   15.86
  -2  10   2  767.07   24.74
   2 -10  -2  607.25   25.69
  -2  10   1    2.38   12.04
   2  10  -1   -3.26   13.46
   2 -10  -1    0.90   15.84
   2  10  -1    0.51   20.77
  -2 -10   1    0.95    7.08
  -2 -10   1    1.09    8.37
   2 -10  -1    0.06   13.88
  -2  10   1    0.02    6.66
   2  10  -1    2.14    9.39
  -2  10   1    8.35   11.09
  -2  10   0  722.88   23.06
   2  10   0  667.96   20.89
   2  10   0  619.77   33.39
   2  10   0  721.13   18.66
  -2 -10   0  673.79   15.66
   2 -10   0  806.43   24.80
  -2  10   0  646.14   15.71
  -2 -10   0  608.58   16.70
   2 -10   0  711.57   25.68
  -2  10  -1   16.09   12.60
   2 -10   1    9.50   13.33
  -2 -10  -1   14.99    7.71
   2 -10   1    4.14   11.82
   2 -10   1   16.41   14.02
  -2  10  -1    7.13    8.22
   2  10   1    0.23   23.03
   2  10   1    3.80    8.69
  -2 -10  -1   12.06    8.77
  -2  10  -2  255.36   17.82
   2  10   2  232.17   28.11
  -2  10  -2  233.15   12.78
   2  10   2  253.71   13.68
  -2 -10  -2  223.57   11.55
   2 -10   2  184.82   16.65
   2 -10   2  302.84   18.61
   2 -10   2  273.38   17.09
  -2  10  -3   29.19   14.01
   2 -10   3   22.22   12.15
  -2 -10  -3   23.21   12.93
   2 -10   3   14.87   13.69
   2 -10   3   28.73   14.17
  -2 -10  -3   17.59    9.05
   2  10   3   31.98   25.06
  -2  10  -3   17.96   10.37
   2  10   4    7.56   23.93
   2 -10   4   26.08   11.47
   2  10   4   18.91   13.87
  -2  10  -4   13.98   13.55
  -2 -10  -4    6.42   14.79
   2 -10   4   21.51   14.14
  -2 -10  -4   19.06   10.22
  -2  10  -4   16.86   11.22
   2 -10   4    6.97   14.56
   2  11  -4  392.99   27.29
   2  11  -4  347.95   17.54
   2 -11  -4  344.19   14.92
  -2  11   4  377.55   22.29
  -2 -11   4  329.39   15.28
   2 -11  -4  333.49   21.60
  -2 -11   3   88.55   11.33
   2  11  -3   93.38   20.20
   2 -11  -3   91.69   17.72
   2  11  -3   75.10   21.12
   2  11  -3   97.47   12.48
  -2  11   3   92.11   16.46
  -2  11   2  106.01   14.51
  -2 -11   2   79.91   11.14
   2  11  -2   94.10   19.31
   2 -11  -2   69.87   17.34
   2  11  -2   82.67   22.81
   2  11  -2   92.90   12.22
  -2  11   2   90.61    9.59
  -2  11   2   98.98   15.14
  -2  11   1  164.32   16.18
  -2 -11   1  120.45   11.56
   2  11  -1  143.15   18.05
   2  11  -1  139.01   12.55
   2  11  -1  126.70   25.12
  -2  11   1  141.24   10.21
   2 -11  -1  134.45   18.67
  -2  11   0   17.91   13.40
   2  11   0   22.62   12.90
   2 -11   0   12.29   15.54
   2 -11   0   15.83   14.47
  -2 -11   0   11.56    9.45
  -2  11   0   11.73    8.58
   2  11   0   13.68   10.54
   2  11   0   15.48   24.27
  -2  11  -1   64.07   15.47
   2 -11   1   71.70   15.79
  -2 -11  -1   83.00   14.22
   2  11   1   64.45   26.78
   2 -11   1   82.24   15.38
  -2  11  -1   62.90   10.06
   2  11   1   71.88   11.39
  -2 -11  -2  140.31   15.76
  -2  11  -2  144.98   17.15
   2  11   2  135.38   29.81
   2  11   2  144.17   13.48
   2 -11   2  103.36   15.65
   2 -11   2  162.00   16.77
  -2  11  -2  142.22   12.57
   2 -11   2  163.13   16.33
  -2  11  -3    7.55   14.20
   2 -11   3   10.74   11.78
   2  11   3    8.18   27.45
   2 -11   3    9.54   13.97
   2 -11   3   14.36   15.25
  -2  11  -3    5.57   11.17
   2  12  -2   44.49   19.83
   2 -12  -2   47.16   17.49
  -2 -12   2   42.62   12.57
   2  12  -2   66.10   24.72
  -2 -12   2   47.80   11.19
   2  12  -2   37.95   12.93
  -2  12   1   31.81   14.85
   2  12  -1   26.46   17.64
   2 -12  -1   31.97   16.73
   2  12  -1   34.73   25.24
  -2 -12   1   32.73   13.46
  -2 -12   1   25.08   10.89
   2  12  -1   29.83   12.57
  -2  12   0   37.92   15.78
   2  12   0   35.51   14.91
   2 -12   0   43.37   17.07
  -2 -12   0   46.05   14.31
   2  12   0   37.09   26.33
  -2 -12   0   30.97   11.13
   2  12   0   39.49   12.35
   2 -12   0   46.03   15.95
  -2  12  -1   55.22   16.03
   2 -12   1   56.32   15.51
  -2 -12  -1   62.03   15.16
   2  12   1   47.02   28.54
   2 -12   1   65.54   15.87
   2  12   1   55.83   12.80
   3   0 -10   -2.28   13.58
   3   0 -10   -3.70   17.87
  -3   0  10   -0.61   12.92
   3   0 -10  -14.65   25.42
   3   0  -9   38.14   18.22
   3   0  -9   40.63   23.04
  -3   0   9   67.51   13.79
   3   0  -9   44.67   12.47
   3   0  -8    0.12   15.76
   3   0  -8   -1.82   17.44
  -3   0   8    3.68   10.96
  -3   0   8   -4.58    6.13
  -3   0   8    5.43    9.27
   3   0  -8    3.73    9.62
  -3   0   7  540.29   11.64
   3   0  -7  550.91   15.19
  -3   0   7  529.81   15.94
   3   0  -7  528.21   21.85
   3   0  -7  583.06   24.76
  -3   0   6    1.34    8.36
   3   0  -6    0.14    9.76
  -3   0   6    1.21    7.28
  -3   0   6    0.93    3.86
   3   0  -6    1.92   12.19
   3   0  -6    1.93    6.01
  -3   0   6    0.09    4.33
  -3   0   6    1.79    6.18
  -3   0   5 1365.51   20.49
   3   0  -5 1449.91   27.77
   3   0  -5 1386.26   16.60
   3   0  -5 1394.49   14.88
  -3   0   5 1501.90   21.32
   3   0  -5 1463.97   21.43
   3   0  -4    1.24    3.52
  -3   0   4   -0.54    4.44
   3   0  -4    0.62    4.75
  -3   0   4    1.21    4.57
  -3   0   4   -0.36    2.73
   3   0  -4    0.96    6.40
   3   0  -4    0.92    3.30
  -3   0   4   -0.82    5.39
  -3   0   3 1121.95   13.64
   3   0  -3 1165.30   13.40
  -3   0   3 1119.97   14.26
   3   0  -3 1171.02   10.44
  -3   0   3 1132.88   10.30
   3   0  -3 1139.09   12.99
   3   0  -3 1160.71   13.21
   3   0  -2   -0.19    3.11
  -3   0   2    0.33    2.80
   3   0  -2    0.75    3.00
   3   0  -2   -0.08    2.90
   3   0  -2    1.62    2.61
  -3   0   2    0.50    2.57
  -3   0   2    0.27    1.75
   3   0  -2    0.72    1.58
   3   0  -1    6.02    1.41
   3   0  -1    6.07    3.11
  -3   0   1    7.85    2.63
   3   0  -1    8.66    2.76
   3   0  -1    7.74    2.66
  -3   0   1    6.05    2.07
   3   0  -1    7.08    2.99
  -3   0   1    7.46    1.65
   3   0   0    4.04    3.72
   3   0   0    0.26    3.17
   3   0   0    4.56    3.69
   3   0   0    0.71    3.54
   3   0   0    1.35    3.17
   3   0   0    0.88    3.23
  -3   0   0   14.80    2.11
  -3   0   0    0.51    2.89
   3   0   0    4.51    1.47
   3   0   1  770.11   12.10
   3   0   1  779.81   12.09
  -3   0  -1  811.83    9.29
   3   0   1  803.12   13.99
  -3   0  -1  808.56   10.57
   3   0   1  793.02   13.09
   3   0   1  788.40   10.85
  -3   0  -1  774.82   12.05
   3   0   2    1.11    3.21
   3   0   2    2.49    6.70
   3   0   2    0.67    3.79
  -3   0  -2   -0.32    3.69
   3   0   2    3.29    6.31
  -3   0  -2    1.35    5.24
   3   0   2    0.95    4.86
  -3   0  -2    1.91    3.93
   3   0   2    1.10    5.35
  -3   0  -3 1366.44   22.08
   3   0   3 1455.75   19.84
   3   0   3 1472.10   17.48
   3   0   3 1406.89   24.85
   3   0   3 1521.31   21.54
  -3   0  -3 1387.39   18.40
   3   0   3 1402.75   23.73
   3   0   3 1423.46   13.70
  -3   0  -3 1355.54   15.04
   3   0   4    0.23    9.21
  -3   0  -4   -2.86    9.18
   3   0   4    3.82    8.13
  -3   0  -4    1.20    6.60
  -3   0  -4    1.86    6.44
   3   0   4    4.17   11.06
   3   0   4    0.84    7.05
   3   0   5  801.71   24.85
   3   0   5  871.44   18.00
  -3   0  -5  912.48   19.93
   3   0   5  920.37   21.43
  -3   0  -5  813.76   18.20
  -3   0  -5  847.96   23.43
   3   0   5  787.26   21.56
  -3   0  -6    4.61   12.85
   3   0   6   -5.51   10.54
  -3   0  -6   -2.19   10.09
   3   0   6    4.43   14.06
  -3   0  -6    2.80    9.19
  -3   0  -7  179.37   13.93
   3   0   7  159.67   17.96
  -3   0  -7  170.61   15.35
  -3   0  -7  166.10   17.68
   3   0   7  169.16   13.62
   3  -1 -10   10.33   21.13
  -3   1  10    3.18   13.07
   3   1 -10   -7.60   26.27
  -3  -1  10   -0.63   13.29
   3  -1 -10    5.55   24.71
   3   1 -10    1.02   13.29
   3  -1 -10    2.69   13.64
   3   1 -10    9.91   17.68
   3   1  -9  353.63   28.44
   3   1  -9  449.98   24.10
   3  -1  -9  360.33   27.16
  -3  -1   9  379.59   12.88
  -3  -1   9  429.24   17.04
   3   1  -9  400.13   18.14
   3  -1  -9  435.79   17.83
   3  -1  -9  467.08   28.34
  -3  -1   9  512.45   20.62
  -3   1   9  464.79   19.97
   3  -1  -8  135.89   18.74
   3   1  -8  155.57   18.03
  -3   1   8  138.24    8.04
   3  -1  -8  139.96   19.97
  -3   1   8  182.38   14.39
  -3  -1   8  164.95   14.22
  -3  -1   8  134.53    8.59
   3   1  -8  126.49   21.10
  -3  -1   8  141.32   11.77
   3   1  -8  148.64   12.36
   3  -1  -8  141.28   11.73
   3  -1  -7  302.15   17.81
   3   1  -7  330.21   19.10
   3  -1  -7  308.99   12.01
   3  -1  -7  323.78   21.77
  -3   1   7  288.62   12.86
  -3   1   7  334.70   15.94
  -3  -1   7  345.26   15.90
  -3  -1   7  285.82    9.69
  -3   1   7  305.79    8.94
  -3  -1   7  333.43   13.93
   3   1  -7  305.08   12.92
   3   1  -7  281.69   18.81
  -3   1   7  351.92   12.58
  -3  -1   6  448.35    9.27
   3   1  -6  465.33   16.80
   3  -1  -6  483.56   16.54
   3  -1  -6  493.52   22.15
  -3   1   6  473.40   16.36
  -3  -1   6  442.68   15.62
  -3  -1   6  447.52   10.04
  -3   1   6  433.52   13.62
  -3  -1   6  488.84   14.70
   3   1  -6  487.22   19.20
  -3   1   6  465.10   10.77
   3   1  -6  459.54   12.83
   3  -1  -6  461.00   11.90
  -3  -1   6  522.24   12.44
  -3   1   6  448.33    9.22
  -3   1   6  501.41   14.47
   3   1  -5   91.83    8.57
   3   1  -5  102.06    6.58
  -3   1   5   94.52    9.02
   3  -1  -5   91.90    5.12
   3  -1  -5  102.83    8.42
   3  -1  -5  102.56   12.37
  -3  -1   5   95.11    5.06
  -3  -1   5   95.61    7.78
  -3   1   5   98.98    7.48
   3  -1  -5   92.60    5.80
  -3  -1   5  104.13    7.16
  -3   1   5   98.64    6.47
  -3   1   5  105.63    8.75
   3   1  -5  106.28   10.57
   3  -1  -4  615.21   16.77
  -3  -1   4  611.96   11.68
  -3  -1   4  636.88   13.05
   3  -1  -4  638.59    9.69
   3   1  -4  647.19   12.39
   3  -1  -4  653.24   11.94
  -3   1   4  607.48   12.54
   3   1  -4  644.78   10.43
  -3   1   4  655.33    9.59
   3   1  -4  623.46   15.31
  -3   1   4  626.10   11.58
   3   1  -4  639.83   10.79
  -3   1   4  674.28   15.46
   3  -1  -4  599.87    9.63
  -3   1   3 2044.98   18.83
  -3  -1   3 2015.56   17.73
   3   1  -3 2120.63   17.68
   3   1  -3 2016.22   20.95
  -3   1   3 1916.56   18.75
   3  -1  -3 2033.25   22.16
  -3  -1   3 2031.26   18.97
   3   1  -3 2250.59   15.19
   3  -1  -3 2116.25   14.68
  -3   1   3 2148.82   15.06
   3  -1  -3 2102.22   17.52
   3   1  -3 2205.05   18.76
   3  -1  -3 2140.56   17.64
   3  -1  -3 2007.40   17.03
   3   1  -2  380.69    8.23
  -3   1   2  375.33    6.85
  -3   1   2  387.35    7.51
  -3  -1   2  378.22    7.33
   3  -1  -2  372.56    7.12
   3   1  -2  351.76    6.74
   3  -1  -2  415.18    8.05
  -3  -1   2  397.42    7.47
   3   1  -2  392.96    7.66
  -3  -1   2  386.63    4.83
  -3   1   2  401.29    6.16
   3   1  -2  386.03    4.87
   3   1  -2  379.94    6.77
   3  -1  -2  384.61    8.09
   3  -1  -2  376.98    7.70
  -3  -1   1 2094.95   15.89
   3   1  -1 2194.28   16.61
   3  -1  -1 2097.57   15.70
   3   1  -1 2017.89   15.19
  -3  -1   1 2128.90   14.99
   3   1  -1 1946.40   12.06
   3   1  -1 2048.08   17.63
   3  -1  -1 2027.01   14.29
  -3   1   1 2102.31   12.89
   3  -1  -1 1979.90    7.55
  -3  -1   1 2196.53    9.66
   3  -1  -1 2048.79   17.14
  -3   1   1 2023.23   11.81
   3   1  -1 2113.19   17.69
   3  -1  -1 2054.12   18.00
  -3   1   1 2048.85   15.25
   3  -1  -1 2019.59   16.15
   3  -1   0   16.24    3.70
   3   1   0   15.13    3.35
   3   1   0   17.43    4.48
   3  -1   0   14.10    3.95
   3   1   0   13.37    3.69
   3   1   0   16.89    3.24
   3  -1   0   13.47    3.88
   3  -1   0   14.98    4.40
  -3   1   0   17.32    3.20
   3  -1   0   16.87    3.79
  -3  -1   0   15.53    2.80
  -3  -1   0   15.11    1.76
   3   1   0   16.44    4.07
  -3   1   0   14.03    2.45
  -3  -1   0   15.63    3.38
   3  -1   0   17.04    3.21
   3   1   0   14.35    2.10
   3   1   1  362.10    7.81
   3   1   1  345.93    9.12
   3  -1   1  367.05    9.84
  -3   1  -1  377.80    7.00
  -3  -1  -1  389.52    6.52
   3  -1   1  379.58    9.27
  -3  -1  -1  366.98    8.92
  -3   1  -1  380.31    8.10
   3   1   1  384.59   11.40
   3   1   1  381.00    9.79
   3  -1   1  362.37    9.93
   3  -1   1  375.62    9.44
   3   1   1  373.28    7.83
  -3   1  -1  367.21    8.39
   3  -1   1  411.14    8.82
  -3   1  -1  337.15    8.00
   3   1   2  666.08   15.25
  -3   1  -2  641.31   12.77
  -3  -1  -2  633.76   13.42
   3   1   2  642.81   11.29
  -3   1  -2  664.72   11.45
  -3  -1  -2  642.35   10.69
   3  -1   2  629.74   13.60
   3   1   2  638.33   16.13
   3   1   2  626.78    9.64
   3  -1   2  650.76   13.81
   3  -1   2  660.53   10.76
   3  -1   2  653.35   14.80
   3   1   2  626.92   12.84
  -3   1  -2  603.52   10.79
   3  -1   2  675.91   14.97
   3  -1   3   14.26    4.05
  -3  -1  -3   13.16    4.16
   3   1   3   11.87    6.26
  -3  -1  -3    9.71    7.33
  -3   1  -3    8.38    4.96
   3  -1   3   14.15    7.64
   3   1   3   13.27    9.84
  -3   1  -3   11.77    6.96
  -3   1  -3   12.97    4.87
   3   1   3   17.11    8.91
   3  -1   3   10.40    8.82
   3  -1   3    8.83    7.76
   3  -1   3   11.16    3.72
   3  -1   3   12.95    7.46
  -3   1  -3   14.05    5.63
  -3  -1  -3   12.53    5.35
   3   1   3   10.11    5.57
  -3   1  -4  723.03   15.29
  -3   1  -4  687.37   18.36
   3  -1   4  725.99   19.83
   3  -1   4  647.88   20.91
   3   1   4  749.01   16.16
  -3  -1  -4  650.62   14.49
  -3  -1  -4  721.36   16.35
   3  -1   4  720.22   16.89
  -3  -1  -4  674.61   19.34
   3   1   4  671.76   20.50
   3  -1   4  620.56   17.48
  -3   1  -4  688.57   15.48
   3   1   4  684.50   21.32
  -3   1  -4  697.56   12.91
   3   1   5   35.23   12.32
  -3   1  -5   26.84   11.38
  -3  -1  -5   21.99   12.49
  -3  -1  -5   36.90    9.56
   3   1   5   21.31   13.28
   3  -1   5   24.60   13.75
   3  -1   5   24.13   11.46
   3  -1   5   17.29    9.90
   3  -1   5   20.67    9.30
  -3   1  -5   27.72    8.68
  -3  -1  -5   28.05    8.44
  -3   1  -5   23.73    8.15
  -3  -1  -6  201.66   12.80
  -3  -1  -6  228.16   14.79
  -3   1  -6  192.86   13.24
  -3   1  -6  206.16   16.25
  -3  -1  -6  199.42   17.13
   3  -1   6  188.87   14.88
   3   1   6  185.42   18.07
   3  -1   6  171.31   16.69
   3  -1   6  189.19   12.91
   3   1   6  195.17   14.96
  -3   1  -6  197.39   12.87
  -3  -1  -7   98.87   14.33
  -3   1  -7  100.96   15.71
  -3  -1  -7  104.48   17.51
  -3  -1  -7  116.82   18.87
   3  -1   7   81.46   15.97
  -3   1  -7  106.42   12.72
   3   1   7   95.01   18.08
   3   1   7  108.75   13.62
  -3   2  10  466.00   20.76
   3  -2 -10  464.02   21.07
   3  -2 -10  403.05   31.47
   3  -2 -10  473.41   31.90
   3   2 -10  441.86   24.44
  -3  -2  10  384.73   14.05
  -3  -2  10  488.04   20.64
   3   2 -10  434.14   21.81
   3   2 -10  372.90   31.64
   3  -2  -9    7.91   11.08
  -3  -2   9   -0.24    7.45
   3   2  -9   -5.40   21.38
  -3   2   9    2.01   12.41
   3  -2  -9    0.51   19.44
  -3  -2   9    7.14   11.89
   3   2  -9    0.85   14.86
   3  -2  -9    1.47   21.06
  -3  -2   9    6.09   10.26
   3   2  -9   -1.86   12.60
   3   2  -8  468.47   17.62
   3  -2  -8  564.45   29.85
   3   2  -8  490.06   22.54
   3  -2  -8  489.08   23.80
  -3  -2   8  586.29   19.92
  -3  -2   8  450.62   13.21
  -3   2   8  549.16   20.25
   3  -2  -8  525.87   16.56
   3   2  -8  390.71   24.57
  -3  -2   8  522.17   17.34
  -3   2   8  538.58   16.20
   3  -2  -7   54.01    8.37
  -3   2   7   51.18    5.37
  -3  -2   7   66.53   10.91
   3  -2  -7   53.52   17.67
   3   2  -7   51.49   12.44
  -3  -2   7   50.68    6.49
   3   2  -7   37.59   14.48
   3  -2  -7   51.77   12.20
  -3  -2   7   64.52    9.47
   3   2  -7   44.93    9.56
  -3   2   7   58.95   10.90
  -3   2   7   62.56    9.15
   3   2  -6   33.45   10.28
  -3  -2   6   29.58    8.64
  -3  -2   6   33.97    5.28
  -3   2   6   34.44    4.13
  -3   2   6   35.46    9.19
   3   2  -6   33.04   10.21
  -3   2   6   34.50    7.33
  -3  -2   6   34.53    8.08
   3   2  -6   27.60    7.60
   3  -2  -6   40.64    9.46
   3  -2  -6   32.69    6.34
   3  -2  -6   50.28   15.39
  -3  -2   6   28.35    5.18
  -3   2   6   37.60    8.70
   3   2  -5  166.33    9.96
   3  -2  -5  190.40    9.29
   3  -2  -5  174.34   15.08
  -3  -2   5  172.54    6.60
  -3   2   5  166.35   10.40
  -3  -2   5  191.93    7.74
  -3   2   5  179.19    8.57
   3  -2  -5  171.53    7.03
  -3  -2   5  187.04    9.60
   3   2  -5  172.57    8.29
   3   2  -5  164.97   10.99
  -3   2   5  177.70    6.75
   3   2  -5  169.64    6.66
  -3   2   5  180.62    8.35
  -3   2   5  194.34   10.93
   3  -2  -5  162.51    6.01
  -3  -2   4  700.74   12.03
   3   2  -4  725.70   13.04
   3  -2  -4  733.45   12.55
   3  -2  -4  679.29   18.40
   3  -2  -4  743.05   11.45
  -3   2   4  736.12   12.93
  -3  -2   4  678.18   13.48
   3   2  -4  732.55   12.20
   3  -2  -4  726.55   10.78
  -3   2   4  727.05   10.56
  -3   2   4  721.80   13.68
  -3   2   4  724.83   17.24
   3  -2  -4  677.72   10.63
   3   2  -4  710.67   15.32
   3   2  -4  723.79   11.72
   3  -2  -3  172.08    8.19
  -3   2   3  159.58    6.77
  -3  -2   3  163.20    5.90
   3  -2  -3  171.93    5.91
  -3   2   3  168.50    6.15
  -3  -2   3  160.74    6.36
   3   2  -3  179.55    5.74
  -3   2   3  176.28    5.30
   3  -2  -3  164.97    5.14
   3   2  -3  183.17    6.81
   3   2  -3  169.69    7.38
  -3   2   3  182.83    7.57
   3  -2  -3  173.88    5.93
  -3   2   3  166.89    9.61
   3  -2  -3  173.22    6.42
   3   2  -3  162.01    5.83
   3   2  -2 2526.52   20.63
   3  -2  -2 2674.42   19.11
   3  -2  -2 2570.53   17.71
  -3   2   2 2576.18   18.87
  -3  -2   2 2634.87   18.26
   3  -2  -2 2576.92   16.87
   3   2  -2 2635.14   23.00
   3   2  -2 2533.07   16.56
   3  -2  -2 2707.66   19.89
  -3  -2   2 2569.78   18.90
   3   2  -2 2528.93   13.34
  -3   2   2 2692.81   16.59
   3   2  -2 2553.29   17.88
  -3   2   2 2688.65   23.07
  -3   2   2 2526.29   16.36
   3  -2  -2 2575.40   21.39
   3   2  -1    1.07    3.64
   3   2  -1    0.12    2.29
   3   2  -1    1.56    3.90
   3  -2  -1   -0.52    4.19
  -3   2   1    2.27    2.62
   3  -2  -1    0.91    2.07
  -3  -2   1    1.75    2.89
   3   2  -1    0.55    2.72
   3  -2  -1    1.46    3.57
   3   2  -1    0.52    2.68
  -3   2   1    0.17    1.46
  -3   2   1   -0.24    2.32
  -3  -2   1    0.59    2.78
   3  -2  -1   -0.10    3.87
  -3  -2   1    0.19    0.65
   3  -2  -1   -0.84    2.90
   3   2  -1    1.99    4.26
   3   2   0 2300.38   23.32
  -3   2   0 2240.26   16.26
   3   2   0 2305.23   16.26
  -3  -2   0 2267.29   18.07
   3  -2   0 2306.24   15.76
   3   2   0 2302.84   19.23
   3  -2   0 2354.68   21.98
   3   2   0 2256.79   15.02
  -3  -2   0 2228.57   17.38
   3  -2   0 2282.20   18.30
  -3   2   0 2330.77   16.67
   3   2   0 2336.49   23.56
  -3  -2   0 2170.26    8.74
   3  -2   0 2284.11   21.54
   3   2   0 2300.54   19.63
   3  -2   0 2447.50   22.48
  -3   2   0 2232.60   19.39
  -3  -2  -1  143.64    6.58
   3   2   1  151.30    7.34
  -3   2  -1  142.40    5.66
   3  -2   1  149.06    6.55
   3  -2   1  145.45    6.23
   3  -2   1  164.45    8.91
   3   2   1  154.18    5.03
   3  -2   1  160.95    8.33
   3   2   1  154.42    8.33
   3   2   1  153.84    5.12
  -3  -2  -1  148.30    4.22
  -3   2  -1  142.29    5.90
   3   2   1  159.12    9.56
   3  -2   1  162.00    7.27
  -3   2  -1  154.75    6.73
   3  -2   2  636.67   16.35
   3   2   2  638.75   15.13
  -3  -2  -2  622.58   13.62
   3  -2   2  580.29   13.87
   3   2   2  645.02   15.25
   3   2   2  626.13    9.91
   3  -2   2  690.94   15.85
  -3   2  -2  665.46   11.95
  -3  -2  -2  599.52    9.77
  -3   2  -2  588.05   11.97
  -3   2  -2  633.53   12.97
   3  -2   2  639.20   12.76
   3   2   2  648.11   18.08
   3  -2   2  651.94   12.07
  -3   2  -2  582.13   11.54
   3   2   3  191.31   10.84
  -3   2  -3  202.28    7.84
   3   2   3  201.74    7.37
   3  -2   3  195.59   12.16
   3  -2   3  204.73   11.38
  -3  -2  -3  175.61    7.46
   3   2   3  207.92   12.36
   3  -2   3  199.01   12.81
  -3   2  -3  200.33    9.65
  -3   2  -3  192.77    8.67
   3  -2   3  188.42    9.78
   3   2   3  193.85   14.05
  -3  -2  -3  200.55   11.32
   3  -2   3  192.61    7.42
  -3   2  -3  185.84    8.16
  -3   2  -4   -1.46    6.04
   3  -2   4   -0.36    7.97
   3   2   4   27.68   12.45
  -3  -2  -4    1.41    7.17
  -3  -2  -4    0.03   10.00
  -3   2  -4    1.61    6.03
   3  -2   4   -2.86   10.82
   3   2   4    6.14   11.16
   3  -2   4    0.21   11.32
  -3   2  -4    3.33    6.79
   3  -2   4    0.41    8.99
  -3  -2  -4    0.01    6.10
  -3   2  -4   -0.74    8.13
  -3  -2  -5  109.30   10.91
   3   2   5  112.41   15.50
  -3   2  -5   99.67   11.89
   3  -2   5   99.11   11.39
   3  -2   5  102.48   13.83
   3  -2   5   84.59   14.01
  -3   2  -5   85.29    9.68
  -3  -2  -5  107.77    9.38
  -3  -2  -5  102.64   14.30
   3  -2   5   90.24   10.21
   3   2   5  101.47   14.63
  -3  -2  -6  187.56   17.93
  -3  -2  -6  224.16   15.60
   3  -2   6  204.58   13.63
   3  -2   6  198.11   17.03
   3  -2   6  185.11   15.72
  -3   2  -6  203.13   12.91
  -3   2  -6  204.30   15.11
   3   2   6  205.04   16.16
   3   2   6  191.72   18.33
   3   2   7   21.91   13.03
  -3  -2  -7   26.97   16.61
  -3  -2  -7   19.47   13.17
  -3  -2  -7   18.08   17.28
   3   2   7   26.49   16.41
   3  -2   7   19.43   14.29
  -3   2  -7   23.08   13.77
  -3   2  -7   19.84   11.59
   3  -3  -9   21.93   23.63
  -3   3   9   23.55   11.95
   3   3  -9   -0.77   21.24
   3  -3  -9   20.30   18.56
  -3  -3   9   26.76   12.23
  -3  -3   9   17.68   10.90
   3   3  -9   11.20   14.37
   3   3  -9   14.85   12.86
   3  -3  -9   11.88   11.46
  -3  -3   9   12.21    7.69
   3  -3  -8  288.34   26.15
  -3  -3   8  251.65   13.94
   3  -3  -8  255.22   18.18
   3  -3  -8  226.31   12.95
  -3  -3   8  210.50   10.39
  -3   3   8  233.59   15.12
  -3  -3   8  280.29   15.82
   3   3  -8  245.07   14.97
   3   3  -8  256.66   18.18
  -3   3   8  266.94   13.77
   3   3  -8  187.58   20.65
  -3  -3   7    0.36    5.97
   3   3  -7    0.44    8.68
   3  -3  -7   -3.41   18.47
   3   3  -7    4.12   13.57
   3  -3  -7    4.95    7.24
  -3   3   7   -4.68   10.36
  -3  -3   7   -2.25    6.22
  -3  -3   7    4.54    9.58
   3  -3  -7    1.63   10.81
  -3  -3   7    3.13    8.59
   3   3  -7    2.82   10.99
  -3   3   7    6.19    8.88
  -3  -3   6  555.82   12.13
   3   3  -6  649.88   19.25
  -3  -3   6  546.82   11.80
   3   3  -6  510.61   17.93
   3  -3  -6  605.14   16.31
  -3   3   6  551.10   17.65
  -3  -3   6  621.90   16.37
   3   3  -6  544.88   15.25
   3  -3  -6  577.90   25.83
   3  -3  -6  591.91   13.24
  -3   3   6  603.17   18.15
  -3  -3   5   -0.31    4.47
  -3   3   5    1.28    4.07
   3  -3  -5    0.99    4.04
   3   3  -5   -0.19    4.97
   3  -3  -5    0.31    6.12
   3  -3  -5   -4.40   11.69
   3   3  -5   -0.68    7.09
  -3  -3   5    0.21    4.22
  -3   3   5   -0.85    7.72
   3   3  -5    0.15    7.09
  -3  -3   5   -0.15    6.32
   3   3  -5    0.43    6.14
  -3   3   5    1.15    4.34
   3  -3  -5    2.88    4.76
  -3   3   5   -2.82    8.52
  -3  -3   4  838.49   12.91
   3   3  -4  914.38   14.82
   3   3  -4  801.09   13.44
   3  -3  -4  751.89   20.47
   3  -3  -4  816.40   11.83
   3   3  -4 1022.26   18.07
  -3   3   4  732.43   16.00
  -3  -3   4  795.09   11.51
  -3  -3   4  819.75   14.95
   3   3  -4  971.44   14.87
  -3   3   4  850.57   11.97
   3  -3  -4  838.58   12.46
  -3   3   4  815.43   15.65
  -3   3   4  792.19   19.60
   3  -3  -4  806.77   12.87
   3  -3  -4  791.98   12.42
  -3   3   4  811.17   11.89
  -3   3   3    4.73    3.88
   3  -3  -3    4.65    4.40
   3   3  -3    6.26    4.07
   3   3  -3    6.38    4.94
  -3  -3   3    4.98    3.22
   3  -3  -3    6.24    5.48
   3   3  -3    8.25    4.54
   3  -3  -3    5.84    3.65
   3  -3  -3    5.43    2.84
  -3   3   3    7.30    3.04
   3  -3  -3    5.43    3.49
   3   3  -3    6.20    3.38
  -3  -3   3    5.34    4.01
   3   3  -3    5.88    3.32
  -3   3   3    7.39    3.28
  -3   3   3    2.47    5.11
  -3   3   3    3.43    7.11
   3   3  -2  636.74   13.71
   3   3  -2  569.53    9.47
  -3   3   2  564.83    9.80
  -3  -3   2  606.63    9.47
   3  -3  -2  589.45    9.61
   3  -3  -2  570.28    8.90
   3  -3  -2  594.36   10.13
  -3   3   2  574.83    5.93
   3   3  -2  556.40    6.07
   3   3  -2  577.86    8.15
  -3  -3   2  628.45   10.70
   3   3  -2  556.57   10.71
   3   3  -2  578.55   10.25
  -3   3   2  566.79    8.64
  -3   3   2  627.34   12.95
   3  -3  -2  548.27    9.29
  -3   3   2  577.09   15.70
   3  -3  -2  598.41   12.47
  -3   3   2  564.65   10.63
   3  -3  -1  119.99    3.48
  -3  -3   1  126.34    4.97
  -3   3   1  115.69    4.49
   3  -3  -1  119.36    4.94
   3  -3  -1  120.60    6.10
   3  -3  -1  129.57    6.98
   3   3  -1  117.18    4.55
   3   3  -1  123.19    7.70
   3   3  -1  121.33    4.71
  -3  -3   1  122.54    5.21
  -3   3   1  115.88    4.64
   3   3  -1  125.93    6.79
  -3   3   1  123.43    6.82
  -3   3   1  116.23    8.26
   3  -3  -1  132.17    7.76
  -3   3   1  121.67    6.42
   3  -3   0    3.48    6.27
  -3   3   0    1.55    4.61
  -3  -3   0    2.18    3.43
   3   3   0    7.73    5.96
   3  -3   0    3.92    5.74
  -3   3   0    2.21    2.61
   3   3   0    3.91    3.99
   3   3   0    5.75    2.71
   3   3   0    0.35    5.72
   3  -3   0    1.88    5.18
  -3   3   0    4.14    3.28
   3  -3   0    2.62    3.76
  -3   3   0    3.06    1.00
  -3  -3   0    4.00    3.27
  -3  -3   0    2.25    0.90
  -3   3   0    5.52    4.17
   3   3   0    3.52    2.96
  -3  -3  -1  264.44    4.75
  -3   3  -1  263.83    6.80
   3  -3   1  266.14    7.40
   3   3   1  269.46    5.88
   3   3   1  283.12   12.17
   3  -3   1  323.90   12.70
   3   3   1  284.64    6.99
  -3  -3  -1  266.16    8.27
   3  -3   1  279.80    7.31
   3   3   1  268.69    9.02
  -3   3  -1  281.82    8.09
   3  -3   1  276.25   11.46
   3   3   1  292.18   12.76
  -3   3  -1  271.60    7.88
   3  -3   1  293.42   10.42
  -3   3  -1  270.90    9.08
   3  -3   2  961.93   16.41
   3   3   2 1065.55   21.80
  -3  -3  -2 1048.71   17.45
   3  -3   2 1023.26   21.94
  -3   3  -2 1099.07   11.98
   3   3   2 1055.64   18.46
   3   3   2 1024.93   11.05
   3  -3   2 1131.30   21.71
  -3   3  -2 1061.90   15.25
  -3   3  -2 1035.53   14.54
  -3  -3  -2 1016.86   11.49
  -3   3  -2 1087.07   17.06
   3  -3   2 1028.59   14.76
  -3   3  -2  988.16   12.80
   3   3   2 1066.96   23.94
   3  -3   2 1071.57   17.24
  -3   3  -2 1016.74   16.29
   3   3   3   69.89   10.12
  -3  -3  -3   68.92    9.24
   3   3   3   71.45   13.39
  -3   3  -3   63.44    7.12
   3   3   3   64.10   10.30
   3  -3   3   53.84    9.14
   3  -3   3   71.95   12.45
  -3   3  -3   67.37    7.01
   3  -3   3   61.13    7.26
   3  -3   3   68.23    6.71
  -3  -3  -3   67.59    5.60
   3  -3   3   66.63   10.88
  -3   3  -3   65.87    7.19
  -3   3  -4 1475.41   21.30
   3   3   4 1427.33   27.84
   3   3   4 1295.88   26.67
  -3  -3  -4 1457.96   23.93
   3  -3   4 1172.08   25.13
   3  -3   4 1299.32   28.95
  -3   3  -4 1376.65   21.63
  -3  -3  -4 1360.78   18.59
   3  -3   4 1351.31   25.40
  -3   3  -4 1365.37   22.60
  -3  -3  -4 1439.26   26.86
   3  -3   4 1230.58   20.17
   3   3   4 1451.40   31.04
  -3  -3  -5    2.31   12.43
   3   3   5    0.54   12.76
  -3  -3  -5    4.81    9.49
   3   3   5   15.68   13.42
   3  -3   5    1.79   11.85
   3  -3   5    0.41   12.27
  -3   3  -5    6.57    8.65
  -3   3  -5    4.26    9.20
   3  -3   5    5.20   10.83
  -3  -3  -6  436.16   22.02
  -3  -3  -6  501.09   20.01
   3  -3   6  404.07   17.19
  -3   3  -6  441.12   16.49
   3  -3   6  447.94   20.12
   3  -3   6  405.33   19.75
   3   3   6  442.97   22.99
   3   3   6  463.69   20.84
  -3  -3  -7   30.79   14.55
   3   3   7   29.46   13.84
  -3  -3  -7   35.06   16.63
  -3  -3  -7   33.42   17.69
   3   3   7   18.25   16.94
   3  -3   7   25.10   13.86
   3  -3   7   26.71   13.99
  -3   3  -7   25.57   11.31
   3  -4  -9   74.49   26.97
   3  -4  -9   54.72   18.00
  -3   4   9   57.22   13.12
  -3  -4   9   62.03    9.11
   3   4  -9   63.97   21.23
  -3  -4   9   77.27   12.45
  -3  -4   9   70.91   12.11
   3   4  -9   56.13   13.82
   3  -4  -9   69.31   12.71
   3   4  -9   61.58   15.10
   3   4  -8   77.50   12.58
   3  -4  -8   80.45   25.24
  -3  -4   8   99.94   11.93
  -3  -4   8   74.95    8.63
  -3   4   8   69.59   12.14
   3   4  -8   61.14   18.02
   3  -4  -8   91.54   15.15
  -3  -4   8   90.36   11.30
   3  -4  -8   82.03   10.47
   3   4  -8   81.52   13.97
  -3   4   8   82.58   11.35
  -3  -4   7  440.22   12.82
   3  -4  -7  445.84   28.66
   3   4  -7  458.44   18.11
  -3   4   7  421.68   16.78
  -3  -4   7  468.68   16.92
   3  -4  -7  461.06   17.33
  -3  -4   7  464.19   15.61
   3   4  -7  440.09   16.29
   3  -4  -7  461.99   14.11
  -3   4   7  484.74   18.08
  -3  -4   7  454.45   12.69
   3   4  -6   -1.28    8.56
   3  -4  -6   -8.73   17.06
  -3  -4   6    5.78    5.76
  -3  -4   6   -0.85    5.91
  -3   4   6   -2.77    8.78
   3   4  -6    1.40   10.25
  -3  -4   6   -1.29    7.49
   3   4  -6    2.63    8.01
  -3   4   6    0.84    5.62
   3  -4  -6   -1.45    7.94
   3  -4  -6   -0.40    6.24
  -3   4   6   -1.32    9.41
  -3  -4   5  867.53   17.58
   3   4  -5 1013.98   19.38
   3  -4  -5  877.53   15.46
   3   4  -5  951.59   19.52
  -3  -4   5  825.05   13.98
  -3   4   5  855.38   18.48
   3   4  -5  814.88   16.09
  -3  -4   5  817.37   13.95
   3   4  -5  961.19   17.66
   3  -4  -5  872.57   14.69
  -3   4   5  886.15   14.01
   3  -4  -5  805.61   27.15
  -3   4   5  861.31   22.10
   3  -4  -5  797.77   13.12
  -3  -4   4  169.12    6.81
   3   4  -4  219.19   10.07
   3  -4  -4  133.32   12.50
   3   4  -4  213.91    8.02
   3  -4  -4  143.37    6.68
   3  -4  -4  142.63    6.03
  -3   4   4  141.56    8.66
  -3  -4   4  165.96    8.29
  -3  -4   4  163.57    6.78
   3   4  -4  197.12    7.92
   3   4  -4  207.57    9.62
  -3   4   4  151.45    6.49
   3  -4  -4  153.90    6.93
   3   4  -4  179.12    9.09
  -3   4   4  140.90   11.91
   3  -4  -4  148.42    7.61
  -3   4   4  139.54    7.02
   3  -4  -3  688.60   15.19
  -3  -4   3  878.55   11.81
   3   4  -3  890.70   11.55
   3  -4  -3  671.52   10.56
   3  -4  -3  660.81    9.34
   3  -4  -3  694.94   10.99
  -3   4   3  639.31   12.71
  -3  -4   3  815.96   13.57
  -3  -4   3  840.27   11.40
   3   4  -3  930.62   15.07
  -3   4   3  692.27   10.75
   3   4  -3  908.92   14.59
  -3   4   3  692.63   15.42
  -3   4   3  658.55   18.51
   3  -4  -3  687.85   14.24
  -3   4   3  662.31   12.45
  -3   4   2  321.21    8.24
  -3  -4   2  416.72    8.00
   3  -4  -2  313.02    7.38
   3  -4  -2  340.27    7.37
   3   4  -2  359.98    6.49
   3  -4  -2  342.39    8.48
   3  -4  -2  345.53    9.15
   3   4  -2  359.59    9.44
  -3  -4   2  392.14    9.05
   3   4  -2  389.55    9.16
  -3   4   2  339.62    7.57
   3   4  -2  302.37    3.57
  -3   4   2  364.19   11.49
  -3   4   2  323.65   13.33
   3  -4  -2  348.91   11.63
  -3   4   2  331.97    9.81
  -3   4   1   62.77    4.00
   3  -4  -1   67.14    7.74
  -3   4   1   59.41    4.41
   3  -4  -1   63.04    2.59
   3  -4  -1   59.94    4.35
   3  -4  -1   63.20    5.93
   3   4  -1   60.24    4.59
  -3  -4   1   69.47    4.85
  -3  -4   1   63.47    4.34
   3   4  -1   72.64    7.12
  -3   4   1   61.86    6.55
  -3   4   1   65.17    8.43
   3  -4  -1   66.39    7.95
   3   4  -1   60.94    8.27
  -3   4   1   55.31    6.37
   3   4   0  301.14    7.58
   3   4   0  330.32   13.89
  -3   4   0  333.94    4.00
  -3   4   0  299.30    6.11
   3  -4   0  327.44   11.18
   3  -4   0  329.12   12.95
  -3  -4   0  297.50    7.50
  -3  -4   0  299.21    4.10
  -3  -4   0  312.66    8.20
  -3   4   0  312.73    8.04
   3   4   0  342.00   13.24
  -3   4   0  318.11    9.65
  -3   4   0  313.89   11.80
   3  -4   0  326.28   12.56
  -3   4   0  306.80   10.16
  -3  -4  -1  310.04    8.88
   3   4   1  310.61    9.75
   3  -4   1  315.82    7.11
   3   4   1  307.32   14.65
   3  -4   1  316.84   13.30
  -3   4  -1  293.94    6.71
   3  -4   1  320.43   14.61
   3   4   1  314.81    8.24
  -3  -4  -1  292.16    5.05
   3  -4   1  308.66    7.30
  -3   4  -1  335.73    9.41
  -3   4  -1  296.36    8.74
   3   4   1  328.01   14.93
  -3   4  -1  292.34   10.73
   3  -4   1  312.83   12.52
  -3   4  -1  321.15   10.46
  -3  -4  -2  101.69    7.84
  -3   4  -2   97.88    5.81
   3   4   2  111.54    6.49
   3  -4   2   93.53    7.15
   3  -4   2   96.29   12.09
  -3  -4  -2   98.05    4.63
   3   4   2   99.75    8.23
   3  -4   2  100.07    6.10
  -3   4  -2  118.17    8.00
  -3   4  -2   97.48    5.88
   3   4   2   97.33   13.12
  -3   4  -2   97.88    7.46
   3   4   2  113.31   12.49
   3  -4   2  103.10    8.91
   3  -4   2  101.16   12.15
  -3   4  -2  101.68    8.20
  -3   4  -3  836.71   16.98
  -3  -4  -3  816.09   18.29
   3   4   3  797.18   23.65
   3  -4   3  679.16   16.81
   3  -4   3  766.59   23.76
  -3   4  -3  845.21   15.06
   3  -4   3  766.13   20.88
  -3   4  -3  869.62   16.75
  -3   4  -3  887.56   18.41
   3   4   3  859.73   19.57
   3   4   3  803.53   24.78
   3  -4   3  785.39   16.57
   3  -4   4    3.89   11.80
  -3   4  -4    0.35    7.82
   3   4   4   -3.69   12.71
  -3  -4  -4    1.12    9.90
   3   4   4    0.81   11.03
   3  -4   4    2.86    9.99
   3  -4   4   -5.12   13.87
  -3  -4  -4    4.05    8.11
  -3   4  -4    2.88    7.81
  -3   4  -4    2.58    8.79
   3   4   4   -1.40   14.09
   3  -4   5  482.73   18.68
   3  -4   5  475.39   18.78
   3  -4   5  447.15   21.56
  -3  -4  -5  534.42   18.52
  -3   4  -5  488.99   16.15
   3   4   5  562.41   21.87
  -3  -4  -5  532.26   20.88
   3   4   5  554.98   22.94
   3   4   6   45.94   15.06
  -3  -4  -6   53.67   12.72
  -3  -4  -6   35.59   14.38
  -3   4  -6   43.24   11.06
  -3  -4  -6   54.60   16.30
   3   4   6   36.46   16.22
   3  -4   6   47.39   14.84
   3  -4   6   48.31   12.74
   3   4   7   79.89   16.01
  -3  -4  -7  115.88   19.39
  -3  -4  -7   94.85   18.59
  -3  -4  -7  102.32   16.57
   3   4   7   98.13   18.55
  -3   4  -7   85.52   13.26
   3  -4   7   78.96   15.38
  -3   5   9  428.35   19.07
   3  -5  -9  520.28   24.50
   3  -5  -9  541.46   37.59
  -3  -5   9  585.41   20.57
  -3  -5   9  536.23   18.80
   3   5  -9  441.50   19.83
  -3  -5   9  418.41   14.76
  -3   5   9  467.87   18.30
   3  -5  -9  487.15   18.99
   3   5  -8    7.83   11.17
   3  -5  -8    7.00   24.53
   3   5  -8    5.27   11.78
  -3   5   8    8.46   11.01
   3  -5  -8    1.69   12.60
  -3  -5   8    2.00   10.65
  -3  -5   8    1.40    7.31
  -3  -5   8    7.13   10.14
   3  -5  -8    0.75    9.71
  -3   5   8    3.87   10.75
   3   5  -7  216.46   16.91
   3  -5  -7  264.19   14.12
   3  -5  -7  257.34   27.20
  -3   5   7  236.18   13.46
  -3  -5   7  261.69   14.00
  -3  -5   7  225.71   10.65
   3   5  -7  241.46   13.50
   3  -5  -7  274.25   12.47
  -3  -5   7  247.38   12.81
  -3   5   7  268.37   16.11
   3   5  -7  267.91   15.03
  -3  -5   7  260.00   11.23
  -3  -5   6  103.29    9.99
  -3  -5   6   95.87    7.93
  -3  -5   6  101.20    8.45
   3   5  -6  110.47   12.03
   3  -5  -6  113.97    9.23
   3   5  -6  110.83    9.99
   3  -5  -6  112.95    8.68
  -3   5   6  120.37    8.06
   3   5  -6  121.75   10.89
   3   5  -6  120.21   10.98
   3  -5  -6  113.38   21.04
  -3   5   6  101.59   10.34
  -3   5   6  123.87   13.20
   3   5  -5   52.02   11.63
   3   5  -5   56.88    8.82
  -3  -5   5   55.05    7.18
   3   5  -5   69.96    8.35
   3   5  -5   60.22    8.63
  -3  -5   5   54.58    6.37
   3  -5  -5   52.46   15.66
   3  -5  -5   50.16    6.39
  -3   5   5   46.17    8.07
   3   5  -5   59.17    7.45
  -3  -5   5   54.32    8.18
  -3   5   5   52.70    6.04
   3  -5  -5   56.47    6.86
   3   5  -5   62.67    9.09
   3  -5  -5   49.19    6.67
  -3   5   5   53.47   11.31
   3   5  -4  126.88   11.33
   3  -5  -4  106.67    6.11
  -3  -5   4  136.87    6.43
   3  -5  -4  105.90   12.33
   3   5  -4  196.69    7.57
   3  -5  -4  113.88    6.88
   3  -5  -4  107.24    5.66
   3   5  -4  151.63    7.31
  -3  -5   4  132.03    8.04
  -3   5   4  110.40    6.30
   3   5  -4  150.84    8.72
  -3   5   4  108.32    7.67
   3   5  -4  159.85    9.17
   3   5  -4  196.14   11.68
  -3  -5   4  126.91    6.71
  -3   5   4  104.31   12.28
   3  -5  -4  113.36    8.61
  -3   5   4  112.67    7.52
   3   5  -3 1789.71   24.12
  -3   5   3 1390.42   16.02
  -3  -5   3 1624.24   15.99
   3  -5  -3 1289.27   20.84
   3   5  -3 1851.95   14.65
   3  -5  -3 1295.15   15.00
  -3  -5   3 1568.36   16.78
   3   5  -3 1670.61   15.37
  -3  -5   3 1614.29   19.29
   3   5  -3 1769.17   20.72
  -3   5   3 1312.83   15.47
   3  -5  -3 1310.83   15.22
  -3   5   3 1265.15   26.33
   3  -5  -3 1372.57   21.92
  -3   5   3 1276.20   18.54
   3   5  -2    9.32    4.65
   3  -5  -2   11.42    3.69
  -3   5   2    9.02    6.39
   3   5  -2   11.58    5.59
   3  -5  -2   12.53    8.33
   3  -5  -2    7.58    6.95
  -3  -5   2   12.13    3.59
   3  -5  -2   10.30    3.62
  -3  -5   2    9.08    3.48
   3  -5  -2    9.02    4.86
   3   5  -2    9.83    2.83
   3   5  -2   16.30    8.99
  -3   5   2    9.60    3.94
  -3  -5   2   11.27    4.49
  -3   5   2   13.47    8.87
  -3   5   1 2049.24   16.79
   3   5  -1 2215.24   27.32
  -3  -5   1 2276.70   18.04
  -3  -5   1 2192.00   16.39
   3  -5  -1 2329.72   28.74
   3  -5  -1 2092.44   23.08
   3   5  -1 2195.88   20.62
  -3  -5   1 2266.02   20.91
   3   5  -1 2035.63   32.11
  -3   5   1 2148.92   19.30
  -3   5   1 2115.43   29.46
   3  -5  -1 2195.29   17.73
   3  -5  -1 2293.52   31.17
  -3   5   1 2177.49   24.76
  -3  -5   0   66.64    4.98
  -3   5   0   64.65    3.75
   3   5   0   68.47   11.52
   3  -5   0   71.35   11.37
   3  -5   0   71.17    8.80
   3   5   0   73.19    5.64
  -3  -5   0   74.36    5.71
  -3  -5   0   77.31    3.34
  -3   5   0   69.58    5.70
   3   5   0   74.21   10.11
  -3   5   0   69.33    8.60
   3  -5   0   76.62   10.63
  -3   5   0   73.07    7.74
   3   5   1 1162.16   15.67
  -3  -5  -1 1159.22   15.79
   3   5   1 1128.01   16.73
   3  -5   1 1067.39   22.54
   3  -5   1 1120.60   24.12
  -3  -5  -1 1082.18   15.99
   3  -5   1 1118.05   12.39
  -3   5  -1 1176.45   17.02
   3   5   1 1094.75   25.59
   3   5   1 1084.70   27.22
  -3   5  -1 1061.97   18.88
   3  -5   1 1084.46   22.17
  -3   5  -1 1161.46   19.76
  -3   5  -2    1.75    7.14
   3  -5   2    1.52    8.21
   3   5   2   -3.41   12.16
   3   5   2   -2.04   12.99
   3  -5   2   -0.89   11.11
  -3  -5  -2    2.54    6.25
  -3   5  -2   -0.65    6.43
   3  -5   2   -1.07   11.80
   3   5   2   -0.65    5.03
   3   5   2    0.43    6.84
  -3   5  -3  131.51   10.21
   3   5   3  120.02   16.22
   3  -5   3  101.58   14.02
   3  -5   3   92.72   14.57
  -3   5  -3  120.59   10.01
  -3  -5  -3  115.58    9.80
   3   5   3  114.04   10.46
   3   5   3  120.61   15.98
   3  -5   3  103.41    9.90
  -3   5  -4   22.28    9.29
   3  -5   4   31.25   12.51
   3   5   4    7.73   15.05
   3   5   4   14.07   10.93
   3  -5   4    7.72   14.57
  -3   5  -4   20.50    8.77
   3   5   4   27.61   14.87
  -3   5  -4   16.20    9.32
  -3  -5  -4   26.74   10.46
  -3  -5  -4   22.49    9.36
  -3  -5  -5   69.02   13.21
   3  -5   5   63.20   14.26
   3   5   5   56.37   15.21
  -3   5  -5   67.40   10.89
  -3  -5  -5   65.86   14.50
  -3  -5  -5   73.68   12.74
  -3   5  -5   52.84   10.36
   3   5   5   64.58   14.20
   3  -5   5   59.42   15.71
  -3   5  -5   64.30   11.78
  -3  -5  -6   -3.43   14.66
   3   5   6   10.81   15.17
  -3  -5  -6   -0.67   15.21
   3   5   6   -0.81   16.02
   3  -5   6   16.17   14.16
  -3   5  -6    9.81   10.78
  -3   5  -6   11.40   11.78
  -3  -5  -6    9.20   12.37
   3  -5   6   -5.48   13.20
   3   6  -9   34.84   13.72
   3  -6  -9   33.75   29.21
  -3  -6   9   30.56    8.61
  -3  -6   9   32.14   11.49
   3   6  -9   21.67   12.81
   3  -6  -9   31.75   12.50
  -3  -6   9   43.58   12.08
   3  -6  -9   32.08   15.69
  -3   6   9   33.57   12.16
   3  -6  -8   94.05   28.71
   3  -6  -8  133.41   13.87
  -3  -6   8  132.69   12.73
  -3  -6   8  104.33    9.84
  -3  -6   8  116.46   12.07
   3  -6  -8  131.89   12.02
   3   6  -8   86.13   12.40
   3   6  -8  120.66   14.13
  -3  -6   8  127.06   11.11
  -3   6   8  106.92   14.02
   3   6  -7  250.88   14.33
   3  -6  -7  265.82   13.28
  -3  -6   7  270.06   14.10
  -3  -6   7  250.52   11.39
  -3  -6   7  269.59   13.67
   3   6  -7  265.59   13.88
   3  -6  -7  268.55   12.60
   3   6  -7  258.05   15.41
   3  -6  -7  250.19   28.68
  -3   6   7  298.50   17.57
  -3  -6   7  267.15   11.93
  -3  -6   6   15.78    7.55
   3   6  -6   32.56   10.06
   3   6  -6   24.64   15.05
   3   6  -6   27.85    8.93
   3  -6  -6   14.03   18.89
  -3  -6   6   18.47    6.91
   3  -6  -6   24.38    7.53
  -3  -6   6   18.06    8.29
   3   6  -6   25.79    8.23
  -3   6   6   26.83    7.02
   3  -6  -6   28.79    7.99
  -3   6   6   30.90   12.42
  -3  -6   5  672.96   15.55
   3   6  -5  681.00   25.45
   3  -6  -5  544.51   25.26
  -3   6   5  591.00   12.92
   3   6  -5  656.88   16.98
  -3  -6   5  589.63   13.75
   3   6  -5  649.92   15.94
  -3  -6   5  613.67   15.95
   3  -6  -5  626.86   14.37
   3   6  -5  718.99   18.75
  -3   6   5  581.41   21.25
   3  -6  -5  610.65   15.20
   3  -6  -5  563.11   12.29
   3   6  -4  139.36   13.69
   3  -6  -4   87.13    6.00
  -3  -6   4   97.66    6.10
   3   6  -4  119.15    9.01
   3   6  -4  131.96    8.78
  -3  -6   4  109.98    7.90
  -3  -6   4   93.09    8.03
  -3  -6   4   98.63    7.26
  -3   6   4   85.37    6.48
   3  -6  -4   84.03    7.14
   3   6  -4  109.18    7.17
  -3   6   4   92.60   12.93
   3  -6  -4   79.49   12.48
   3  -6  -4   86.32    9.99
  -3   6   4   83.28    7.90
   3   6  -3  656.83   18.47
  -3  -6   3  594.65   10.28
   3  -6  -3  496.20   14.05
   3  -6  -3  448.30    9.15
   3  -6  -3  466.69   10.14
   3  -6  -3  503.93   12.35
  -3  -6   3  575.64   13.02
   3   6  -3  625.86   14.07
  -3   6   3  475.77   10.60
  -3   6   3  464.30   18.32
   3  -6  -3  485.11   16.71
  -3  -6   3  569.31   11.68
  -3   6   3  462.16   13.19
   3   6  -2  480.87   13.91
  -3  -6   2  565.38    9.81
   3   6  -2  505.62   19.21
   3  -6  -2  513.20    9.35
   3  -6  -2  496.80   11.51
  -3  -6   2  540.76   10.82
   3  -6  -2  538.82   15.52
   3   6  -2  569.56   12.82
  -3  -6   2  550.17   11.95
  -3   6   2  507.13   10.61
   3   6  -2  509.45   13.54
  -3   6   2  541.90   18.53
   3  -6  -2  520.81   18.26
  -3   6   2  520.29   14.36
  -3   6   1   25.73    7.76
   3  -6  -1   21.08   11.51
   3   6  -1   23.69    8.65
   3   6  -1   24.88   11.94
  -3  -6   1   26.81    4.28
   3  -6  -1   30.10    6.89
  -3  -6   1   25.14    4.15
   3  -6  -1   22.76    4.34
  -3  -6   1   23.92    5.42
  -3   6   1   23.17    5.03
   3  -6  -1   23.00   10.86
  -3   6   1   26.63    9.43
   3   6  -1   27.26    5.41
  -3   6   0  554.24   15.39
   3   6   0  499.96   21.65
  -3  -6   0  534.14   10.21
   3  -6   0  508.39   15.76
   3  -6   0  511.65   19.13
  -3  -6   0  543.81   11.97
  -3   6   0  541.89   11.88
   3   6   0  530.77   18.34
  -3   6   0  528.42   16.06
   3   6   0  531.97   11.93
   3  -6   0  511.63   18.81
  -3   6  -1  295.10   12.87
  -3  -6  -1  266.93    8.77
   3   6   1  252.68   19.31
   3   6   1  263.70    9.64
   3  -6   1  246.91   14.56
   3   6   1  293.57    9.87
   3  -6   1  232.63   15.88
  -3  -6  -1  276.62    9.72
  -3   6  -1  282.26   10.31
   3   6   1  269.13   16.02
  -3   6  -1  259.98   11.27
   3  -6   1  235.55   14.76
  -3   6  -2  164.41   11.25
  -3  -6  -2  152.70    8.88
   3   6   2  118.99   18.47
   3   6   2  169.26    9.77
   3   6   2  191.26    9.09
   3  -6   2  129.66   14.31
   3  -6   2  139.55   15.10
  -3   6  -2  173.92   10.01
   3   6   2  153.33   15.58
   3  -6   2  149.02   12.05
  -3   6  -3  747.42   19.07
   3   6   3  616.59   27.58
   3   6   3  678.96   17.60
   3  -6   3  576.55   22.84
   3  -6   3  653.41   21.64
  -3   6  -3  774.33   18.66
   3   6   3  707.45   25.36
   3  -6   3  647.58   17.95
  -3  -6  -3  689.96   16.89
  -3   6  -4    1.13    9.56
   3  -6   4    2.52   13.39
   3   6   4    5.03   14.99
  -3  -6  -4    0.85   10.21
  -3  -6  -4    9.12   10.19
   3   6   4    3.21   11.00
   3  -6   4    4.13   13.95
   3   6   4   -7.86   17.33
  -3   6  -4    7.44    9.92
  -3   6  -5  502.19   17.69
  -3  -6  -5  397.99   19.01
  -3  -6  -5  443.94   19.84
   3  -6   5  436.13   21.52
   3  -6   5  437.99   19.81
  -3   6  -5  418.80   17.60
   3   6   5  438.00   22.68
   3   6   5  441.62   19.81
   3   6   6   18.64   15.27
  -3  -6  -6   26.39   15.21
  -3  -6  -6   33.62   14.53
   3   6   6   33.37   16.14
   3  -6   6   25.17   15.33
  -3   6  -6   32.20   12.09
   3  -6   6   11.36   14.13
   3   7  -8  144.24   13.79
   3  -7  -8  162.48   13.98
   3  -7  -8  171.90   31.18
  -3  -7   8  155.97   11.23
  -3  -7   8  168.24   13.19
   3  -7  -8  157.12   13.16
   3   7  -8  165.71   15.40
  -3  -7   8  168.62   12.42
  -3   7   8  171.42   16.44
   3   7  -7   11.89   10.77
   3  -7  -7   22.27   23.95
  -3  -7   7   16.17    7.76
  -3  -7   7   12.68    9.75
   3  -7  -7   12.58    8.98
  -3  -7   7   21.32    9.13
  -3  -7   7   19.55    9.95
   3   7  -7   25.30   10.13
   3  -7  -7   24.69    9.53
  -3   7   7   24.43   13.69
  -3  -7   6  728.22   17.13
   3   7  -6  723.36   27.84
   3  -7  -6  722.11   15.54
   3  -7  -6  634.15   32.37
  -3  -7   6  672.50   16.43
   3   7  -6  743.73   19.51
  -3  -7   6  657.70   18.40
  -3   7   6  757.22   16.32
   3  -7  -6  707.63   17.07
   3   7  -6  774.28   20.83
  -3   7   6  722.49   25.18
   3   7  -5   17.37    9.07
   3  -7  -5    6.85    8.84
   3   7  -5   12.96   15.81
   3  -7  -5   16.37   16.35
   3   7  -5    7.13    7.84
  -3  -7   5   11.72    6.93
   3  -7  -5   13.07    5.90
  -3  -7   5   11.25    7.77
   3   7  -5   12.45    7.26
  -3   7   5   13.44    6.36
  -3  -7   5   14.02    7.89
   3  -7  -5   10.80    7.10
  -3   7   5   17.73   12.60
  -3   7   4  854.29   17.93
  -3  -7   4 1007.92   18.26
   3  -7  -4  826.58   13.08
  -3  -7   4  950.97   17.19
  -3  -7   4  989.53   18.50
   3   7  -4 1047.24   20.86
  -3   7   4  852.77   15.11
  -3   7   4  833.38   25.10
   3  -7  -4  888.05   21.88
  -3   7   3  118.70    9.91
   3   7  -3  173.02   14.01
   3  -7  -3  104.79    5.85
   3   7  -3  187.90   17.41
  -3  -7   3  133.70    8.82
  -3  -7   3  141.96    7.98
  -3  -7   3  124.88    8.33
   3   7  -3  134.24    9.31
  -3   7   3  111.86    7.22
  -3   7   3  122.89   13.53
   3  -7  -3  120.91   13.53
  -3   7   2  150.36   11.07
   3   7  -2  150.67   12.40
   3  -7  -2  149.00   13.15
   3   7  -2  143.68   16.87
   3  -7  -2  143.76    8.26
  -3  -7   2  160.84    8.22
  -3  -7   2  151.39    7.71
  -3   7   2  147.16    7.65
   3   7  -2  164.80    8.97
  -3   7   2  178.98   13.59
   3  -7  -2  150.29   15.33
   3  -7  -1   68.83    8.79
  -3   7   1   58.69    9.82
   3  -7  -1   52.97   14.02
   3   7  -1   58.91   10.09
  -3  -7   1   63.11    6.74
   3   7  -1   57.02   16.05
  -3  -7   1   67.16    5.11
   3  -7  -1   65.51   13.80
   3   7  -1   68.01    7.05
  -3   7   1   60.12    6.36
  -3   7   1   72.42   10.51
  -3   7   0   96.16   10.50
   3  -7   0   95.98   14.38
  -3  -7   0   99.39    6.07
   3   7   0   84.64   17.22
   3  -7   0   94.22   11.15
   3  -7   0   94.50   15.26
   3   7   0   98.54    7.90
  -3  -7   0  101.45    7.51
  -3   7   0   90.52    7.44
   3   7   0   97.07   12.52
  -3   7   0   89.96    9.98
   3   7   1    8.86   12.64
  -3   7  -1   -1.30    9.43
   3  -7   1    3.41   11.50
   3   7   1    2.80   16.92
   3  -7   1    4.72   13.78
   3  -7   1    3.91   11.42
  -3  -7  -1    1.96    5.32
  -3  -7  -1    2.80    6.21
  -3   7  -1    3.93    6.58
   3   7   1    8.90    6.66
  -3   7  -2  404.01   16.25
   3   7   2  358.59   25.63
   3   7   2  410.05   12.79
   3   7   2  439.02   12.77
   3  -7   2  329.29   18.95
   3  -7   2  388.31   19.87
  -3  -7  -2  419.33   12.88
  -3   7  -2  450.80   14.28
   3   7   2  406.57   21.02
  -3  -7  -2  388.25   11.76
   3  -7   2  410.51   17.63
  -3   7  -3   -4.41    9.67
   3  -7   3    4.25    9.84
   3   7   3    3.52   13.87
   3   7   3    2.51   20.26
   3  -7   3    7.34   13.50
  -3  -7  -3    3.06    8.26
   3   7   3    2.63    8.27
   3  -7   3    1.12   14.47
  -3   7  -3    5.12    8.85
  -3   7  -4  430.41   17.46
   3   7   4  378.15   26.65
  -3  -7  -4  386.53   15.96
  -3  -7  -4  393.73   18.08
   3   7   4  394.19   16.89
   3  -7   4  382.41   21.73
   3  -7   4  392.38   19.66
  -3   7  -4  429.61   17.09
   3   7   4  381.19   21.99
   3   7   5    0.85   13.15
  -3   7  -5   -0.01   11.41
   3  -7   5   -2.44   14.26
   3   7   5   -6.04   15.26
  -3  -7  -5    3.61   12.25
  -3  -7  -5    2.75   12.49
   3  -7   5   10.60   14.95
  -3   7  -5    5.37   11.11
   3   8  -7  119.80   21.96
  -3   8   7  127.26   10.60
   3  -8  -7  118.12   25.94
  -3  -8   7  132.92   10.56
  -3  -8   7  123.46   12.02
   3  -8  -7  135.70   12.10
   3   8  -7  146.55   14.25
   3   8  -7  129.47   12.37
  -3   8   7  133.97   17.05
  -3  -8   7  123.69   11.68
   3   8  -6   26.81   10.47
   3   8  -6   24.77   19.17
  -3  -8   6   22.96    8.19
  -3  -8   6   22.23    9.53
  -3   8   6   24.44    8.09
   3  -8  -6   24.60    9.12
  -3  -8   6   25.84    9.07
  -3   8   6   23.56   14.21
   3  -8  -5  222.15   11.51
   3   8  -5  236.00   22.88
  -3  -8   5  199.49   11.66
  -3  -8   5  228.71   12.47
  -3  -8   5  230.53   11.02
   3   8  -5  248.23   14.31
  -3   8   5  225.60   10.45
  -3   8   5  244.84   18.68
   3  -8  -5  236.68   14.66
   3   8  -4  293.44   21.83
   3   8  -4  341.04   21.85
  -3  -8   4  231.31   11.43
  -3  -8   4  243.61   10.88
  -3  -8   4  245.16   11.50
   3   8  -4  285.51   14.06
  -3   8   4  216.03    9.60
  -3   8   4  216.32   17.12
   3  -8  -4  234.22   15.95
  -3   8   3  106.75   11.20
   3   8  -3  114.29   15.45
   3   8  -3  121.36   19.15
  -3  -8   3  125.61    8.42
   3   8  -3  133.67   10.18
  -3  -8   3  110.41    8.68
  -3   8   3  112.91    8.03
  -3  -8   3  119.28    9.47
  -3   8   3  119.64   14.91
   3  -8  -3  111.71   15.78
  -3   8   2  940.21   21.99
   3   8  -2  831.26   22.21
   3  -8  -2  845.49   16.33
  -3  -8   2  908.86   16.49
   3   8  -2  904.17   18.32
   3  -8  -2  863.63   23.79
   3   8  -2  763.07   29.80
  -3   8   2  864.18   15.63
  -3  -8   2  897.64   16.78
  -3   8   2  931.44   25.16
   3  -8  -2  836.65   27.32
  -3   8   1    0.58   10.36
   3  -8  -1    0.71   15.33
   3   8  -1    0.08   17.51
   3  -8  -1    0.81   14.49
   3  -8  -1    2.86    8.11
  -3  -8   1    3.40    6.15
  -3   8   1    2.13    6.08
  -3   8   1    5.96    9.97
   3   8  -1    3.24    7.26
  -3   8   0  779.43   21.41
   3   8   0  636.08   31.22
   3  -8   0  672.64   19.79
   3   8   0  770.46   16.76
   3  -8   0  604.45   23.52
  -3  -8   0  754.78   15.68
  -3   8   0  754.96   15.70
  -3   8   0  776.93   19.89
   3  -8   0  651.05   24.62
  -3   8  -1   22.61   10.69
   3  -8   1   28.64   13.51
   3   8   1   13.50   20.39
   3   8   1   38.49   12.64
   3  -8   1   33.68   14.67
   3  -8   1   31.82   12.32
  -3  -8  -1   28.32    7.28
  -3   8  -1   34.42    7.93
   3   8   1   35.43    8.27
  -3   8  -2  217.99   14.47
   3   8   2  188.35   25.70
  -3  -8  -2  200.89    9.66
   3   8   2  199.26   10.52
   3  -8   2  171.93   16.78
   3  -8   2  224.21   17.76
  -3  -8  -2  207.90   11.01
   3   8   2  218.40   11.30
  -3   8  -2  213.19   12.05
   3   8   2  212.08   17.51
   3  -8   2  219.19   15.90
  -3   8  -3   66.92   12.79
  -3  -8  -3   71.58    9.39
   3  -8   3   83.36   15.33
   3   8   3   80.58    9.91
   3  -8   3   61.54   15.48
  -3  -8  -3   77.87   10.07
   3   8   3   89.28   23.37
   3   8   3   72.28   15.33
  -3   8  -3   69.51   11.21
   3  -8   3   84.96   12.40
  -3   8  -4    2.32   11.19
   3  -8   4    8.59   14.44
   3   8   4    0.91   15.43
  -3  -8  -4    3.51   10.27
  -3  -8  -4    3.71   12.35
   3  -8   4    2.98   15.09
   3   8   4    3.09   10.30
  -3   8  -4    0.69   11.06
   3   8   4    9.70   21.49
  -3   8  -5   47.94   12.66
   3  -8   5   49.15   15.79
   3   8   5   40.92   17.02
  -3  -8  -5   31.38   12.79
  -3  -8  -5   43.03   14.51
   3   8   5   41.02   13.54
   3  -8   5   66.41   15.85
  -3   8  -5   43.99   12.84
   3   9  -7   44.81   13.22
   3   9  -7   49.11   22.11
  -3  -9   7   37.87   11.12
  -3  -9   7   45.91    9.74
  -3  -9   7   34.74   10.73
  -3   9   7   50.24   10.29
   3  -9  -7   39.58   11.21
  -3   9   7   44.41   15.89
  -3  -9   6  131.39   11.67
   3   9  -6  142.06   23.27
  -3  -9   6  150.04   10.86
  -3  -9   6  128.51   12.14
   3   9  -6  159.24   14.75
  -3   9   6  142.28   10.80
   3  -9  -6  149.75   11.80
  -3   9   6  155.63   17.59
   3   9  -5    3.14   10.94
  -3  -9   5    6.84    8.95
   3  -9  -5    2.38   12.82
   3   9  -5    7.16   20.43
  -3  -9   5    3.75    7.84
  -3  -9   5    2.41    8.92
  -3   9   5    6.43    7.51
   3  -9  -5    1.68    8.63
  -3   9   5   -0.41   14.75
   3   9  -4  202.57   22.44
  -3  -9   4  172.93   11.55
   3   9  -4  192.68   21.62
  -3  -9   4  194.83   10.59
  -3  -9   4  193.75   11.43
   3   9  -4  193.23   12.90
  -3   9   4  201.71   10.33
  -3   9   4  193.48   17.70
   3  -9  -4  193.12   17.55
  -3   9   3  203.97   13.87
   3   9  -3  188.47   19.36
   3   9  -3  150.22   21.68
  -3  -9   3  181.02   10.92
  -3  -9   3  196.30   10.38
   3   9  -3  201.47   12.46
  -3   9   3  177.96    9.57
  -3  -9   3  188.89   10.65
  -3   9   3  195.27   17.12
   3  -9  -3  162.53   18.39
  -3   9   2   45.08   11.74
   3  -9  -2   55.35   16.80
   3   9  -2   43.25   13.16
   3   9  -2   33.94   20.38
  -3  -9   2   47.73    8.01
  -3   9   2   42.00    7.68
  -3  -9   2   44.43    8.48
  -3   9   2   51.61   13.23
   3   9  -2   47.54    9.05
  -3   9   1  596.69   20.69
   3  -9  -1  497.37   22.85
   3   9  -1  523.61   31.64
  -3  -9   1  588.66   15.23
  -3  -9   1  623.92   15.30
   3  -9  -1  564.00   17.21
  -3   9   1  601.73   14.82
  -3   9   1  630.19   20.82
   3   9  -1  608.71   16.83
   3  -9  -1  506.52   24.61
  -3   9   0   16.57   11.46
   3  -9   0   16.00   15.28
  -3  -9   0   21.45    7.56
   3  -9   0   15.63   16.32
   3  -9   0   21.21   11.22
  -3   9   0   19.00    7.74
   3   9   0   13.30   21.31
   3   9   0   22.18    8.93
  -3   9  -1  624.14   21.27
   3   9   1  555.48   34.04
   3  -9   1  651.70   24.99
   3   9   1  621.23   16.77
  -3  -9  -1  598.33   15.51
  -3   9  -1  627.54   16.85
   3  -9   1  643.19   23.80
  -3   9  -2  171.60   14.49
   3   9   2  150.49   26.55
   3   9   2  169.31   11.93
   3  -9   2  119.11   17.13
   3  -9   2  191.76   18.32
  -3  -9  -2  152.25   10.60
  -3   9  -2  156.00   11.86
   3   9   2  146.39   15.87
   3  -9   2  173.44   15.85
  -3   9  -3  132.37   14.72
   3  -9   3  108.37   17.46
   3  -9   3  147.26   17.72
   3   9   3  113.79   26.44
  -3  -9  -3  118.69   11.42
  -3   9  -3  121.97   12.95
   3   9   3  115.50   15.99
   3  -9   3  139.58   14.17
  -3   9  -4  210.94   16.13
   3   9   4  185.82   27.76
   3  -9   4  172.81   19.11
   3  -9   4  200.75   18.32
  -3  -9  -4  163.54   16.73
  -3  -9  -4  178.37   13.45
  -3   9  -4  184.32   15.25
   3   9   4  162.17   18.76
   3  10  -6   -1.85   12.58
   3  10  -6    0.80   21.96
  -3 -10   6    0.62    9.05
  -3 -10   6    2.13   10.12
  -3 -10   6   -1.38   10.46
  -3  10   6    2.16    9.06
   3 -10  -6    3.11   10.34
  -3  10   6    6.83   15.11
  -3 -10   5  367.18   15.39
   3  10  -5  423.65   29.17
  -3 -10   5  410.44   14.88
  -3 -10   5  345.97   15.66
   3  10  -5  406.39   18.78
  -3  10   5  425.90   14.62
   3 -10  -5  389.39   15.48
  -3  10   5  424.11   22.97
  -3 -10   4    1.86    9.26
   3 -10  -4    7.57   14.71
   3  10  -4    9.33   19.80
  -3 -10   4   16.77    8.56
  -3 -10   4    7.32    8.81
  -3  10   4    6.05    8.19
  -3  10   4    2.40   15.16
   3  10  -4    7.32   11.11
  -3  10   3  288.05   16.03
   3  10  -3  258.79   22.94
  -3 -10   3  219.83   12.95
  -3 -10   3  232.14   12.17
   3  10  -3  220.12   25.34
   3  10  -3  276.89   14.54
  -3  10   3  243.03   11.53
  -3  10   3  279.59   19.24
   3 -10  -3  198.20   20.40
  -3 -10   2   -2.00    8.73
  -3  10   2    2.52   11.98
   3 -10  -2   -3.84   17.08
   3  10  -2   -3.02   14.29
   3  10  -2   -2.22   22.05
  -3 -10   2   -0.24    8.00
  -3  10   2    3.90    7.42
  -3  10   2    3.77   12.42
   3  10  -2    6.49    9.46
  -3  10   1   14.98   12.28
   3 -10  -1   18.26   17.56
   3  10  -1   15.76   23.14
   3 -10  -1    9.90   16.27
  -3 -10   1   17.15    8.66
  -3 -10   1   17.28    7.84
  -3  10   1   17.33    8.30
   3  10  -1   25.21   10.11
  -3  10   0    6.92   12.40
   3 -10   0    3.67   15.48
  -3 -10   0   11.11    8.65
   3 -10   0   11.35   12.28
   3  10   0    0.83   24.46
  -3 -10   0    7.53    8.23
  -3  10   0    7.64    8.19
   3 -10   0   14.73   16.34
   3  10   0    3.73    9.33
  -3  10  -1  111.07   14.51
   3 -10   1   79.03   15.25
  -3 -10  -1   92.09   10.25
   3  10   1   71.03   26.79
   3  10   1  104.51   11.63
   3 -10   1  110.18   17.70
  -3 -10  -1   99.67   10.03
  -3  10  -1   97.45   10.57
   3 -10   1  118.91   16.77
  -3  10  -2   17.47   13.14
   3 -10   2   23.30   13.76
   3  10   2   17.27   26.88
   3 -10   2   22.48   15.61
   3 -10   2   12.79   15.46
  -3 -10  -2   14.63    9.30
  -3  10  -2   13.97   10.03
   3  10   2   18.06   10.63
  -3  10  -3  339.14   18.82
   3  10   3  330.68   34.11
  -3 -10  -3  272.07   18.10
   3 -10   3  279.71   21.04
   3 -10   3  368.14   21.18
  -3 -10  -3  292.53   14.59
  -3  10  -3  310.28   16.41
   3  10   3  318.20   19.86
   3 -10   3  333.71   17.98
  -3 -11   4  204.84   13.65
   3  11  -4  229.81   26.11
   3  11  -4  232.36   16.21
  -3  11   4  232.14   12.71
   3 -11  -4  220.10   13.78
  -3  11   4  244.76   19.99
   3 -11  -4  187.47   20.76
   3 -11  -3   59.09   19.15
   3  11  -3   62.89   21.30
   3  11  -3   56.50   24.11
  -3 -11   3   67.25   10.81
  -3  11   3   74.63    9.95
  -3 -11   3   65.98   10.51
  -3  11   3   75.93   15.09
   3  11  -3   82.81   12.57
  -3  11   2   50.54   13.56
   3 -11  -2   47.61   18.65
   3  11  -2   40.92   16.97
   3  11  -2   41.76   24.41
  -3 -11   2   43.68    9.65
  -3 -11   2   38.50   10.16
  -3  11   2   40.08    9.17
   3  11  -2   36.03   11.76
  -3  11   2   39.90   13.48
  -3  11   1  192.55   16.93
   3  11  -1  167.02   29.60
   3  11  -1  190.97   14.36
  -3 -11   1  200.04   12.19
  -3  11   1  186.64   12.07
  -3 -11   1  169.10   12.37
   3 -11  -1  196.85   21.08
  -3 -11   0   16.08    9.97
  -3  11   0   14.09   14.06
   3 -11   0   13.90   16.43
   3  11   0   14.47   27.25
  -3  11   0   13.41    9.61
  -3 -11   0   16.63    9.11
   3  11   0   13.77   11.05
   3 -11   0   26.90   16.67
  -3  11  -1  213.76   17.74
   3  11   1  198.12   13.94
   3  11   1  188.93   32.75
   3 -11   1  235.57   19.93
  -3 -11  -1  207.30   12.49
  -3  11  -1  197.35   13.58
   3 -11   1  225.52   18.90
  -3  11  -2   87.36   15.93
   3 -11   2   93.42   15.71
   3  11   2   63.28   30.53
   3 -11   2   68.86   16.90
   3 -11   2   96.40   17.14
  -3 -11  -2   76.72   11.11
  -3  11  -2   75.24   12.46
   3  11   2   83.15   13.12
   4   0 -10  683.76   32.38
   4   0 -10  625.00   22.48
  -4   0   9    2.81   12.06
  -4   0   9   -3.58    6.81
  -4   0   9    2.67    9.86
   4   0  -9    9.08   18.75
   4   0  -9    4.86   11.01
   4   0  -9   -4.04   21.36
   4   0  -8  383.27   22.97
   4   0  -8  397.20   24.38
  -4   0   8  432.16   18.32
  -4   0   8  365.49   11.00
  -4   0   8  355.21   14.88
   4   0  -8  366.19   14.63
  -4   0   7    6.79    5.18
   4   0  -7   -2.33   14.46
   4   0  -7    1.96   12.37
  -4   0   7    6.54    9.49
  -4   0   7    1.84    8.28
   4   0  -7    3.84    7.02
  -4   0   7    2.11    7.54
   4   0  -6    2.46    5.25
   4   0  -6    1.86   11.75
   4   0  -6    2.83    8.83
   4   0  -6    1.78    5.84
  -4   0   6    2.28    5.20
  -4   0   6    3.23    7.35
  -4   0   6    6.21    7.17
   4   0  -5    3.36    4.78
   4   0  -5   -0.65    8.94
   4   0  -5    1.23    6.12
  -4   0   5    0.86    6.01
   4   0  -5    1.32    4.43
  -4   0   5    2.54    6.97
  -4   0   4  322.21    9.48
   4   0  -4  352.74    9.78
  -4   0   4  325.48    9.91
   4   0  -4  342.95    7.26
  -4   0   4  356.00    7.31
   4   0  -4  340.05    9.31
   4   0  -4  335.20   11.66
   4   0  -3    0.44    4.34
  -4   0   3    3.42    3.93
   4   0  -3    0.00    4.64
   4   0  -3    1.27    4.08
  -4   0   3    0.17    3.66
   4   0  -3    0.87    4.01
  -4   0   3    0.36    2.51
   4   0  -3    2.43    2.28
   4   0  -2 1514.15   16.28
  -4   0   2 1530.96   16.01
   4   0  -2 1562.23   16.84
   4   0  -2 1488.47   15.33
  -4   0   2 1542.80   14.35
   4   0  -2 1457.23    9.76
   4   0  -2 1471.40   11.50
   4   0  -2 1528.33   17.50
   4   0  -1   -0.93    4.14
  -4   0   1   -0.05    3.49
   4   0  -1    0.55    3.99
   4   0  -1   -0.29    3.97
  -4   0   1   -0.13    2.70
  -4   0   1    1.02    2.09
   4   0  -1    0.25    1.66
   4   0   0 2786.73   13.41
  -4   0   0 2880.15   22.96
   4   0   0 2920.36   23.88
   4   0   0 2865.35   23.76
  -4   0   0 2739.92   19.28
   4   0   0 2982.43   26.06
  -4   0   0 2810.41   16.94
   4   0   0 2930.10   24.12
   4   0   1    0.23    4.40
   4   0   1   -0.32    6.59
  -4   0  -1   -0.18    4.91
   4   0   1    0.62    5.96
   4   0   1   -0.25    5.94
   4   0   1    2.72    4.92
  -4   0  -1    1.05    3.62
  -4   0  -2 1458.06   20.83
   4   0   2 1519.59   21.74
  -4   0  -2 1530.84   16.38
   4   0   2 1484.88   24.27
   4   0   2 1425.82   18.78
  -4   0  -2 1520.53   18.72
   4   0   2 1505.56   24.14
   4   0   2 1492.58   21.09
   4   0   2 1554.28   17.62
  -4   0  -2 1492.73   17.54
  -4   0  -3   -0.59    5.39
   4   0   3    2.70   10.06
  -4   0  -3    1.97    7.96
   4   0   3    1.15    8.06
   4   0   3   -2.64   10.97
   4   0   3    1.39    8.01
  -4   0  -3    1.28    5.60
   4   0   4   39.55   12.11
  -4   0  -4   47.29    7.90
   4   0   4   56.42    9.97
   4   0   4   45.17   13.89
  -4   0  -4   41.60   10.93
   4   0   4   53.63   10.97
  -4   0  -4   48.01    7.76
   4   0   5    3.03    9.38
  -4   0  -5    4.69   12.13
  -4   0  -5    3.82    8.44
   4   0   5   -1.20   12.32
   4   0   5   -0.12   15.71
  -4   0  -6  177.26   17.06
  -4   0  -6  206.14   14.56
   4   0   6  165.24   20.04
   4   0   6  172.96   15.78
   4   1 -10   19.57   19.56
  -4   1  10   14.78   13.76
  -4  -1  10   22.64   13.02
  -4  -1  10    9.43    8.08
   4   1 -10    9.50   25.74
   4  -1 -10   18.60   25.10
  -4  -1  10   19.14   11.09
   4  -1 -10   13.77   22.10
   4   1 -10   12.63   13.84
   4  -1 -10    7.79   12.68
   4  -1  -9  164.68   23.56
  -4   1   9  174.45   15.69
  -4  -1   9  160.56   14.70
  -4  -1   9  122.87    9.48
   4   1  -9  120.25   24.04
  -4  -1   9  136.81   13.01
   4  -1  -9  137.67   22.60
   4   1  -9  127.92   13.89
   4  -1  -9  135.16   13.12
   4   1  -9  146.06   20.50
   4   1  -8  473.76   24.77
   4  -1  -8  556.09   24.16
   4   1  -8  558.17   25.36
  -4   1   8  591.76   20.71
  -4  -1   8  579.14   19.86
  -4  -1   8  496.63   13.06
  -4   1   8  499.74   12.12
  -4   1   8  506.17   16.69
  -4  -1   8  547.69   17.80
   4  -1  -8  497.50   15.82
   4   1  -8  507.30   17.10
   4  -1  -8  551.40   28.12
   4  -1  -7   69.18   17.24
  -4  -1   7   51.92    6.22
   4   1  -7   57.43   14.84
  -4   1   7   56.55    5.88
  -4   1   7   59.84   11.11
   4   1  -7   49.39   13.50
   4  -1  -7   62.57   13.03
  -4  -1   7   64.09   10.82
  -4  -1   7   67.01    9.41
  -4   1   7   54.48    9.15
   4  -1  -7   61.73    7.88
   4   1  -7   55.97    8.81
  -4   1   7   71.87    9.79
   4   1  -6 1578.84   26.06
   4  -1  -6 1618.54   25.44
   4   1  -6 1638.44   31.55
   4  -1  -6 1518.01   33.02
  -4  -1   6 1512.22   17.44
  -4   1   6 1452.42   25.68
  -4   1   6 1509.35   22.90
  -4  -1   6 1564.03   23.84
   4   1  -6 1571.48   20.76
   4  -1  -6 1530.33   19.30
  -4   1   6 1571.39   20.32
  -4  -1   6 1702.67   23.79
   4  -1  -6 1561.87   18.05
  -4   1   6 1647.53   25.93
   4   1  -5    9.54    5.13
   4  -1  -5    8.20    4.61
  -4  -1   5    9.45    5.55
   4   1  -5   14.05    8.21
   4  -1  -5    9.02    9.18
   4   1  -5   11.00    6.76
   4  -1  -5   11.73    6.24
  -4   1   5   11.01    6.09
  -4  -1   5   10.84    6.59
  -4   1   5   12.26    4.33
   4   1  -5   10.63    4.83
   4  -1  -5   11.79    4.28
  -4   1   5   12.78    5.66
  -4   1   5    8.44    7.74
   4   1  -4 1625.06   18.95
   4   1  -4 1527.29   22.25
  -4   1   4 1529.07   19.09
  -4  -1   4 1563.82   18.40
   4  -1  -4 1562.31   23.15
  -4   1   4 1455.05   19.01
  -4  -1   4 1538.76   19.65
   4   1  -4 1619.95   15.24
   4  -1  -4 1561.69   14.66
  -4   1   4 1638.81   15.37
   4   1  -4 1552.00   18.40
   4  -1  -4 1523.85   17.41
   4  -1  -4 1638.81   18.41
   4  -1  -4 1553.19   18.34
   4  -1  -3  337.05    8.74
  -4   1   3  335.05    8.75
  -4  -1   3  326.27    8.59
   4  -1  -3  327.51    9.23
   4   1  -3  330.31    9.79
  -4  -1   3  315.82    8.35
   4  -1  -3  314.58    8.34
   4   1  -3  307.21    8.13
   4   1  -3  321.59    8.76
  -4   1   3  319.71    8.31
   4   1  -3  323.11    5.98
  -4  -1   3  350.21    5.91
   4  -1  -3  329.29    6.35
  -4   1   3  348.42    6.98
   4   1  -3  341.80    9.29
   4  -1  -3  334.52    9.14
  -4   1   2  367.78    8.48
   4  -1  -2  366.57    8.29
   4   1  -2  364.56    8.12
   4  -1  -2  391.37    9.28
   4  -1  -2  381.37    8.34
  -4   1   2  361.29    7.14
  -4  -1   2  376.09    8.02
   4   1  -2  360.47    4.41
   4   1  -2  386.46    8.80
  -4  -1   2  370.64    8.48
   4   1  -2  372.38    9.05
  -4  -1   2  406.10    5.59
   4   1  -2  370.67    6.66
  -4   1   2  403.26    6.84
   4   1  -2  385.99    9.77
   4  -1  -2  379.64    9.67
   4  -1  -1  696.52   11.91
  -4   1   1  689.05   10.96
  -4  -1   1  687.95   11.22
   4   1  -1  720.31   11.47
   4  -1  -1  693.01   11.40
   4   1  -1  698.46   11.26
   4  -1  -1  653.88    4.62
   4   1  -1  678.02    7.87
   4  -1  -1  716.80   12.31
  -4   1   1  694.00    8.61
  -4  -1   1  678.46   10.10
   4   1  -1  743.63   13.37
  -4  -1   1  715.24    6.86
  -4   1   1  709.85    8.85
   4   1  -1  726.17   12.70
   4  -1  -1  703.42   12.95
  -4   1   0   41.90    4.53
  -4  -1   0   45.77    5.12
   4  -1   0   41.78    5.08
   4   1   0   40.32    5.46
   4   1   0   40.79    5.57
   4   1   0   38.88    4.57
   4   1   0   39.98    3.00
   4  -1   0   37.37    5.54
   4  -1   0   39.24    6.20
  -4  -1   0   36.01    3.95
  -4   1   0   39.19    3.41
   4  -1   0   41.08    5.53
   4   1   0   43.37    6.61
  -4   1   0   42.86    3.79
  -4  -1   0   39.14    2.73
   4   1   0   41.49    5.08
   4  -1   0   50.17    5.62
  -4   1  -1  477.26   10.97
  -4  -1  -1  471.71   11.39
   4  -1   1  513.44   13.37
   4   1   1  517.45   13.27
   4  -1   1  507.57   12.45
   4  -1   1  528.91   13.35
  -4  -1  -1  496.68    6.89
   4   1   1  490.59   10.65
   4  -1   1  517.39   12.55
  -4   1  -1  501.80    9.93
  -4  -1  -1  498.55    8.41
   4   1   1  517.12   14.86
   4   1   1  479.60   12.32
   4   1   1  523.39   10.84
   4  -1   1  533.95   11.64
  -4   1  -1  493.49   10.93
   4   1   2  533.32   12.27
   4   1   2  512.07   13.38
  -4   1  -2  488.56   12.90
   4  -1   2  549.72   15.19
   4  -1   2  513.69   15.49
  -4  -1  -2  492.56   13.34
   4  -1   2  567.41   15.73
  -4   1  -2  527.48   10.70
  -4  -1  -2  521.01    9.91
  -4   1  -2  537.43   12.34
   4  -1   2  523.24   14.73
   4   1   2  534.62   17.00
   4   1   2  513.77   10.62
   4  -1   2  537.04   11.49
  -4   1  -2  489.33   11.53
   4   1   2  541.87   16.06
  -4   1  -3   86.08    9.41
  -4   1  -3   95.32    7.04
   4   1   3   87.86    8.83
  -4  -1  -3   91.12   10.14
   4  -1   3   99.70   10.46
   4   1   3   91.65   12.57
   4   1   3  111.21    8.59
   4  -1   3   92.01   11.20
   4  -1   3   77.47   11.97
  -4   1  -3   96.32    7.56
   4  -1   3   82.16   10.07
   4   1   3   89.76   13.05
  -4   1  -3   81.78    7.23
  -4   1  -4  525.36   17.55
  -4  -1  -4  513.95   18.50
   4  -1   4  587.95   17.83
  -4  -1  -4  590.30   15.76
  -4   1  -4  581.31   14.68
   4   1   4  544.76   22.00
   4  -1   4  618.39   20.52
  -4   1  -4  521.88   14.26
   4  -1   4  504.10   21.28
   4  -1   4  510.45   18.29
   4   1   4  526.64   20.35
  -4  -1  -5   -1.25   12.20
   4   1   5   10.14   13.43
  -4  -1  -5    3.58    9.17
   4   1   5    8.90   15.92
   4  -1   5    3.27   15.18
   4  -1   5    7.78   12.59
   4  -1   5    8.69   10.56
  -4   1  -5    3.28   11.47
   4  -1   5    9.11   11.46
  -4   1  -5    2.42    8.27
  -4   1  -6  184.57   16.10
   4  -1   6  156.43   19.53
  -4  -1  -6  213.86   15.28
   4   1   6  196.68   20.35
  -4  -1  -6  201.00   19.03
   4   1   6  189.25   16.70
   4  -2 -10   30.77   23.41
   4   2 -10   44.22   18.62
  -4   2  10   47.92   13.80
  -4  -2  10   63.79   14.10
   4   2 -10   35.61   26.04
   4  -2 -10   42.57   24.58
  -4  -2  10   52.44   12.16
   4   2 -10   37.98   14.74
  -4  -2  10   26.53    8.82
   4  -2 -10   47.26   13.26
   4   2  -9  114.22   18.68
   4  -2  -9  106.26   12.41
   4  -2  -9  105.30   24.10
  -4   2   9  115.85   14.68
  -4  -2   9  123.32   14.16
  -4  -2   9   92.92    8.76
   4   2  -9   99.50   22.35
   4  -2  -9  101.21   20.68
  -4  -2   9  110.51   12.63
   4   2  -9   96.66   13.43
   4  -2  -8   -4.49   19.77
   4   2  -8    0.19   14.87
  -4   2   8    4.69   11.13
   4   2  -8    1.33   16.83
  -4  -2   8    1.95   10.83
   4  -2  -8    2.85   13.61
  -4  -2   8   14.02    9.97
  -4  -2   8   -1.00    6.69
   4   2  -8    1.15   10.07
   4  -2  -8    2.54    8.75
  -4   2   8    7.34    8.48
   4   2  -7  939.50   25.81
   4  -2  -7 1109.74   24.84
   4  -2  -7 1160.82   35.44
   4   2  -7 1141.72   29.06
  -4   2   7 1112.46   24.79
  -4  -2   7 1043.38   23.56
  -4  -2   7 1011.18   16.39
  -4   2   7 1025.08   14.57
  -4   2   7 1019.78   19.86
  -4  -2   7 1090.19   22.12
   4   2  -7 1020.12   20.43
   4  -2  -7 1053.25   18.53
  -4   2   7 1123.74   23.67
   4  -2  -6    6.12    5.01
   4   2  -6    4.60    9.81
   4   2  -6    4.13    5.45
  -4  -2   6    7.77    4.81
  -4   2   6   11.36    8.44
   4   2  -6    6.16    8.72
   4  -2  -6    5.02    8.46
  -4   2   6    5.99    6.73
  -4  -2   6    9.86    7.41
  -4   2   6    6.59    5.26
   4   2  -6    3.58    6.39
   4  -2  -6    1.39   13.59
   4  -2  -6    5.06    5.31
  -4   2   6   10.07    6.12
  -4  -2   6    6.64    6.28
  -4   2   6    7.72    8.88
   4   2  -5 2282.13   31.08
  -4  -2   5 2241.87   23.62
   4  -2  -5 2200.23   33.98
   4   2  -5 2266.68   26.01
  -4   2   5 2304.63   24.90
  -4  -2   5 2209.02   26.49
   4   2  -5 2314.03   22.99
   4  -2  -5 2361.23   21.00
  -4   2   5 2452.28   21.34
  -4   2   5 2381.54   26.26
  -4   2   5 2371.87   32.15
   4  -2  -5 2171.83   20.99
   4  -2  -5 2361.23   25.11
   4  -2  -4    1.77    4.87
  -4   2   4    1.74    5.42
  -4  -2   4   -0.14    4.66
   4  -2  -4    0.91    6.49
   4   2  -4    1.25    6.16
   4  -2  -4    1.66    4.42
   4  -2  -4    2.93    4.63
   4   2  -4    2.97    5.06
  -4   2   4    2.16    4.63
  -4  -2   4    1.48    5.05
   4   2  -4    1.22    3.92
  -4   2   4    2.78    3.69
   4  -2  -4    1.98    3.66
  -4   2   4    1.33    5.35
  -4   2   4    1.49    7.80
  -4   2   3 1353.21   16.75
  -4  -2   3 1386.99   15.97
   4   2  -3 1318.18   18.23
   4  -2  -3 1357.34   17.35
   4  -2  -3 1332.08   15.39
   4   2  -3 1322.79   15.00
   4  -2  -3 1359.34   16.43
   4  -2  -3 1353.38   13.30
  -4   2   3 1297.79   15.08
  -4  -2   3 1325.33   16.43
   4   2  -3 1314.47   12.22
  -4   2   3 1403.93   14.04
   4   2  -3 1298.11   15.57
   4   2  -3 1409.05   18.48
   4  -2  -3 1311.01   17.23
   4   2  -2    6.87    4.78
   4   2  -2    5.31    2.85
   4  -2  -2    2.44    5.16
   4   2  -2    9.38    5.19
  -4   2   2    6.98    3.80
  -4  -2   2    5.89    3.85
   4  -2  -2    5.39    3.19
   4   2  -2    3.81    3.98
   4  -2  -2    4.05    4.35
   4  -2  -2    6.24    4.24
   4  -2  -2    8.50    3.78
   4   2  -2    2.61    3.66
  -4   2   2    3.83    2.77
  -4  -2   2    7.03    3.47
   4   2  -2    5.63    4.69
   4   2  -2    3.49    0.94
  -4  -2   2    5.64    1.65
  -4   2   2    3.88    3.01
   4   2  -1    1.23    4.76
   4   2  -1   -0.27    5.34
   4  -2  -1    1.81    5.31
   4   2  -1   -0.39    5.13
  -4   2   1    1.64    3.32
  -4  -2   1    0.53    3.77
   4   2  -1    1.38    3.63
   4  -2  -1    2.37    4.76
   4  -2  -1   -0.76    5.04
   4  -2  -1    0.65    4.33
   4   2  -1    0.89    4.04
  -4   2   1    1.39    2.09
  -4  -2   1    0.35    3.47
  -4  -2   1    1.06    1.29
  -4   2   1    1.56    2.89
   4   2  -1    1.95    2.69
  -4  -2   0  145.24    6.73
   4   2   0  157.71    8.80
   4  -2   0  153.25    8.86
   4   2   0  144.80    7.49
  -4   2   0  182.20    6.73
   4   2   0  145.67    5.10
  -4   2   0  147.47    4.35
  -4  -2   0  148.11    6.14
   4  -2   0  151.70    7.01
  -4  -2   0  143.15    3.24
  -4   2   0  160.87    5.97
   4   2   0  153.52    9.21
   4   2   0  151.57    7.17
   4   2   0  155.19    6.27
   4  -2   0  156.04    8.45
   4  -2   0  157.57    8.58
  -4   2   0  146.65    7.26
   4   2   1  543.73   14.58
  -4   2  -1  534.92   11.36
  -4  -2  -1  537.52   12.39
   4  -2   1  580.19   15.41
   4   2   1  571.69   13.95
   4  -2   1  540.51   12.38
   4   2   1  555.91   10.51
   4  -2   1  594.89   15.42
   4  -2   1  549.38   12.31
  -4   2  -1  553.60   11.16
  -4  -2  -1  546.80    8.03
   4   2   1  551.87   16.69
   4   2   1  555.49    9.34
   4   2   1  565.04   11.77
   4  -2   1  559.56   13.05
  -4   2  -1  554.93   12.23
  -4   2  -2  222.67    9.53
   4  -2   2  200.00   10.83
   4   2   2  231.85   11.71
  -4  -2  -2  216.45   10.29
   4   2   2  218.07   12.06
   4   2   2  230.21    8.17
   4  -2   2  239.76   13.14
   4  -2   2  205.79   12.45
  -4   2  -2  237.55    8.19
  -4   2  -2  233.39    9.55
   4  -2   2  225.15   10.17
   4   2   2  230.53   14.27
   4  -2   2  233.98    9.39
  -4   2  -2  219.54    9.09
   4   2   3  691.32   20.69
  -4  -2  -3  677.74   18.03
   4   2   3  712.68   18.67
   4  -2   3  590.31   18.84
   4  -2   3  715.42   19.36
   4  -2   3  735.21   21.63
  -4   2  -3  677.92   14.52
  -4   2  -3  642.16   15.97
  -4   2  -3  683.57   16.45
   4  -2   3  641.43   16.89
   4   2   3  669.08   22.52
  -4   2  -3  665.01   14.17
   4  -2   4   25.22   10.20
   4   2   4   19.18   13.30
  -4  -2  -4   20.68   11.14
  -4   2  -4   28.52    9.63
  -4  -2  -4   28.41    8.71
   4   2   4   17.83   13.64
   4  -2   4   14.50   12.32
   4  -2   4   27.52   13.35
   4  -2   4   27.80   11.13
  -4   2  -4   25.53    7.63
  -4  -2  -5  315.21   18.75
  -4   2  -5  325.03   16.07
  -4  -2  -5  362.75   15.59
   4  -2   5  332.82   16.71
   4   2   5  355.74   21.61
   4  -2   5  285.21   19.82
   4  -2   5  337.06   19.17
  -4   2  -5  354.65   13.91
   4   2   5  326.26   19.80
  -4  -2  -6   12.35   11.65
   4   2   6   11.33   14.13
  -4   2  -6    9.65   12.07
  -4  -2  -6    9.66   14.93
   4   2   6   15.89   17.37
   4  -2   6    2.57   15.57
   4  -2   6    8.36   14.46
  -4   2  -6   15.64   10.09
  -4  -3  10   -0.14    8.45
   4  -3 -10   -0.48   26.55
   4   3 -10    0.68   16.55
  -4   3  10   -5.08   13.05
  -4  -3  10    6.51   12.80
   4  -3 -10    1.39   21.94
   4   3 -10    3.68   23.76
  -4  -3  10   -0.32   11.55
   4   3 -10    0.64   14.49
   4  -3 -10   -0.84   12.73
   4  -3  -9  454.52   33.31
   4   3  -9  437.04   23.06
   4  -3  -9  451.22   24.83
  -4   3   9  457.55   19.88
  -4  -3   9  495.70   20.15
  -4  -3   9  404.44   14.07
  -4  -3   9  473.23   17.96
   4   3  -9  409.72   19.06
   4  -3  -9  444.99   17.58
   4   3  -9  380.11   27.06
   4  -3  -8   27.20   21.98
   4   3  -8   35.57   14.64
  -4   3   8   43.55   12.06
  -4  -3   8   24.62    7.45
   4   3  -8   37.87   16.91
  -4  -3   8   39.26   11.04
   4  -3  -8   39.84   13.43
  -4  -3   8   49.79   10.89
   4   3  -8   28.51   10.65
   4  -3  -8   37.72    9.44
  -4   3   8   34.64   10.04
  -4  -3   7  201.40    8.83
   4   3  -7  190.28   15.81
   4  -3  -7  217.66   13.81
   4  -3  -7  214.04   22.95
  -4   3   7  189.60   13.80
  -4  -3   7  218.39    9.41
   4   3  -7  240.39   16.41
  -4  -3   7  232.78   12.59
   4   3  -7  209.94   12.64
   4  -3  -7  230.37   10.83
  -4   3   7  249.44   14.09
   4   3  -6  159.08   11.87
   4  -3  -6  205.43   11.06
   4   3  -6  221.40   14.19
  -4  -3   6  192.38    7.85
   4   3  -6  189.50    9.20
  -4   3   6  203.31   12.67
  -4  -3   6  185.94    8.16
  -4  -3   6  200.07   11.43
   4   3  -6  186.07   10.40
   4  -3  -6  202.64   18.16
   4  -3  -6  200.73    8.83
  -4   3   6  199.10    8.57
  -4   3   6  199.05   10.32
  -4   3   6  220.69   13.77
   4  -3  -6  190.70    8.03
   4  -3  -5   21.98    5.33
   4   3  -5   22.02    6.32
  -4  -3   5   18.44    5.86
   4  -3  -5   16.64   10.56
   4   3  -5   22.27    8.18
   4  -3  -5   22.61    5.48
  -4  -3   5   22.30    4.80
  -4   3   5   18.25    7.61
   4   3  -5   18.83    6.97
   4  -3  -5   19.22    6.08
  -4   3   5   37.35    5.84
  -4  -3   5   16.45    6.84
   4   3  -5   18.96    6.09
  -4   3   5   23.82    5.15
   4  -3  -5   24.06    5.07
  -4   3   5   27.03    7.02
  -4   3   5   23.64    9.55
  -4  -3   4  281.97    8.79
   4   3  -4  257.19   10.68
   4  -3  -4  276.82    8.93
   4   3  -4  276.31    8.98
   4  -3  -4  268.84    8.48
  -4   3   4  301.80    8.29
   4   3  -4  298.95   10.71
  -4  -3   4  267.95    9.51
   4   3  -4  299.37    8.44
   4  -3  -4  263.30   11.47
  -4   3   4  285.06    7.97
   4  -3  -4  271.61    7.83
   4   3  -4  285.86   10.36
  -4   3   4  282.85   11.02
  -4   3   4  249.46   13.55
   4  -3  -4  262.18    9.22
  -4   3   3  971.33   14.98
  -4  -3   3  998.91   13.76
   4   3  -3 1120.95   18.71
   4  -3  -3  964.98   12.10
   4  -3  -3  988.88   14.95
   4   3  -3  979.55   16.33
   4  -3  -3  952.99   13.28
   4   3  -3  941.94   12.69
  -4   3   3 1040.22   11.71
   4   3  -3  944.05   10.33
  -4  -3   3  995.12   14.90
  -4   3   3 1017.26   12.75
   4   3  -3  962.49   14.30
   4  -3  -3  984.81   14.65
  -4   3   3 1046.85   18.03
  -4   3   3  951.42   21.74
   4  -3  -3  986.35   16.50
  -4  -3   2   46.63    4.63
  -4   3   2   46.33    4.81
   4  -3  -2   49.15    3.96
   4  -3  -2   55.56    5.85
   4  -3  -2   50.86    4.93
   4   3  -2   49.93    4.51
   4  -3  -2   52.63    5.63
  -4   3   2   46.17    2.85
  -4  -3   2   52.00    4.92
   4   3  -2   43.84    4.26
   4   3  -2   44.83    5.90
  -4   3   2   48.03    4.15
  -4   3   2   63.07    6.81
   4   3  -2   45.96    7.12
   4  -3  -2   56.66    7.23
  -4   3   2   45.74    5.78
  -4  -3   1 2325.31   20.33
   4   3  -1 2262.89   27.92
  -4   3   1 2255.89   18.83
   4  -3  -1 2297.36   24.11
   4   3  -1 2272.70   19.47
   4  -3  -1 2345.73   24.42
   4  -3  -1 2319.91   20.40
   4   3  -1 2269.18   20.10
   4   3  -1 2247.51   17.91
  -4  -3   1 2292.18   20.41
  -4   3   1 2310.18   18.67
   4   3  -1 2297.53   25.87
  -4   3   1 2367.71   24.26
  -4   3   1 2297.57   23.09
   4   3   0   47.55    8.65
  -4  -3   0   46.59    5.36
   4   3   0   51.28    6.31
   4   3   0   49.79    4.41
   4   3   0   43.23    4.30
   4  -3   0   47.51    7.69
  -4  -3   0   50.55    5.11
  -4   3   0   47.60    4.88
   4  -3   0   47.88    8.12
   4   3   0   45.59    7.86
  -4   3   0   53.18    5.90
  -4   3   0   49.65    4.69
   4  -3   0   56.83    8.10
  -4   3   0   55.58    6.75
  -4  -3  -1 1431.21   19.13
   4   3   1 1529.27   21.47
   4  -3   1 1506.57   18.26
   4   3   1 1478.13   15.41
   4  -3   1 1548.32   25.57
   4  -3   1 1499.96   18.19
  -4   3  -1 1573.99   18.98
   4   3   1 1512.87   27.03
   4   3   1 1500.63   15.96
  -4   3  -1 1515.97   18.00
   4  -3   1 1661.73   26.02
   4   3   1 1508.69   25.62
  -4   3  -1 1448.72   17.35
   4  -3   1 1620.08   22.96
  -4   3  -1 1488.03   19.93
   4   3   2  152.20   12.35
  -4   3  -2  171.56    8.53
   4   3   2  170.75   11.40
   4  -3   2  157.96   10.19
   4  -3   2  186.54   13.73
   4  -3   2  180.78   13.59
  -4   3  -2  165.94    9.25
   4  -3   2  172.40    9.12
   4   3   2  150.61   14.89
  -4   3  -2  155.88    7.01
  -4  -3  -2  154.30    9.58
   4  -3   2  168.46    9.54
  -4   3  -2  164.94    9.45
   4   3   3  221.14   14.75
   4  -3   3  190.25   13.01
   4   3   3  245.03   14.92
  -4   3  -3  202.69   10.46
  -4  -3  -3  200.37   12.29
   4  -3   3  210.21   14.90
  -4   3  -3  215.03    9.81
  -4   3  -3  218.59   11.36
   4  -3   3  225.64   16.27
   4  -3   3  197.73   10.79
   4   3   3  214.56   17.91
  -4   3  -3  220.67   10.33
  -4   3  -4  114.98    9.33
   4   3   4  114.42   17.37
  -4  -3  -4  101.42   12.72
   4  -3   4  107.23   14.14
   4  -3   4  113.63   16.46
  -4   3  -4  109.08   10.85
   4   3   4   94.65   14.69
   4  -3   4   91.58   13.50
  -4   3  -4  109.55    9.72
  -4   3  -4  107.26   10.86
   4   3   5   16.00   15.50
   4  -3   5   17.55   15.28
  -4  -3  -5   16.74   13.40
  -4  -3  -5   24.64   10.55
   4   3   5   21.71   16.05
   4  -3   5   13.68   14.09
   4  -3   5   28.25   12.90
  -4   3  -5   18.41    9.45
  -4   3  -5   21.03   10.67
   4   3   6   40.86   16.14
  -4  -3  -6   36.02   14.99
  -4  -3  -6   29.69   12.54
   4   3   6   27.81   18.68
   4  -3   6   23.33   15.19
   4  -3   6   24.58   13.38
  -4   3  -6   22.26   10.58
  -4   3  -6   29.31   12.02
   4  -4  -9   21.78   26.88
   4   4  -9   21.95   15.08
  -4   4   9   19.69   12.31
  -4  -4   9   23.73    8.28
  -4  -4   9   30.85   12.16
   4   4  -9   33.91   19.43
   4  -4  -9   22.95   16.02
  -4  -4   9   19.94   11.10
   4   4  -9   29.57   13.11
   4  -4  -9   28.59   11.41
  -4   4   9   18.68   11.16
   4   4  -8  230.54   20.35
   4  -4  -8  262.19   16.63
  -4  -4   8  260.69   14.54
   4   4  -8  280.83   18.32
  -4   4   8  280.56   16.19
  -4  -4   8  255.57   15.63
  -4  -4   8  241.43   11.37
   4  -4  -8  268.97   28.59
   4   4  -8  258.62   15.29
   4  -4  -8  276.83   13.41
  -4   4   8  286.61   16.01
  -4  -4   7  490.31   12.74
   4   4  -7  471.84   19.92
   4  -4  -7  537.77   17.46
   4  -4  -7  554.66   30.05
  -4   4   7  508.02   18.06
  -4  -4   7  507.06   13.27
  -4  -4   7  553.72   17.10
   4   4  -7  492.66   16.35
   4  -4  -7  519.43   14.35
   4   4  -7  559.46   20.65
  -4   4   7  553.90   19.58
   4  -4  -6   20.12    5.98
   4  -4  -6   24.42   15.01
   4   4  -6   28.40   10.17
  -4  -4   6   20.84    6.09
  -4   4   6   16.94    8.74
  -4  -4   6   20.78    5.84
   4   4  -6   22.35    9.46
   4  -4  -6   25.05    7.91
  -4  -4   6   21.14    8.38
   4   4  -6   11.71    7.47
  -4   4   6   22.53    6.27
   4  -4  -6   23.15    6.52
  -4   4   6   31.55   11.42
   4   4  -5 1447.31   21.05
  -4  -4   5 1426.17   18.96
   4   4  -5 1499.57   22.89
   4  -4  -5 1353.37   28.70
   4  -4  -5 1342.74   18.98
   4   4  -5 1613.68   26.33
   4  -4  -5 1390.57   17.69
  -4   4   5 1290.10   22.73
  -4  -4   5 1399.62   17.52
  -4  -4   5 1480.29   22.58
   4   4  -5 1496.41   20.33
  -4   4   5 1418.13   17.93
   4  -4  -5 1392.76   18.35
   4   4  -5 1595.75   24.71
  -4   4   5 1438.67   23.14
  -4   4   5 1356.54   28.24
   4  -4  -5 1315.45   18.72
  -4   4   5 1422.42   18.48
   4   4  -4  426.06   13.76
  -4  -4   4  341.44    9.45
   4  -4  -4  308.88   12.49
   4   4  -4  326.94   11.95
   4  -4  -4  308.78    9.32
   4   4  -4  365.86   10.36
   4  -4  -4  300.99    9.18
  -4   4   4  266.41   10.97
  -4  -4   4  367.88    9.03
   4   4  -4  343.09    8.80
  -4  -4   4  348.13   10.93
  -4   4   4  323.12    8.85
   4  -4  -4  320.27    9.02
   4   4  -4  354.58   11.43
  -4   4   4  312.70   12.20
  -4   4   4  306.47   15.54
   4  -4  -4  317.19   11.22
  -4   4   4  293.74    9.98
  -4   4   3  718.57   13.66
  -4  -4   3  850.82   13.42
   4  -4  -3  714.50   11.56
   4  -4  -3  701.22   12.75
   4  -4  -3  698.17   11.82
   4  -4  -3  727.00   13.13
   4   4  -3  680.20    8.36
   4   4  -3  729.40   11.24
  -4  -4   3  726.39   13.78
   4   4  -3  773.93   14.40
   4   4  -3  723.03   14.59
  -4   4   3  756.39   12.06
  -4   4   3  796.88   17.16
  -4   4   3  733.67   20.47
   4  -4  -3  738.84   16.23
  -4   4   3  739.39   14.37
  -4   4   2 1207.50   15.47
   4   4  -2 1243.18   22.71
   4  -4  -2 1265.68   17.69
   4  -4  -2 1265.06   15.19
   4  -4  -2 1283.32   17.92
   4   4  -2 1216.44   13.74
   4  -4  -2 1238.05   12.43
  -4  -4   2 1303.84   16.96
   4   4  -2 1167.10   15.46
  -4   4   2 1249.74   14.79
   4   4  -2 1238.77   19.20
  -4   4   2 1313.55   20.64
  -4   4   2 1223.74   24.61
  -4  -4   2 1262.25   15.23
   4  -4  -2 1296.11   21.93
  -4   4   2 1237.09   18.30
  -4   4   1    5.02    6.16
   4   4  -1    6.18    7.51
   4  -4  -1    3.96    8.00
  -4   4   1    2.97    3.79
   4  -4  -1    3.76    6.37
  -4  -4   1    2.98    4.20
   4  -4  -1    2.03    4.66
   4   4  -1    8.96    8.12
  -4  -4   1    3.26    4.43
  -4   4   1    3.73    4.05
  -4   4   1    5.04    6.11
   4  -4  -1    3.99    7.35
  -4   4   1    4.69    7.94
   4   4  -1    3.33    4.15
  -4   4   0 1120.99   13.62
  -4  -4   0 1137.50   15.77
   4   4   0 1142.72   24.40
   4  -4   0 1254.67   23.09
   4  -4   0 1235.40   21.98
  -4  -4   0 1147.47   16.14
  -4   4   0 1150.08   15.74
   4   4   0 1182.40   23.69
  -4   4   0 1191.52   18.07
   4   4   0 1162.66   14.76
   4  -4   0 1229.90   22.80
  -4   4   0 1163.22   18.63
  -4   4  -1  283.20    8.40
  -4  -4  -1  274.22    9.78
   4   4   1  289.40    8.61
   4   4   1  288.01   11.07
   4  -4   1  291.42   15.16
   4  -4   1  309.20   15.20
   4   4   1  281.99   15.40
  -4  -4  -1  295.92    9.98
   4  -4   1  289.58    8.83
  -4   4  -1  302.10   10.13
   4   4   1  293.92   16.51
  -4   4  -1  298.02    9.71
   4  -4   1  325.59   13.67
  -4   4  -1  297.84   11.27
   4   4   2  340.25   17.89
  -4   4  -2  329.96   10.06
  -4  -4  -2  316.12   12.14
   4   4   2  327.66   13.66
   4  -4   2  331.45   17.77
   4  -4   2  337.77   17.05
  -4   4  -2  342.11   12.08
   4  -4   2  326.06   10.50
  -4   4  -2  327.63    9.45
   4   4   2  321.72   19.19
   4  -4   2  317.86   13.19
  -4   4  -2  342.40   12.10
  -4  -4  -3  226.91   12.86
   4   4   3  249.30   14.89
   4  -4   3  243.07   16.60
   4  -4   3  222.25   18.24
   4   4   3  239.70   17.19
  -4   4  -3  240.92   12.15
   4   4   3  224.99   18.38
   4  -4   3  229.09   11.36
  -4   4  -3  237.29   11.17
  -4   4  -4   -1.94    8.09
   4   4   4    0.39   12.70
   4  -4   4    1.16   15.35
   4   4   4    1.73   16.06
  -4   4  -4    0.32    9.22
  -4  -4  -4   -2.03   11.22
   4  -4   4   -3.94   13.04
  -4  -4  -5   91.87   12.88
  -4  -4  -5   81.55   14.71
   4   4   5   90.29   17.54
   4  -4   5   81.04   17.00
  -4   4  -5   85.87   10.82
   4   4   5   84.06   17.35
   4  -4   5   84.00   14.64
  -4   4  -5   83.32   12.31
   4   4   6   60.69   16.23
  -4  -4  -6   67.91   15.84
  -4  -4  -6   71.24   14.17
   4   4   6   69.52   19.09
   4  -4   6   68.34   16.96
   4  -4   6   71.45   14.91
  -4   4  -6   67.15   12.00
  -4   4  -6   66.78   13.35
  -4  -5   9    7.00   11.98
   4  -5  -9   -0.36   28.60
   4   5  -9   -6.01   14.16
  -4   5   9   -1.11   11.47
  -4  -5   9   -2.54    8.39
   4  -5  -9   -2.47   15.22
  -4  -5   9    3.38   10.33
   4   5  -9   -0.56   12.26
   4  -5  -9    0.00   11.10
  -4   5   9   -0.92   11.59
  -4   5   8  360.10   16.46
   4  -5  -8  382.57   32.90
   4  -5  -8  372.79   17.46
  -4  -5   8  359.15   17.23
  -4  -5   8  338.00   13.03
  -4  -5   8  371.97   16.00
   4   5  -8  327.39   16.20
   4  -5  -8  359.05   14.88
   4   5  -8  375.09   19.39
  -4   5   8  388.35   18.50
   4   5  -7   -2.06   10.96
   4   5  -7    2.48   10.84
  -4  -5   7    1.05    7.10
  -4   5   7    0.00    9.73
  -4  -5   7   -0.95    6.97
   4  -5  -7    4.24    9.25
  -4  -5   7    0.43    9.16
   4   5  -7    1.57    9.16
  -4   5   7    2.84    7.16
   4  -5  -7    4.50    8.04
   4  -5  -7    7.34   19.87
  -4   5   7    5.61   11.26
  -4  -5   6 1193.24   18.73
   4  -5  -6 1158.04   34.12
  -4  -5   6 1219.56   18.91
   4  -5  -6 1211.87   20.02
   4   5  -6 1329.99   26.35
  -4   5   6 1274.22   23.49
  -4  -5   6 1235.12   22.98
   4   5  -6 1318.89   22.02
   4  -5  -6 1233.94   19.63
  -4   5   6 1250.13   18.98
   4   5  -6 1326.86   25.33
  -4   5   6 1280.54   28.79
   4  -5  -6 1171.04   18.48
  -4   5   5    8.30    6.30
   4  -5  -5    7.12    7.21
   4   5  -5    9.80    8.32
   4   5  -5   17.50    9.36
  -4  -5   5    7.18    5.58
   4  -5  -5   12.44   11.17
   4   5  -5   16.83    8.65
   4  -5  -5    9.62    5.36
  -4  -5   5   13.40    5.38
   4  -5  -5   12.78    6.24
   4   5  -5    9.46    6.75
  -4  -5   5    9.80    7.53
   4   5  -5   12.43    6.07
  -4   5   5   12.12    5.84
   4  -5  -5   12.28    6.03
  -4   5   5   11.33   11.43
  -4  -5   4 1725.29   19.23
   4  -5  -4 1309.21   22.27
   4  -5  -4 1330.68   17.09
   4   5  -4 1831.68   19.08
   4  -5  -4 1282.15   17.01
  -4  -5   4 1564.61   18.16
   4   5  -4 1766.79   25.32
   4   5  -4 1678.47   17.93
  -4  -5   4 1572.35   21.69
  -4   5   4 1338.56   17.25
   4   5  -4 1756.93   24.10
   4  -5  -4 1299.21   17.51
  -4   5   4 1280.87   28.33
   4  -5  -4 1268.02   21.48
  -4   5   4 1342.23   19.73
   4   5  -3    1.10    5.54
   4   5  -3    0.23    6.06
  -4   5   3    1.09    6.73
   4  -5  -3    1.62    8.55
   4   5  -3    2.99    9.25
  -4  -5   3    0.94    4.41
   4  -5  -3    1.24    4.65
   4  -5  -3   -0.85    5.22
  -4  -5   3    2.41    4.11
   4  -5  -3    0.67    4.51
   4   5  -3    1.07    4.02
  -4  -5   3    2.29    5.62
   4  -5  -3    2.25    5.67
  -4   5   3    0.78    4.72
  -4   5   3    1.70    7.60
  -4   5   3    2.84   10.26
  -4  -5   2  299.21    8.43
  -4   5   2  276.67    8.78
   4  -5  -2  281.18   11.47
   4   5  -2  283.47   14.99
   4  -5  -2  276.41    8.30
   4  -5  -2  277.55   10.26
   4   5  -2  270.36    7.44
   4   5  -2  285.72    9.30
  -4  -5   2  288.40    9.45
  -4   5   2  279.40    8.52
   4   5  -2  287.42   11.94
  -4   5   2  294.53   12.06
  -4   5   2  277.67   14.49
   4  -5  -2  306.34   14.17
  -4   5   2  273.82   10.79
  -4   5   1    8.75    7.20
   4   5  -1    3.99    8.72
   4  -5  -1    4.38    9.72
   4   5  -1    8.10   10.37
  -4   5   1    6.05    4.07
   4  -5  -1    9.18    7.69
   4  -5  -1    7.19    5.03
  -4  -5   1    8.60    5.16
  -4   5   1    6.11    4.75
  -4  -5   1    5.23    4.59
  -4   5   1    5.97    6.67
  -4   5   1    8.61    8.56
   4  -5  -1   11.70    9.70
   4   5  -1    5.45    4.86
   4   5   0   91.28   12.79
  -4  -5   0   88.54    6.58
   4  -5   0   74.00   10.32
   4   5   0   86.13    6.50
  -4  -5   0   86.61    6.96
  -4   5   0   80.54    6.76
   4   5   0   81.71   12.09
  -4   5   0   79.97    7.77
  -4   5   0   81.15   10.26
   4  -5   0   77.38   11.12
  -4   5   0   86.61    8.71
   4  -5   0   73.92   12.12
   4  -5   1   13.03   13.18
   4  -5   1    9.15    4.79
  -4   5  -1   12.73    7.44
   4  -5   1    6.08    9.77
   4   5   1    5.57   12.70
   4   5   1   13.47   12.82
   4   5   1    6.66    6.94
   4  -5   1    9.52   10.94
  -4  -5  -1    4.98    6.06
  -4  -5  -1    9.16    5.89
  -4   5  -1    9.53    6.15
  -4   5  -1    6.55    5.99
   4   5   1   11.93    5.65
  -4   5  -1    9.12    8.12
   4   5   2  495.73   23.17
  -4  -5  -2  494.35   14.54
   4   5   2  527.90   12.78
   4   5   2  504.33   15.78
   4  -5   2  498.36   21.39
   4  -5   2  468.83   20.17
  -4   5  -2  550.31   15.26
   4   5   2  518.90   23.57
   4  -5   2  447.79   16.26
  -4   5  -2  543.32   15.53
  -4   5  -3    6.15    8.37
   4  -5   3    3.32    8.59
   4   5   3   -0.44   16.08
   4   5   3    1.53   10.52
  -4  -5  -3    5.98    9.26
   4  -5   3    6.08   14.67
  -4   5  -3    4.65    8.92
   4  -5   3    1.43   13.41
   4   5   3    6.59   14.90
  -4   5  -4  489.52   16.15
  -4  -5  -4  457.54   18.28
   4   5   4  504.73   20.91
   4  -5   4  445.00   21.04
   4  -5   4  420.62   23.71
  -4   5  -4  489.28   17.44
   4   5   4  485.82   25.02
   4   5   5    3.53   17.03
  -4  -5  -5    4.45   13.33
  -4  -5  -5    4.97   10.97
   4   5   5    6.33   15.67
   4  -5   5   -3.66   16.10
  -4   5  -5   -1.42   11.10
   4  -5   5    8.08   13.82
  -4  -5  -6  199.52   19.76
   4  -5   6  171.87   19.67
  -4  -5  -6  203.28   17.41
   4  -5   6  191.79   17.52
   4   5   6  208.03   21.72
  -4   5  -6  184.82   15.74
   4   5   6  187.51   19.59
  -4  -5  -6  173.29   18.73
   4   6  -9   48.21   14.10
  -4  -6   9   58.06    9.71
  -4  -6   9   67.41   12.97
   4  -6  -9   69.98   15.45
   4  -6  -9   46.99   30.35
  -4  -6   9   79.46   12.85
   4   6  -9   54.84   13.14
   4  -6  -9   66.82   12.85
  -4   6   9   67.40   13.74
   4   6  -8  116.11   14.52
   4  -6  -8  109.47   12.89
   4  -6  -8  103.72   27.83
  -4  -6   8  120.25   13.30
  -4  -6   8   94.31    9.92
  -4  -6   8  110.99   12.51
   4   6  -8  102.64   12.36
   4  -6  -8  119.09   11.62
   4   6  -8  115.26   14.97
  -4   6   8  112.86   15.11
  -4  -6   8  108.61   10.34
  -4  -6   7  210.72   11.33
   4  -6  -7  213.16   26.84
   4  -6  -7  215.40   12.16
   4   6  -7  240.87   15.30
  -4  -6   7  205.82   10.96
  -4  -6   7  198.92   13.40
   4   6  -7  237.44   13.18
   4  -6  -7  226.02   12.00
  -4   6   7  234.27   11.48
   4   6  -7  238.42   15.76
  -4   6   7  244.96   17.11
   4  -6  -6    4.06    7.68
   4   6  -6   -0.35    9.98
  -4  -6   6    3.23    7.37
   4  -6  -6    7.85   15.96
   4   6  -6    0.46    9.29
  -4  -6   6    0.89    6.92
   4  -6  -6    6.73    7.14
  -4  -6   6    0.83    8.66
   4   6  -6   -1.55    7.54
  -4   6   6    2.70    6.82
   4  -6  -6    3.36    7.61
  -4   6   6    9.64   11.65
  -4  -6   5  298.59    9.98
   4  -6  -5  277.17   16.61
   4   6  -5  367.50   14.43
   4  -6  -5  246.04    9.59
  -4  -6   5  309.04   11.34
  -4  -6   5  271.05   10.49
  -4  -6   5  306.53   12.81
  -4   6   5  263.02    9.97
   4  -6  -5  251.40   10.35
   4   6  -5  370.59   14.61
  -4   6   5  230.98   16.22
   4  -6  -5  244.10   12.21
  -4  -6   4  150.38    7.43
   4  -6  -4  105.95    9.52
   4  -6  -4  104.67    6.90
   4  -6  -4  100.41    7.18
  -4  -6   4  129.61    7.44
  -4  -6   4  134.50    8.98
   4   6  -4  154.34    9.95
  -4   6   4  104.11    7.33
  -4   6   4  106.76   13.91
   4  -6  -4  120.47   11.47
  -4   6   4  107.06    8.86
  -4  -6   3  189.76    7.66
   4  -6  -3  164.38    9.75
   4  -6  -3  152.81    7.14
   4  -6  -3  153.47    8.32
  -4  -6   3  189.91    7.63
  -4  -6   3  174.42    9.03
   4   6  -3  200.33    9.94
  -4   6   3  171.15    7.99
  -4   6   3  150.74   14.14
   4  -6  -3  158.48   12.93
  -4   6   3  162.57   10.37
   4  -6  -2  515.24   10.95
   4  -6  -2  483.38   13.46
   4  -6  -2  522.72   16.31
  -4  -6   2  514.68   10.18
   4   6  -2  497.69   21.39
   4   6  -2  509.28   12.83
  -4  -6   2  494.67   12.41
  -4  -6   2  544.79   11.13
  -4   6   2  495.79   11.51
   4   6  -2  551.09   16.32
  -4   6   2  509.22   18.78
   4  -6  -2  513.66   19.38
  -4   6   2  530.25   14.65
   4  -6  -1   23.14   11.57
  -4   6   1   23.30    8.19
   4  -6  -1   25.01   11.98
   4   6  -1   22.92   10.67
   4   6  -1   28.41   12.59
  -4  -6   1   24.83    5.14
  -4  -6   1   24.64    4.20
   4  -6  -1   28.01    8.85
   4  -6  -1   20.63    5.73
  -4  -6   1   27.95    6.02
  -4   6   1   21.63    5.91
  -4   6   1   22.89    9.97
   4   6  -1   21.36    5.78
   4   6   0  772.13   26.82
  -4  -6   0  767.87   13.82
   4  -6   0  753.28   20.60
   4   6   0  775.37   14.80
   4  -6   0  782.47   23.66
  -4  -6   0  770.40   15.26
  -4   6   0  787.27   15.32
   4   6   0  794.06   24.21
  -4   6   0  768.06   19.53
   4  -6   0  784.19   23.10
  -4   6   0  775.18   18.11
   4  -6   1   94.46   15.26
   4  -6   1   80.28   12.67
   4   6   1   80.02   15.75
  -4  -6  -1   77.66    7.65
   4   6   1   77.73   17.02
   4   6   1   82.34    8.60
   4   6   1   82.31    7.76
   4  -6   1   75.28   13.62
  -4  -6  -1   83.23    8.10
  -4   6  -1   76.09    8.40
  -4   6  -1   95.63    9.91
  -4   6  -2  397.74   14.60
   4   6   2  349.03   24.06
  -4  -6  -2  370.61   12.92
   4   6   2  364.60   13.95
   4   6   2  408.54   12.48
   4  -6   2  316.25   19.49
   4  -6   2  352.82   19.94
  -4  -6  -2  360.52   12.90
  -4   6  -2  422.05   14.61
   4   6   2  394.50   22.72
   4  -6   2  360.21   16.39
  -4   6  -3  353.42   14.65
   4   6   3  323.27   24.79
   4   6   3  358.27   15.88
   4  -6   3  279.93   20.58
   4  -6   3  308.88   19.37
  -4  -6  -3  327.62   14.35
  -4   6  -3  366.92   15.51
   4   6   3  321.48   22.20
   4  -6   3  324.06   15.11
  -4   6  -4   24.94   10.66
   4   6   4   16.82   19.27
  -4  -6  -4   26.41   11.56
   4   6   4   22.11   17.86
   4   6   4   30.43   13.74
   4  -6   4   17.51   16.86
  -4   6  -4   28.17   11.27
   4  -6   4   23.06   15.41
  -4  -6  -5  213.50   16.92
  -4  -6  -5  250.67   17.29
   4   6   5  245.07   19.72
   4  -6   5  213.59   18.72
   4  -6   5  198.17   20.31
  -4   6  -5  259.91   16.53
   4   6   5  240.60   21.19
   4   7  -8   67.34   14.49
   4  -7  -8   48.84   28.01
  -4  -7   8   55.29    9.17
  -4  -7   8   59.08   12.11
   4  -7  -8   51.93   11.69
  -4  -7   8   58.22   11.41
  -4  -7   8   61.09   10.23
   4  -7  -8   64.35   11.38
  -4   7   8   62.47   14.90
  -4  -7   7   93.97   10.34
   4  -7  -7   89.97   24.18
  -4  -7   7   90.30    9.67
   4  -7  -7   95.99   10.20
  -4  -7   7   97.24   11.95
   4  -7  -7   90.14   10.66
  -4   7   7   96.71    9.95
   4   7  -7  111.29   14.16
  -4   7   7   95.08   15.67
   4  -7  -6  202.18   20.49
   4  -7  -6  182.17    9.98
   4   7  -6  238.75   14.36
  -4  -7   6  170.62   10.44
  -4  -7   6  179.29   12.51
  -4  -7   6  195.41   11.55
  -4   7   6  180.58   10.46
   4  -7  -6  166.13   10.94
   4   7  -6  222.31   14.49
  -4   7   6  160.35   16.05
   4  -7  -5   59.16   11.53
  -4  -7   5   82.53    8.99
   4  -7  -5   59.89    7.06
  -4  -7   5   66.77    7.99
  -4  -7   5   65.56    9.50
   4   7  -5   88.57   10.55
  -4   7   5   61.50    7.77
   4  -7  -5   57.68    8.34
  -4   7   5   50.49   13.24
   4  -7  -4  150.38    7.65
  -4  -7   4  198.65    9.11
  -4  -7   4  195.51   10.74
   4   7  -4  231.56   12.25
  -4   7   4  165.05    8.81
  -4   7   4  151.54   15.24
   4  -7  -4  166.91   14.51
  -4   7   4  159.09   10.60
   4  -7  -3  634.38   12.18
   4  -7  -3  587.56   13.93
  -4  -7   3  720.18   14.19
   4   7  -3  745.35   17.16
  -4  -7   3  715.14   16.05
  -4   7   3  650.41   13.82
  -4   7   3  641.15   22.48
   4  -7  -3  647.85   22.03
  -4   7   3  600.16   16.65
   4  -7  -2   39.44   12.08
  -4   7   2   37.95    9.32
   4  -7  -2   30.66   13.82
   4   7  -2   33.77   15.25
  -4  -7   2   33.54    5.47
   4  -7  -2   25.65    7.90
  -4  -7   2   31.63    5.44
   4  -7  -2   31.84    5.86
  -4  -7   2   28.50    6.76
  -4   7   2   28.79    6.28
  -4   7   2   29.74   11.94
   4   7  -2   34.19    7.28
  -4  -7   1 1105.74   15.67
   4   7  -1 1007.81   31.68
   4  -7  -1 1054.08   22.41
   4  -7  -1 1148.46   16.62
   4  -7  -1 1069.25   26.92
   4   7  -1 1094.16   18.65
  -4  -7   1 1087.43   18.46
  -4   7   1 1086.11   17.90
   4   7  -1 1044.83   25.42
  -4   7   1 1096.40   24.81
   4  -7  -1 1091.64   28.87
  -4   7   1 1090.49   21.86
  -4   7   0    0.73    8.96
   4  -7   0   -1.91   13.11
   4  -7   0    9.31   14.72
   4   7   0   -2.51   13.28
   4   7   0    5.73   16.93
  -4  -7   0    6.05    5.63
   4  -7   0    3.05   10.50
  -4  -7   0    2.66    6.80
  -4   7   0    1.05    6.71
   4   7   0    0.97    6.89
  -4   7   0    0.40    9.43
  -4   7  -1  730.77   19.23
   4   7   1  681.93   31.23
  -4  -7  -1  717.53   14.95
   4   7   1  751.00   16.09
   4  -7   1  652.56   23.46
   4  -7   1  621.54   24.32
  -4  -7  -1  673.12   15.78
  -4   7  -1  746.91   17.35
   4   7   1  727.34   26.60
   4  -7   1  634.88   22.05
  -4  -7  -2   21.06    7.76
  -4   7  -2   20.81    9.75
   4  -7   2   29.00   15.55
   4  -7   2   19.18   11.56
   4   7   2   18.77   20.99
   4   7   2   20.26    8.76
   4  -7   2   22.43   15.65
   4   7   2   30.72   16.86
  -4  -7  -2   19.92    8.05
  -4   7  -2   23.08    9.41
   4   7   2   17.85    8.00
  -4   7  -3  106.11   12.12
   4  -7   3   79.56   17.39
   4  -7   3   82.66   12.26
  -4  -7  -3  102.35   11.15
   4   7   3   85.18   22.97
   4   7   3   96.40   11.74
   4   7   3   96.21   19.02
   4  -7   3   71.08   18.08
  -4  -7  -3   83.23   10.68
  -4   7  -3  100.38   11.89
   4  -7   4    9.93   15.40
  -4   7  -4   17.38   11.58
   4   7   4   32.21   18.26
   4   7   4   18.05   21.97
  -4  -7  -4   24.48   12.26
  -4  -7  -4   12.90   11.07
   4   7   4   22.85   13.04
   4  -7   4   11.92   16.81
  -4   7  -4   13.30   11.53
  -4   7  -5   19.94   11.94
   4   7   5   37.40   18.34
  -4  -7  -5   38.41   13.69
  -4  -7  -5   30.23   14.41
   4   7   5   33.26   15.84
   4  -7   5   36.76   17.66
  -4   7  -5   35.70   13.45
   4  -7   5   38.60   15.98
  -4  -8   7  451.86   15.95
  -4  -8   7  431.92   15.18
  -4  -8   7  442.85   17.79
  -4   8   7  475.92   15.55
   4  -8  -7  446.20   16.22
  -4   8   7  461.60   22.72
   4   8  -6   12.06   11.47
  -4  -8   6    2.76    7.98
  -4  -8   6    6.72    8.78
  -4  -8   6    9.26    9.62
  -4   8   6    7.84    8.17
   4  -8  -6    9.00    8.95
  -4   8   6    1.89   14.37
  -4  -8   5  812.05   18.30
  -4  -8   5  710.49   16.71
  -4  -8   5  802.38   19.72
  -4   8   5  679.23   16.17
   4  -8  -5  650.20   16.41
  -4   8   5  676.55   25.02
   4  -8  -5  683.00   22.29
   4   8  -4   57.14   10.50
  -4   8   4   57.32    9.88
   4  -8  -4   51.91   14.18
  -4  -8   4   63.18    9.28
  -4  -8   4   54.22    7.57
  -4  -8   4   52.10    8.97
  -4   8   4   47.58    7.60
  -4   8   4   42.82   13.83
  -4   8   3  367.02   15.01
  -4  -8   3  390.11   12.04
   4   8  -3  398.87   14.36
  -4  -8   3  375.24   13.36
  -4   8   3  376.43   12.11
  -4   8   3  404.78   19.68
   4  -8  -3  368.51   21.20
  -4   8   2  137.54   12.14
   4   8  -2  112.50   19.59
   4  -8  -2  131.47   10.65
   4  -8  -2  149.30   15.81
   4   8  -2  146.67   10.32
  -4  -8   2  144.97    9.50
  -4   8   2  143.63    9.03
  -4   8   2  143.39   14.02
   4  -8  -2  139.25   18.15
  -4   8   1   18.03    9.70
   4  -8  -1   10.84   15.73
   4  -8  -1   13.06   15.60
   4   8  -1    7.62   18.76
   4  -8  -1   24.59   10.52
  -4  -8   1   21.61    7.61
  -4   8   1   23.74    7.29
   4   8  -1   15.90    8.19
  -4   8   1   27.71   11.01
   4   8   0   49.85   14.72
   4  -8   0   47.92   12.81
  -4   8   0   47.43   10.63
   4  -8   0   35.55   15.39
   4  -8   0   42.64   16.83
  -4  -8   0   45.59    8.28
   4   8   0   26.78   20.08
  -4   8   0   46.18    8.52
   4   8   0   44.29    8.76
  -4   8  -1  141.50   13.27
   4  -8   1  114.99   18.95
  -4  -8  -1  127.16    8.82
   4   8   1  145.24   10.69
   4  -8   1  117.50   16.67
  -4  -8  -1  130.15   10.08
   4   8   1  119.98   25.41
  -4   8  -1  125.25   10.75
   4   8   1  154.82   18.18
   4  -8   1  118.74   15.67
  -4   8  -2   -3.78   11.10
   4  -8   2    6.05   12.68
   4  -8   2   -0.14   16.73
   4   8   2    3.83   16.34
   4   8   2   -4.80   22.93
  -4  -8  -2    2.08    7.81
   4  -8   2   -5.33   15.97
  -4  -8  -2   -0.15    8.28
  -4   8  -2    3.88    9.99
   4   8   2    4.20    8.87
  -4   8  -3  377.91   17.60
   4   8   3  301.76   30.59
  -4  -8  -3  370.79   14.94
   4   8   3  379.22   16.45
   4  -8   3  289.17   22.75
   4  -8   3  344.50   21.49
  -4  -8  -3  362.06   15.53
  -4   8  -3  403.46   17.61
   4   8   3  345.85   23.66
   4  -8   3  377.28   17.83
   4  -8   4   15.71   16.71
  -4   8  -4   11.69   12.12
   4   8   4   16.57   17.64
   4   8   4    2.80   24.34
  -4  -8  -4    8.23   13.13
   4   8   4   10.31   12.34
   4  -8   4    5.69   17.78
  -4  -8  -4   12.43   11.39
  -4  -8  -4    8.44   11.46
  -4   8  -4    7.55   12.30
   4   9  -7    4.94   13.36
  -4  -9   7    4.69    8.85
  -4  -9   7    3.60   10.95
  -4   9   7    7.47    9.33
  -4  -9   7    2.62   10.15
   4  -9  -7    1.41   10.26
  -4   9   7    6.80   14.75
  -4  -9   6  242.61   13.82
  -4  -9   6  253.71   12.71
  -4  -9   6  258.27   14.82
  -4   9   6  270.25   12.78
   4  -9  -6  249.63   13.63
  -4   9   6  243.49   20.27
   4   9  -5    9.79   11.22
   4  -9  -5   -2.99   14.32
  -4  -9   5    6.88    8.05
  -4  -9   5    4.53    9.37
  -4   9   5    8.22    8.42
   4  -9  -5    8.37    9.10
  -4  -9   5    5.84    9.16
  -4   9   5    7.73   14.71
  -4  -9   4  355.13   14.26
  -4  -9   4  337.79   12.98
   4   9  -4  386.28   16.60
  -4  -9   4  330.16   13.90
  -4   9   4  306.45   12.53
  -4   9   4  309.12   19.34
   4  -9  -4  288.57   20.81
  -4   9   3   51.49   11.34
   4  -9  -3   40.96   16.97
   4   9  -3   36.82   20.43
  -4  -9   3   56.41    9.62
  -4  -9   3   53.72    9.45
  -4   9   3   53.72    8.72
  -4   9   3   47.42   13.81
   4   9  -3   47.26   10.27
  -4   9   2   69.79   12.13
   4  -9  -2   54.27   18.32
   4   9  -2   47.94   22.56
   4   9  -2   64.42    9.82
  -4  -9   2   73.76    9.36
  -4   9   2   66.99    8.69
  -4   9   2   66.87   13.05
  -4   9   1  150.98   14.04
   4  -9  -1  144.53   19.94
   4  -9  -1  120.58   19.70
   4   9  -1  110.51   25.36
   4  -9  -1  134.25   13.73
   4   9  -1  142.58   11.60
  -4  -9   1  139.13   10.20
  -4   9   1  145.56   10.22
  -4   9   0   34.93   11.64
   4  -9   0   22.90   16.01
   4  -9   0   31.67   17.79
   4   9   0   39.35   24.98
   4  -9   0   34.71   13.88
  -4  -9   0   40.63    8.49
  -4   9   0   33.15    9.19
   4   9   0   51.67   10.00
  -4   9  -1  184.40   15.33
   4   9   1  192.81   29.30
   4   9   1  186.65   12.32
   4  -9   1  151.91   18.26
   4  -9   1  149.31   20.57
  -4  -9  -1  174.58   11.54
  -4   9  -1  198.59   13.00
   4  -9   1  167.11   18.03
  -4   9  -2  229.55   15.82
   4   9   2  207.14   31.02
   4   9   2  255.68   13.79
   4  -9   2  183.26   20.47
   4  -9   2  245.06   21.56
  -4  -9  -2  215.75   13.03
  -4   9  -2  220.88   14.60
   4   9   2  212.12   20.05
   4  -9   2  245.06   17.61
  -4   9  -3   56.54   13.65
   4  -9   3   57.59   17.75
   4  -9   3   70.21   13.45
   4   9   3   51.66   17.66
   4   9   3   72.95   28.26
   4  -9   3   35.87   17.77
  -4  -9  -3   60.88   11.44
  -4   9  -3   64.46   12.83
   4  10  -5   -0.58   12.13
   4 -10  -5    2.21   15.69
  -4 -10   5   -2.76    9.88
  -4 -10   5    4.67    8.39
  -4 -10   5    0.45   10.18
  -4  10   5    6.54    9.12
   4 -10  -5    7.50   10.09
  -4  10   5   10.54   15.23
   4  10  -4  218.36   27.18
  -4 -10   4  202.57   13.34
   4  10  -4  211.90   15.47
  -4 -10   4  209.88   13.29
  -4  10   4  201.34   11.71
  -4  10   4  194.27   18.77
   4 -10  -4  169.49   20.57
  -4  10   3   -2.93   11.53
   4 -10  -3    3.05   18.41
   4  10  -3   -2.91   23.55
  -4 -10   3    0.54    9.08
  -4 -10   3    3.72    9.39
  -4  10   3   -2.03    8.20
  -4  10   3   -5.88   13.82
   4  10  -3    1.52   10.93
  -4  10   2  732.60   22.93
   4  10  -2  599.84   36.72
  -4 -10   2  682.47   18.01
   4  10  -2  700.32   20.36
  -4 -10   2  696.29   18.50
  -4  10   2  754.25   18.42
  -4  10   2  741.52   24.27
   4 -10  -2  652.71   29.95
  -4  10   1   -0.25   12.64
   4 -10  -1    7.74   18.04
   4 -10  -1   -2.67   18.27
   4  10  -1    0.19   25.52
  -4 -10   1    2.13    8.63
  -4  10   1    2.25    9.18
   4  10  -1   -2.90   10.53
  -4  10   0  587.10   21.69
   4  10   0  495.12   37.40
   4 -10   0  464.43   22.03
   4  10   0  578.94   18.65
   4 -10   0  486.65   26.22
  -4 -10   0  563.40   17.10
  -4  10   0  572.42   17.79
   4 -10   0  491.53   26.15
  -4  10  -1    8.87   13.24
   4 -10   1    1.07   15.59
   4 -10   1   11.26   18.38
   4  10   1    0.31   28.18
   4 -10   1    9.17   16.24
  -4 -10  -1    3.02    9.20
  -4  10  -1   11.07   10.71
   4  10   1   14.77   10.47
  -4  10  -2  116.76   15.13
   4 -10   2  114.51   16.62
   4 -10   2  127.11   19.51
   4  10   2   90.63   29.92
   4  10   2  136.56   13.36
   4 -10   2   88.63   19.13
  -4 -10  -2  107.21   11.94
  -4  10  -2  112.46   13.36
  -4 -11   4  303.56   15.65
   4  11  -4  285.23   30.33
   4  11  -4  331.15   18.47
  -4 -11   4  294.76   15.50
  -4  11   4  305.84   14.56
  -4  11   4  348.22   22.09
   4 -11  -4  280.73   24.04
   4 -11  -3   89.85   21.12
  -4 -11   3  123.98   12.47
   4  11  -3  119.39   28.26
   4  11  -3  146.96   14.81
  -4 -11   3  132.35   12.24
  -4  11   3  136.77   11.55
  -4  11   3  135.88   17.00
  -4  11   2   65.01   13.99
   4 -11  -2   36.37   20.29
   4  11  -2   59.07   28.11
  -4 -11   2   58.51   10.90
  -4 -11   2   59.99   10.99
  -4  11   2   61.73   10.82
   4  11  -2   79.73   13.31
  -4  11   1  166.77   16.40
   4 -11  -1  120.44   21.14
   4  11  -1  139.87   31.39
  -4 -11   1  146.32   12.69
   4  11  -1  166.78   14.58
  -4 -11   1  164.90   12.50
  -4  11   1  149.81   12.43
  -4  11   0   28.85   13.78
   4 -11   0   28.01   18.19
   4 -11   0   28.25   19.81
   4  11   0   20.71   29.87
  -4 -11   0   29.77   10.48
  -4 -11   0   29.09   10.59
  -4  11   0   33.37   11.00
   4  11   0   31.41   12.19
   5   0 -10    1.99   22.26
  -5   0  10    3.92   13.26
   5   0 -10   -0.26   25.77
  -5   0  10    2.31   10.66
   5   0 -10    0.56   12.84
   5   0  -9  160.51   23.28
  -5   0   9  149.37   15.13
  -5   0   9  148.15    9.44
  -5   0   9  145.83   12.48
   5   0  -9  143.82   21.51
   5   0  -9  139.71   13.02
   5   0  -8   -0.93   16.55
  -5   0   8    1.45    6.32
  -5   0   8    3.72   11.19
   5   0  -8    7.82   14.92
  -5   0   8    4.38    8.76
   5   0  -8    5.08    8.62
   5   0  -7  630.56   25.27
   5   0  -7  627.99   20.12
  -5   0   7  616.97   17.31
   5   0  -7  607.53   14.83
  -5   0   7  606.60   14.06
   5   0  -7  592.23   14.16
  -5   0   7  665.04   18.33
   5   0  -6    0.42    6.36
   5   0  -6    2.34   11.17
   5   0  -6    0.71    7.93
  -5   0   6   -0.96    7.37
   5   0  -6   -1.53    5.39
  -5   0   6    2.78    8.65
  -5   0   5  933.66   17.21
   5   0  -5  978.22   17.96
   5   0  -5  964.60   21.54
  -5   0   5  904.19   17.63
   5   0  -5  978.21   13.53
  -5   0   5 1011.77   13.56
   5   0  -5  935.82   16.39
   5   0  -4    0.67    5.68
  -5   0   4   11.25    5.58
   5   0  -4   -1.91    6.25
   5   0  -4   -3.09    5.52
   5   0  -4   -0.29    5.72
  -5   0   4   -0.86    5.31
  -5   0   4    1.13    3.32
   5   0  -4    0.51    3.27
  -5   0   3  457.29   11.08
   5   0  -3  432.60   10.36
   5   0  -3  458.41   11.67
   5   0  -3  435.92   10.96
  -5   0   3  481.36   10.37
   5   0  -3  441.49    6.75
  -5   0   3  500.42    8.21
   5   0  -3  459.02    8.46
   5   0  -3  457.89   11.95
   5   0  -2   -0.24    2.35
   5   0  -2   -1.47    5.65
  -5   0   2    0.49    4.54
   5   0  -2   -0.34    4.95
   5   0  -2    0.97    5.09
  -5   0   2   -0.70    3.60
  -5   0   2   -0.37    2.79
   5   0  -2    0.36    1.97
   5   0  -1    1.79    6.05
   5   0  -1    0.11    5.66
  -5   0   1    4.74    4.81
   5   0  -1    2.87    5.23
   5   0  -1    5.71    5.57
  -5   0   1    4.13    3.60
  -5   0   1    4.56    2.81
   5   0  -1    2.40    2.22
   5   0   0    3.38    5.70
   5   0   0    1.59    7.37
  -5   0   0    2.81    5.18
   5   0   0    1.38    5.84
  -5   0   0    1.09    3.99
  -5   0   0    4.94    3.35
  -5   0  -1  519.74   13.46
   5   0   1  553.36   15.63
   5   0   1  571.03   14.50
  -5   0  -1  542.62   10.39
   5   0   1  552.36   16.31
   5   0   1  556.13   13.38
   5   0   2    1.60    5.93
  -5   0  -2    2.24    6.50
   5   0   2    2.89    9.95
   5   0   2    1.75    6.55
  -5   0  -2   -1.10    7.86
   5   0   2   -0.68   10.56
   5   0   2    1.18    8.36
  -5   0  -2   -0.17    5.51
  -5   0  -3  782.29   20.03
   5   0   3  831.01   24.86
  -5   0  -3  864.38   17.66
   5   0   3  820.18   23.38
   5   0   4    4.00   13.16
  -5   0  -4    3.05   11.48
  -5   0  -4    2.70    8.11
   5   0   4   -4.74   15.30
  -5   0  -4    0.19    8.75
  -5   0  -5  413.37   20.03
   5   0   5  393.16   25.03
   5   0   5  412.53   21.13
   5   1 -10   12.48   20.78
   5  -1 -10   19.68   23.27
  -5   1  10   27.35   13.89
  -5  -1  10   20.45   13.73
  -5  -1  10    6.13    8.52
   5   1 -10   17.59   25.29
   5  -1 -10   29.68   24.38
  -5  -1  10   18.24   11.33
   5   1 -10   12.73   13.11
   5  -1 -10    9.56   12.59
   5   1  -9  201.23   23.17
   5  -1  -9  223.78   22.95
   5  -1  -9  285.17   27.09
   5   1  -9  241.17   23.63
  -5   1   9  275.63   17.57
  -5  -1   9  284.31   17.15
  -5   1   9  220.49   10.46
  -5  -1   9  233.49   10.98
  -5   1   9  245.21   14.00
  -5  -1   9  252.88   15.07
   5   1  -9  235.69   15.15
   5  -1  -9  254.13   14.32
   5   1  -8  271.66   21.43
   5   1  -8  228.99   19.32
   5  -1  -8  245.98   18.20
   5  -1  -8  265.86   23.17
  -5   1   8  260.26   16.12
  -5  -1   8  236.66   15.20
  -5  -1   8  246.82   10.34
  -5   1   8  245.41    9.52
  -5   1   8  238.87   13.16
  -5  -1   8  258.22   14.20
   5   1  -8  241.81   13.13
   5  -1  -8  232.64   12.08
  -5   1   8  253.63   14.12
   5   1  -7  209.64   18.02
   5   1  -7  179.16   14.94
   5  -1  -7  185.81   14.06
   5  -1  -7  210.68   19.88
  -5   1   7  161.51   13.15
  -5  -1   7  197.74    8.75
  -5   1   7  166.69   11.11
  -5  -1   7  178.88   11.81
   5   1  -7  198.03   10.57
   5  -1  -7  176.77    9.69
  -5   1   7  183.90    9.94
   5  -1  -7  179.91    9.19
  -5  -1   7  213.15   12.15
  -5   1   7  178.93   12.79
   5  -1  -6  467.23   19.85
   5   1  -6  508.93   19.73
   5  -1  -6  492.58   15.58
  -5   1   6  440.76   13.67
  -5  -1   6  460.93   14.90
   5   1  -6  482.70   12.25
   5  -1  -6  461.72   11.31
  -5   1   6  497.97   11.36
  -5   1   6  449.91   13.02
   5   1  -6  474.44   13.21
   5   1  -6  458.44   15.74
  -5   1   6  483.44   17.15
   5  -1  -6  465.02   12.43
  -5   1   5   50.83    7.21
  -5  -1   5   44.68    6.82
   5   1  -5   45.96    9.40
   5  -1  -5   54.62    7.49
   5  -1  -5   56.54    9.44
  -5   1   5   50.34    7.04
  -5  -1   5   49.49    7.61
   5   1  -5   49.41    7.88
   5   1  -5   59.49    5.57
   5  -1  -5   53.44    5.10
  -5   1   5   57.45    5.25
   5   1  -5   51.88    7.14
   5  -1  -5   48.96    6.50
  -5   1   5   53.87    9.58
  -5   1   4  341.82   10.69
  -5  -1   4  325.03   10.23
   5  -1  -4  337.66   11.93
   5   1  -4  340.91   12.13
   5  -1  -4  340.16   10.33
   5   1  -4  330.18   10.06
   5  -1  -4  347.78   10.54
  -5   1   4  335.05   10.31
  -5  -1   4  333.75   10.37
   5   1  -4  344.04    7.56
   5  -1  -4  349.73    7.61
  -5  -1   4  374.23    7.53
  -5   1   4  369.50    8.46
   5   1  -4  330.66    9.97
   5   1  -4  353.81   11.07
   5  -1  -4  314.04   10.36
   5  -1  -3 1319.14   17.05
  -5   1   3 1317.10   17.65
  -5  -1   3 1337.53   17.40
   5  -1  -3 1316.07   17.75
   5   1  -3 1348.73   19.17
   5   1  -3 1303.48   16.86
   5   1  -3 1307.06   17.68
   5  -1  -3 1313.55   18.09
  -5   1   3 1283.40   15.77
  -5  -1   3 1299.56   16.71
  -5  -1   3 1466.65   12.31
   5  -1  -3 1291.04   12.32
  -5   1   3 1435.02   14.27
   5   1  -3 1294.27   14.40
   5   1  -3 1344.95   19.39
   5  -1  -3 1293.65   18.80
  -5  -1   2   66.41    5.91
  -5   1   2   61.64    5.92
   5   1  -2   57.89    5.78
   5  -1  -2   61.14    6.55
   5  -1  -2   62.15    6.01
   5   1  -2   60.21    6.09
  -5   1   2   73.77    4.64
  -5  -1   2   63.79    5.15
   5   1  -2   62.99    3.83
  -5  -1   2   65.48    3.36
  -5   1   2   66.06    4.15
   5   1  -2   71.12    7.20
   5  -1  -2   64.24    7.07
  -5   1   1 1712.74   19.47
   5   1  -1 1688.78   19.73
   5  -1  -1 1733.05   21.54
   5  -1  -1 1699.87   19.97
   5   1  -1 1771.91   20.47
   5   1  -1 1715.01   13.34
  -5   1   1 1704.68   15.64
  -5  -1   1 1720.03   17.76
   5  -1  -1 1710.93   21.30
   5   1  -1 1732.94   22.83
  -5  -1   1 1798.74   12.57
  -5   1   1 1734.64   15.15
   5   1  -1 1820.42   22.44
   5  -1  -1 1890.53   23.45
  -5  -1   1 1700.51   19.73
   5   1   0   58.25    8.94
   5  -1   0   59.31    8.13
  -5   1   0   51.15    6.06
  -5  -1   0   52.99    6.58
   5   1   0   53.20    3.77
   5   1   0   51.01    6.38
   5  -1   0   54.86    7.67
   5   1   0   42.92    7.50
  -5   1   0   48.26    4.48
  -5  -1   0   53.60    5.33
   5  -1   0   51.29    7.47
  -5  -1   0   47.64    3.55
  -5   1   0   52.82    4.62
   5   1   0   56.20    6.75
   5  -1   0   54.50    7.26
   5  -1   1  464.03   14.90
  -5   1  -1  440.25   12.36
  -5  -1  -1  437.49   12.88
   5  -1   1  448.59   14.22
   5   1   1  451.61   14.94
   5   1   1  466.60   12.40
   5  -1   1  464.09   14.74
   5  -1   1  463.64   14.47
  -5   1  -1  460.26   10.61
  -5  -1  -1  425.04    8.65
   5   1   1  465.83   16.34
   5   1   1  468.74   12.17
   5  -1   1  454.55   12.47
  -5   1  -1  470.71   12.39
   5  -1   2  297.83   10.61
   5   1   2  321.14   12.95
   5  -1   2  332.71   15.00
  -5   1  -2  308.12   12.27
  -5  -1  -2  333.30   13.21
   5   1   2  359.24   16.19
   5  -1   2  316.17   15.32
   5   1   2  350.42   12.30
   5  -1   2  341.04   15.16
  -5   1  -2  319.03   10.74
  -5  -1  -2  326.62    9.60
   5  -1   2  323.32   14.35
   5   1   2  340.89   16.74
   5   1   2  345.01   10.66
   5  -1   2  330.01   11.02
  -5   1  -2  334.61   11.62
  -5   1  -3    5.30    7.41
   5  -1   3    1.48   10.93
   5   1   3    7.70   13.21
  -5  -1  -3    6.22    9.20
   5   1   3    4.31   13.23
   5  -1   3   -0.81   12.65
   5  -1   3    1.89   10.80
   5   1   3    3.80    8.52
   5  -1   3   -1.51   11.27
  -5   1  -3    1.97    7.34
  -5   1  -3    3.06    9.05
  -5  -1  -4  278.02   16.48
  -5  -1  -4  328.08   13.80
   5   1   4  334.41   21.89
   5  -1   4  341.35   18.61
   5  -1   4  322.69   16.86
  -5   1  -4  280.18   15.35
  -5   1  -4  325.07   14.46
   5  -1   4  296.53   20.34
   5  -1   4  281.49   17.36
   5   1   4  299.08   19.77
   5  -1   5   50.69   14.37
  -5   1  -5   55.58   13.46
  -5  -1  -5   55.18   15.17
  -5  -1  -5   68.26   11.51
   5  -1   5   63.27   13.27
   5   1   5   61.73   18.71
   5  -1   5   59.49   18.91
   5   1   5   57.34   16.41
  -5   1  -5   55.82   11.68
   5   2 -10  391.88   31.73
   5  -2 -10  446.41   29.31
   5  -2 -10  463.05   34.28
   5   2 -10  447.16   27.42
  -5   2  10  486.86   21.07
  -5  -2  10  468.29   21.43
  -5  -2  10  394.84   14.72
  -5  -2  10  460.18   18.87
   5   2 -10  398.66   19.99
   5  -2 -10  400.56   18.57
   5  -2  -9    9.17   21.72
   5   2  -9   15.92   17.50
  -5   2   9   13.91   12.44
  -5  -2   9   15.73    8.18
  -5  -2   9   11.74   12.50
   5   2  -9   10.34   20.10
   5  -2  -9   15.13   17.80
  -5  -2   9   22.49   10.86
   5   2  -9   11.95   11.55
   5  -2  -9   14.36   10.60
   5   2  -8  327.86   20.93
   5  -2  -8  379.03   19.90
   5  -2  -8  403.07   26.88
   5   2  -8  409.91   23.45
  -5   2   8  406.44   18.40
  -5  -2   8  358.80   17.63
  -5  -2   8  356.85   12.22
  -5   2   8  371.79   10.91
  -5   2   8  374.78   14.49
  -5  -2   8  384.58   16.24
   5   2  -8  373.60   15.49
   5  -2  -8  357.58   13.81
  -5   2   8  402.80   17.16
   5  -2  -7   56.10   16.66
  -5  -2   7   58.70    6.72
  -5   2   7   61.15   10.87
   5   2  -7   54.58   12.36
   5  -2  -7   57.00   11.68
  -5   2   7   58.70    8.94
  -5  -2   7   46.48    9.78
   5   2  -7   68.70   14.87
   5  -2  -7   52.41    7.73
   5   2  -7   51.44    8.89
  -5   2   7   62.60    8.24
  -5   2   7   62.25   11.00
   5  -2  -6    2.88    5.79
  -5  -2   6   -2.68    7.01
   5  -2  -6    2.89   11.70
   5   2  -6   -4.01   10.43
   5  -2  -6   -1.36    8.16
   5   2  -6    3.42    8.83
  -5   2   6   -0.25    6.65
  -5  -2   6    1.38    7.67
  -5   2   6   -1.00    5.62
   5   2  -6   -0.15    6.53
   5  -2  -6   -0.07    5.46
  -5   2   6    2.02    7.28
  -5   2   6    6.03    9.45
  -5   2   5   90.01    8.57
  -5  -2   5   96.19    7.95
   5  -2  -5  111.48   11.21
   5   2  -5  113.97   10.77
   5  -2  -5  107.34    8.64
   5   2  -5  104.01    8.85
   5  -2  -5  115.58    8.19
  -5   2   5  104.72    7.66
  -5  -2   5  102.25    8.70
   5   2  -5  105.80    7.00
   5  -2  -5  109.61    6.25
  -5   2   5  112.35    6.49
  -5   2   5  107.36    8.65
  -5   2   5  112.94   11.91
   5  -2  -5  103.68    7.81
  -5   2   4  772.20   15.08
  -5  -2   4  767.64   14.48
   5  -2  -4  765.94   14.29
   5   2  -4  747.06   14.08
   5  -2  -4  783.42   14.56
   5  -2  -4  767.44   16.20
  -5   2   4  758.66   13.85
  -5  -2   4  747.76   14.76
   5   2  -4  790.07   17.42
   5  -2  -4  758.10   11.43
  -5   2   4  839.78   12.58
   5   2  -4  793.02   14.77
   5   2  -4  805.06   16.24
  -5   2   4  722.58   20.22
   5  -2  -4  741.79   15.19
  -5   2   3   78.66    6.36
  -5  -2   3   67.82    6.31
   5  -2  -3   80.82    6.22
   5   2  -3   83.62    7.52
   5  -2  -3   82.24    6.30
   5   2  -3   81.85    6.40
   5  -2  -3   84.69    7.12
  -5   2   3   70.33    5.45
  -5  -2   3   77.07    6.22
  -5  -2   3   89.79    3.67
   5   2  -3   77.40    5.24
  -5   2   3   84.66    5.31
   5  -2  -3   71.91    4.54
   5   2  -3   77.52    7.86
   5   2  -3   84.82    7.71
   5  -2  -3   75.15    7.76
   5  -2  -2 1901.26   20.98
  -5   2   2 1886.54   20.22
   5   2  -2 1888.28   25.43
  -5  -2   2 1949.92   20.79
   5  -2  -2 1864.32   18.01
   5   2  -2 1921.20   20.62
   5  -2  -2 2000.15   23.09
   5  -2  -2 1971.37   20.69
   5   2  -2 1921.33   20.07
  -5   2   2 1911.03   15.93
   5   2  -2 1785.98   16.30
  -5  -2   2 1917.09   19.98
   5   2  -2 1862.92   23.67
  -5   2   2 1960.82   17.22
   5   2  -2 1924.09   23.64
   5  -2  -2 1957.68   24.71
   5   2  -1    0.51    6.20
   5   2  -1    0.24    7.50
   5  -2  -1    0.63    7.02
   5   2  -1    1.30    6.92
  -5   2   1    1.12    4.70
  -5  -2   1    0.42    5.00
   5   2  -1   -0.31    4.84
   5  -2  -1    1.51    7.00
   5  -2  -1   -0.44    6.33
   5  -2  -1    1.82    5.79
  -5   2   1    1.88    2.91
  -5  -2   1    1.07    4.10
   5   2  -1    2.37    5.70
  -5   2   1    1.92    3.51
   5   2  -1    1.26    3.18
   5   2   0 1372.30   23.33
  -5   2   0 1359.07   18.28
  -5  -2   0 1333.93   18.93
   5  -2   0 1396.79   22.53
   5   2   0 1335.99   17.43
   5  -2   0 1415.40   22.68
   5   2   0 1339.97   14.01
  -5  -2   0 1297.14   17.25
   5  -2   0 1352.89   19.24
  -5   2   0 1371.14   16.15
   5   2   0 1364.69   24.17
   5   2   0 1423.78   20.31
   5  -2   0 1449.55   22.28
  -5   2   0 1364.94   19.61
   5   2   1   94.69   10.11
  -5   2  -1  104.73    7.85
  -5  -2  -1   99.94    8.56
   5  -2   1  105.26   11.40
   5  -2   1   99.01    8.87
   5   2   1  106.77   10.21
   5   2   1  100.76    7.25
   5  -2   1  105.09   11.24
  -5  -2  -1   97.49    7.31
   5  -2   1  104.16    9.15
  -5   2  -1  103.33    6.91
   5   2   1  117.71   12.75
   5   2   1  100.79    7.94
   5  -2   1   96.61    8.78
  -5   2  -1  108.36    8.89
   5   2   2  280.74   14.22
  -5   2  -2  255.42   11.41
  -5  -2  -2  249.69   12.05
   5  -2   2  270.15   15.27
   5   2   2  289.35   15.36
   5  -2   2  258.83   13.64
   5   2   2  276.77   10.43
   5  -2   2  299.12   16.01
  -5   2  -2  271.88   10.75
   5  -2   2  270.08   12.50
   5   2   2  280.17   17.23
   5  -2   2  279.71   11.16
  -5   2  -2  275.54   11.30
  -5   2  -3  120.56   10.85
  -5  -2  -3  132.96   12.31
   5  -2   3  137.26   14.59
   5   2   3  146.15   16.08
   5  -2   3  126.29   14.52
   5  -2   3  140.12   15.35
  -5   2  -3  117.46   10.15
   5  -2   3  128.33   12.07
   5   2   3  112.92   16.78
  -5   2  -3  129.55    9.83
   5  -2   4    6.36   11.66
   5   2   4   13.06   15.85
  -5  -2  -4   19.65    8.85
  -5   2  -4    1.46   10.53
   5   2   4    1.19   16.00
   5  -2   4    8.66   14.61
   5  -2   4    6.98   13.92
  -5  -2  -4   -1.84   11.33
   5  -2   4   15.75   13.25
  -5   2  -4    4.79    9.63
  -5   2  -5   45.98   12.77
  -5  -2  -5   47.00   15.31
  -5  -2  -5   58.33   11.71
   5   2   5   60.14   19.85
   5  -2   5   51.99   17.56
   5  -2   5   63.36   14.46
   5  -2   5   59.39   17.01
   5   2   5   58.27   17.56
  -5   2  -5   48.08   11.69
   5  -3  -9   24.34   23.94
   5   3  -9   32.79   16.52
  -5   3   9   38.63   12.24
  -5  -3   9   19.39    8.53
  -5  -3   9   37.31   13.01
   5   3  -9   23.48   20.44
   5  -3  -9   17.10   16.00
  -5  -3   9   32.86   11.60
   5   3  -9   29.36   12.38
   5  -3  -9   32.14   10.54
  -5   3   9   34.81   10.87
   5  -3  -8  503.71   20.72
   5  -3  -8  480.57   29.79
   5   3  -8  504.41   23.24
  -5   3   8  508.75   19.71
  -5  -3   8  452.24   18.41
  -5  -3   8  447.43   13.63
  -5  -3   8  483.52   17.63
   5   3  -8  451.98   17.17
   5  -3  -8  465.88   15.05
  -5   3   8  489.93   19.16
   5  -3  -7    4.49   17.17
   5   3  -7    1.30   12.60
  -5   3   7    1.62    9.83
  -5  -3   7    2.24    6.39
   5   3  -7    2.49   11.54
   5  -3  -7    4.08   10.25
  -5  -3   7   -2.47    9.10
   5   3  -7    2.49    8.59
  -5   3   7    1.84    6.84
   5  -3  -7    3.66    6.91
  -5   3   7   -0.93    7.96
  -5  -3   7    4.05    5.84
  -5   3   7   -1.89   10.63
  -5  -3   6  692.32   15.54
   5  -3  -6  647.03   23.05
   5   3  -6  719.44   21.86
   5  -3  -6  741.58   17.21
   5   3  -6  693.65   18.28
  -5   3   6  680.08   18.89
  -5  -3   6  736.63   14.05
  -5   3   6  749.02   15.43
  -5  -3   6  702.38   17.75
   5   3  -6  682.06   15.72
   5  -3  -6  694.86   14.16
  -5   3   6  746.08   14.54
  -5   3   6  722.48   17.53
   5   3  -6  689.37   16.59
  -5   3   6  721.30   21.97
   5  -3  -6  663.88   14.37
   5  -3  -5   15.10    6.88
   5   3  -5   18.89    7.82
  -5  -3   5   18.80    6.43
   5  -3  -5   23.27    9.21
   5   3  -5   29.55    9.27
   5  -3  -5   22.12    6.49
   5  -3  -5   21.55    6.83
   5   3  -5   23.93    7.54
  -5   3   5   25.42    5.87
  -5  -3   5   18.03    7.31
  -5   3   5   23.92    5.52
   5  -3  -5   21.03    5.15
   5   3  -5   20.68    7.68
  -5   3   5   25.38    7.80
  -5   3   5   16.47   10.91
  -5   3   4  381.00   11.67
  -5  -3   4  386.65   10.79
   5   3  -4  382.95   13.42
   5  -3  -4  380.57   11.97
   5   3  -4  415.69   13.84
   5  -3  -4  365.72   10.45
   5   3  -4  378.78   10.74
   5  -3  -4  380.57   11.02
  -5  -3   4  396.07   11.66
  -5   3   4  411.29    9.84
   5  -3  -4  377.43    9.21
   5   3  -4  391.32   11.52
  -5   3   4  407.69   13.40
  -5   3   4  359.57   16.69
   5  -3  -4  363.26   12.18
   5   3  -3   28.81    6.67
   5   3  -3   30.64    4.91
   5  -3  -3   29.46    7.78
   5   3  -3   25.50    7.99
  -5   3   3   24.99    5.53
  -5  -3   3   23.65    5.30
   5  -3  -3   23.63    4.94
   5  -3  -3   27.88    6.56
   5  -3  -3   28.63    5.67
   5   3  -3   24.38    5.53
  -5  -3   3   31.71    5.59
  -5   3   3   24.74    4.77
  -5   3   3   18.87    7.17
  -5   3   3   25.47    9.88
   5  -3  -2   64.19    8.94
  -5   3   2   58.87    5.85
   5   3  -2   60.34    8.81
  -5  -3   2   62.20    6.08
   5  -3  -2   55.78    7.40
   5  -3  -2   56.65    4.62
   5   3  -2   56.77    5.88
   5  -3  -2   60.44    7.24
   5  -3  -2   55.94    6.02
   5   3  -2   53.82    6.02
   5   3  -2   52.95    4.89
  -5  -3   2   52.11    5.63
   5   3  -2   58.02    8.20
  -5   3   2   65.65    5.08
  -5   3   2   59.16    7.50
  -5   3   2   57.43    7.44
   5   3  -1   40.09    9.04
  -5   3   1   46.57    7.47
   5  -3  -1   46.86    8.88
  -5   3   1   38.66    5.51
   5   3  -1   41.65    9.10
  -5  -3   1   38.83    6.07
   5   3  -1   39.30    5.66
   5  -3  -1   37.96    7.87
   5   3  -1   38.51    4.48
   5  -3  -1   41.28    8.76
  -5  -3   1   58.53    5.97
   5  -3  -1   43.68    6.46
  -5   3   1   39.23    4.90
  -5   3   1   36.77    6.73
   5  -3   0   62.77    9.39
   5   3   0   61.23   10.88
  -5  -3   0   51.37    6.76
  -5   3   0   50.63    6.02
   5   3   0   55.25    9.97
   5   3   0   58.67    5.80
   5   3   0   54.72    5.08
   5  -3   0   64.78   10.09
  -5  -3   0   52.47    6.24
   5  -3   0   56.15   10.23
   5  -3   0   56.44    6.68
  -5   3   0   54.43    5.76
  -5   3   0   59.04    8.12
  -5   3  -1   58.49    8.29
   5   3   1   61.31   12.91
  -5   3  -1   64.70    7.22
  -5  -3  -1   66.75    8.24
   5   3   1   65.65   10.98
   5  -3   1   65.01    7.98
   5   3   1   70.54    5.80
   5   3   1   68.21    6.25
   5   3   1   62.74    9.59
   5  -3   1   74.91   12.03
  -5  -3  -1   64.23    7.33
   5  -3   1   73.39   12.70
   5  -3   1   68.24    8.01
  -5   3  -1   72.29    7.12
  -5   3  -1   62.44    6.97
   5  -3   1   85.12    9.48
  -5   3  -2  489.38   13.91
  -5  -3  -2  507.38   15.74
   5   3   2  496.64   19.01
   5  -3   2  574.58   20.88
   5   3   2  560.14   19.06
   5  -3   2  475.01   16.00
   5  -3   2  550.10   21.06
  -5   3  -2  523.57   14.45
   5  -3   2  496.28   14.97
   5   3   2  540.34   22.52
   5  -3   2  502.76   15.03
  -5   3  -2  532.85   15.08
  -5   3  -3   28.12    8.25
   5  -3   3   21.35    9.84
   5   3   3   19.22   15.25
   5   3   3   25.35   12.04
  -5   3  -3   28.90    8.90
  -5  -3  -3   19.23   10.49
   5   3   3   25.66   13.84
   5  -3   3   25.99   11.75
   5  -3   3   35.09   15.35
   5  -3   3   26.65   13.90
  -5   3  -3   29.78    9.10
  -5  -3  -4  635.13   22.03
   5  -3   4  674.03   23.60
   5   3   4  714.14   26.63
   5  -3   4  705.41   27.36
  -5   3  -4  655.88   19.19
   5   3   4  634.35   27.20
  -5  -3  -5    0.14   14.53
  -5  -3  -5    4.04   11.28
   5   3   5   -0.29   16.64
   5   3   5    5.57   18.74
   5  -3   5   -0.72   17.04
   5  -3   5    1.00   14.55
  -5   3  -5   -0.25   10.75
   5  -4  -9  124.21   27.79
   5   4  -9  128.08   18.49
  -5   4   9  116.07   14.82
  -5  -4   9  110.62   14.36
  -5  -4   9  104.65   10.27
   5   4  -9  105.31   20.85
  -5  -4   9  123.49   12.92
   5  -4  -9  116.06   17.21
   5   4  -9  100.64   13.84
   5  -4  -9  117.43   12.32
  -5   4   9  110.99   13.64
   5  -4  -8   65.21   23.52
   5   4  -8   66.79   15.56
  -5   4   8   69.19   12.17
  -5  -4   8   50.85    8.22
   5   4  -8   49.48   15.89
   5  -4  -8   61.00   12.63
  -5  -4   8   60.07   10.86
   5  -4  -8   69.68   10.12
   5   4  -8   60.16   11.48
  -5   4   8   76.95   12.74
   5  -4  -7  530.86   26.88
   5   4  -7  501.67   19.46
   5   4  -7  536.13   21.59
  -5  -4   7  524.59   13.25
  -5   4   7  503.82   18.16
  -5  -4   7  510.68   13.48
  -5  -4   7  515.89   17.31
   5  -4  -7  510.92   14.34
  -5   4   7  571.90   14.80
   5   4  -7  567.82   20.07
  -5   4   7  557.46   21.33
   5  -4  -7  547.43   17.06
   5  -4  -6    7.78    7.22
   5   4  -6    6.39    9.18
   5   4  -6    7.35    8.78
  -5  -4   6    7.45    6.83
   5  -4  -6   -1.99   12.22
   5   4  -6    8.94   10.38
  -5   4   6    1.51    8.83
  -5  -4   6    4.94    5.77
   5  -4  -6    6.93    7.61
   5   4  -6   -0.90    9.25
  -5  -4   6    3.20    8.46
  -5   4   6    2.64    6.34
   5  -4  -6    5.82    6.53
  -5   4   6    3.28    8.36
  -5   4   6    4.63   11.38
  -5  -4   5  684.97   14.79
   5  -4  -5  654.29   18.67
   5   4  -5  658.77   18.68
   5  -4  -5  680.59   14.70
   5   4  -5  655.97   15.20
   5  -4  -5  663.98   14.22
  -5   4   5  592.90   16.65
  -5  -4   5  714.43   13.63
  -5  -4   5  662.39   16.67
   5   4  -5  659.71   17.89
   5  -4  -5  672.17   13.46
  -5   4   5  709.48   13.83
   5   4  -5  712.73   17.92
  -5   4   5  702.59   18.08
  -5   4   5  612.73   21.31
   5  -4  -5  613.22   15.44
  -5   4   5  685.02   15.13
  -5   4   4  213.42   10.02
  -5  -4   4  227.90    9.30
   5  -4  -4  223.53    9.77
   5   4  -4  221.06   11.64
   5  -4  -4  206.30    8.94
   5   4  -4  220.90    8.83
   5  -4  -4  215.79    9.42
  -5  -4   4  217.96    9.89
   5   4  -4  226.58   10.43
   5   4  -4  225.40    9.87
  -5   4   4  239.42    8.48
   5  -4  -4  218.76    8.43
  -5   4   4  237.86   11.99
   5   4  -4  256.95   13.34
  -5   4   4  221.86   15.37
   5  -4  -4  227.93   11.59
  -5   4   4  237.89   10.37
  -5   4   3  281.90   10.12
  -5  -4   3  290.77    9.32
   5  -4  -3  293.97    9.82
   5   4  -3  292.40   13.69
   5  -4  -3  285.02    8.32
   5  -4  -3  277.64    9.41
   5  -4  -3  289.66   10.78
   5   4  -3  282.76    9.04
  -5  -4   3  269.44   10.01
   5   4  -3  283.07    9.56
   5   4  -3  272.27   11.34
  -5   4   3  290.70    8.82
  -5   4   3  296.50   12.71
  -5   4   3  282.23   15.86
   5  -4  -3  313.63   13.58
  -5   4   3  287.82   11.27
  -5   4   2  396.31   10.56
  -5  -4   2  392.86   10.46
   5   4  -2  409.63   16.16
   5  -4  -2  400.20   12.93
   5  -4  -2  440.16   13.26
   5  -4  -2  404.68   10.80
   5   4  -2  402.20   10.52
   5   4  -2  389.48    9.99
  -5  -4   2  387.48   10.94
  -5   4   2  386.14    9.65
   5   4  -2  401.24   14.03
  -5   4   2  435.96   13.77
  -5   4   2  394.13   16.72
   5  -4  -2  447.20   16.08
  -5   4   2  395.89   12.47
  -5   4   1    1.32    7.44
   5   4  -1   -0.74    9.61
   5  -4  -1    6.39    9.77
   5   4  -1    0.84    9.95
  -5   4   1   -0.02    4.84
  -5  -4   1   -1.03    5.20
   5  -4  -1    0.43    7.94
   5  -4  -1   -0.08    6.29
  -5  -4   1   -0.49    5.52
   5  -4  -1   -0.69    8.96
  -5   4   1    0.95    4.94
  -5   4   1   -0.69    6.55
   5   4  -1    0.09    4.45
  -5   4   0  269.80    9.14
   5   4   0  245.01   15.38
  -5  -4   0  259.05   10.08
   5  -4   0  267.25   15.44
   5   4   0  259.75    8.41
   5  -4   0  281.35   14.74
   5   4   0  250.67    8.41
  -5  -4   0  247.25    9.79
   5  -4   0  260.18    9.61
  -5   4   0  247.78    9.43
   5   4   0  248.54   15.72
  -5   4   0  275.24   10.71
   5  -4   0  267.35   14.37
  -5   4   0  254.47   11.66
  -5   4  -1  219.75    9.35
   5   4   1  243.80   16.50
  -5  -4  -1  239.65   10.83
   5   4   1  261.04   12.83
   5  -4   1  264.31   16.58
   5   4   1  243.98    8.75
   5  -4   1  253.46   16.44
  -5  -4  -1  229.40   10.42
   5  -4   1  241.45   10.12
  -5   4  -1  245.31   10.37
   5   4   1  250.66   17.65
  -5   4  -1  235.12   10.01
   5  -4   1  235.16   13.55
  -5   4  -1  251.42   11.84
   5  -4   2   57.65    9.65
   5   4   2   44.00   15.96
   5   4   2   55.49   13.59
  -5  -4  -2   52.54    9.40
   5   4   2   66.83   11.89
   5  -4   2   67.22   15.46
   5  -4   2   63.16   15.33
  -5   4  -2   69.92    9.20
   5  -4   2   54.82    8.70
  -5   4  -2   61.72    9.27
   5   4   3  431.55   21.51
  -5  -4  -3  460.38   17.32
   5  -4   3  485.60   21.94
   5   4   3  505.69   21.06
   5  -4   3  495.15   24.77
  -5   4  -3  493.73   16.68
   5   4   3  455.88   24.49
  -5   4  -3  456.67   14.98
  -5  -4  -4   -0.04   12.63
   5   4   4    4.74   15.76
   5  -4   4    0.34   17.77
   5  -4   4   -3.20   15.09
  -5   4  -4    3.62   10.33
   5   4   4    1.52   18.39
  -5  -4  -5  212.54   17.60
  -5  -4  -5  275.14   16.64
   5  -4   5  243.04   19.36
   5   4   5  288.09   23.49
   5  -4   5  245.18   22.73
  -5   4  -5  249.92   15.98
   5   4   5  247.55   22.57
   5  -5  -9  387.69   34.33
   5   5  -9  436.29   23.01
  -5  -5   9  377.67   19.22
  -5  -5   9  360.95   14.59
  -5  -5   9  415.07   18.23
   5  -5  -9  392.39   16.93
   5  -5  -9  403.35   21.11
   5   5  -9  412.30   21.42
  -5   5   9  379.04   19.10
   5   5  -8    2.51   12.71
   5   5  -8   -0.22   13.58
   5  -5  -8   -5.05   22.61
  -5  -5   8   -0.29    7.93
   5  -5  -8    8.97   11.55
  -5  -5   8    1.97   10.58
   5  -5  -8    5.23    9.14
  -5   5   8   -0.12   12.24
  -5  -5   7  129.64    9.70
   5   5  -7  124.21   14.60
   5  -5  -7  137.27   11.38
   5  -5  -7  119.43   20.39
  -5  -5   7  135.59    9.29
  -5  -5   7  122.68   12.47
   5  -5  -7  136.95    9.92
  -5   5   7  140.39   10.07
   5   5  -7  156.52   14.26
  -5   5   7  127.83   14.78
   5  -5  -6   37.15    8.29
   5   5  -6   43.41   10.88
  -5  -5   6   33.85    7.41
   5   5  -6   38.37   11.27
   5  -5  -6   39.38   13.69
   5   5  -6   53.19   11.91
  -5  -5   6   36.05    6.82
   5  -5  -6   36.19    8.31
  -5  -5   6   33.63    9.45
  -5   5   6   38.17    7.39
   5  -5  -6   41.66    7.51
  -5   5   6   28.19   12.84
   5   5  -5  143.25   13.13
  -5  -5   5  135.63    8.99
   5  -5  -5  126.43   11.20
   5   5  -5  142.68   11.82
   5  -5  -5  119.35    8.47
   5  -5  -5  116.71    8.05
  -5  -5   5  138.87    8.05
  -5  -5   5  135.02   10.32
  -5   5   5  126.19    8.08
   5  -5  -5  115.18    8.35
   5   5  -5  147.83   10.81
  -5   5   5  123.75   11.08
  -5   5   5  116.24   14.52
   5  -5  -5  117.73   10.66
  -5   5   5  112.02    9.22
  -5  -5   4  139.55    8.40
   5   5  -4  130.69   13.24
   5  -5  -4  111.09    8.00
   5  -5  -4  114.39    7.81
   5  -5  -4  120.67    8.46
  -5  -5   4  133.23    7.33
  -5  -5   4  111.04    8.75
   5   5  -4  138.02    9.79
  -5   5   4  119.97    7.62
   5   5  -4  121.78    9.90
  -5   5   4  117.91   10.80
  -5   5   4  112.29   14.08
   5  -5  -4  105.17   11.27
  -5   5   4  112.18    9.41
  -5   5   3 1102.59   18.10
  -5  -5   3 1148.90   17.00
   5   5  -3 1081.52   25.36
   5  -5  -3 1148.67   18.41
   5  -5  -3 1124.72   16.67
   5  -5  -3 1113.50   19.10
  -5  -5   3 1100.62   18.39
   5   5  -3 1139.53   18.27
  -5   5   3 1137.37   16.61
   5   5  -3 1073.83   20.98
  -5   5   3 1157.38   22.25
  -5   5   3 1106.92   26.94
   5  -5  -3 1203.83   24.83
  -5   5   3 1092.26   19.70
  -5   5   2   18.29    7.88
   5   5  -2   19.73    9.59
   5  -5  -2   15.02   11.08
   5   5  -2   15.37   11.40
  -5   5   2   12.94    5.76
  -5  -5   2   14.05    5.79
   5  -5  -2    8.75    7.47
   5  -5  -2   13.35    6.21
  -5  -5   2   13.34    6.11
   5  -5  -2   15.45    9.21
  -5   5   2   10.49    5.37
  -5   5   2   12.00    7.99
  -5   5   2   17.12   10.53
   5   5  -2   14.34    5.83
  -5  -5   1 1485.71   19.36
   5   5  -1 1478.37   31.42
   5  -5  -1 1554.46   27.37
   5  -5  -1 1557.28   26.41
   5  -5  -1 1658.67   21.35
   5   5  -1 1453.35   18.79
  -5  -5   1 1470.22   20.53
  -5   5   1 1534.79   19.69
   5   5  -1 1468.08   28.69
  -5   5   1 1583.70   23.66
  -5   5   1 1550.06   29.64
   5  -5  -1 1653.90   30.61
  -5   5   1 1512.05   23.13
   5  -5   0   19.88    5.97
  -5   5   0   26.25    8.58
   5  -5   0   28.13   11.75
   5   5   0   26.45   12.88
   5   5   0   16.76   12.89
  -5  -5   0   21.87    6.77
   5  -5   0   28.43   11.45
  -5  -5   0   27.85    6.74
  -5   5   0   23.55    6.61
   5  -5   0   20.66   12.87
  -5   5   0   23.18    7.28
   5   5   0   23.95    5.89
  -5   5   0   21.95    9.99
   5   5   1  629.44   25.08
  -5  -5  -1  616.76   15.59
   5   5   1  652.47   17.66
   5  -5   1  663.88   23.32
   5   5   1  637.96   13.76
   5  -5   1  661.98   23.73
  -5  -5  -1  590.71   15.07
   5  -5   1  627.94   13.95
  -5   5  -1  665.96   16.02
  -5   5  -1  636.41   14.61
   5   5   1  601.43   24.68
   5  -5   1  639.98   20.07
  -5   5  -1  654.95   17.03
  -5   5  -2   14.65    8.96
   5  -5   2    9.87   10.17
   5   5   2    7.26   15.91
   5   5   2   15.32   15.61
  -5  -5  -2    8.63    9.14
   5   5   2   18.46   10.60
   5  -5   2    7.52   15.73
  -5  -5  -2    7.57    8.23
  -5   5  -2   14.93    8.78
   5  -5   2    6.00   14.79
  -5   5  -3   34.85    9.89
   5   5   3   23.36   18.10
  -5  -5  -3   30.40   11.14
   5   5   3   22.58   13.51
   5  -5   3   24.38   18.16
   5  -5   3   30.58   16.35
  -5   5  -3   35.31   10.75
   5   5   3   38.16   17.64
  -5   5  -4    3.67   10.04
   5   5   4    4.29   18.07
  -5  -5  -4    9.59   11.62
   5   5   4    3.57   15.21
   5  -5   4   11.13   18.58
   5  -5   4    4.72   16.05
  -5   5  -4    9.02   10.91
   5   5   5   53.74   20.20
  -5  -5  -5   64.58   14.01
   5   5   5   70.32   18.90
   5  -5   5   53.16   19.87
   5  -5   5   58.25   17.19
  -5  -5  -5   48.40   15.21
  -5   5  -5   67.40   13.43
   5   6  -8   81.19   14.54
  -5  -6   8   63.25    9.70
   5  -6  -8   48.94   24.53
   5   6  -8   67.82   15.41
  -5  -6   8   61.26    9.08
   5  -6  -8   58.51   11.70
  -5  -6   8   57.38   11.86
  -5   6   8   73.12   10.01
   5  -6  -8   67.26   10.94
  -5   6   8   68.94   14.12
  -5  -6   7  353.31   13.63
   5  -6  -7  326.28   24.31
   5   6  -7  349.10   18.74
   5  -6  -7  336.64   14.12
  -5  -6   7  328.78   12.85
  -5  -6   7  333.45   16.00
   5  -6  -7  335.01   13.76
  -5   6   7  352.51   13.49
   5   6  -7  386.53   18.71
  -5   6   7  339.26   19.30
  -5  -6   6   12.79    7.82
   5  -6  -6   13.12    9.23
   5   6  -6   14.23   10.60
   5  -6  -6    7.95   12.60
   5   6  -6   10.30   10.75
  -5  -6   6    9.91    7.24
   5  -6  -6    7.82    7.57
  -5  -6   6    6.66    9.30
  -5   6   6    6.42    7.45
   5  -6  -6    9.80    7.54
  -5   6   6    9.21   13.68
  -5  -6   5  546.55   13.65
   5  -6  -5  405.70   12.03
   5  -6  -5  403.77   12.02
  -5  -6   5  507.56   12.98
  -5  -6   5  517.85   16.25
   5   6  -5  609.71   18.18
  -5   6   5  446.99   12.70
   5  -6  -5  434.65   12.88
   5   6  -5  691.41   23.49
  -5   6   5  437.71   21.16
   5  -6  -5  425.23   16.55
  -5   6   5  419.32   14.05
  -5   6   4   62.33    9.40
   5  -6  -4   70.11   11.85
  -5  -6   4   85.09    7.58
   5   6  -4   92.39   14.70
   5  -6  -4   67.29    7.14
   5  -6  -4   62.37    7.90
  -5  -6   4   79.11    6.94
  -5  -6   4   85.65    8.85
   5   6  -4   89.00    9.67
  -5   6   4   71.43    7.48
  -5   6   4   65.90   13.42
  -5  -6   3  207.10    9.11
   5   6  -3  185.01   16.95
   5  -6  -3  192.67   11.44
   5  -6  -3  181.62    8.71
   5  -6  -3  177.47   10.47
  -5  -6   3  215.50    8.18
   5   6  -3  199.97   10.60
  -5  -6   3  208.68   10.36
  -5   6   3  198.36    9.10
   5   6  -3  211.34   12.80
  -5   6   3  177.49   15.69
   5  -6  -3  204.08   15.63
  -5   6   3  178.08   10.97
   5   6  -2  318.55   19.77
   5  -6  -2  336.52   15.60
   5  -6  -2  336.56   13.92
   5  -6  -2  347.72   11.03
  -5  -6   2  327.33   10.50
  -5  -6   2  353.03    9.26
   5   6  -2  343.73   11.38
  -5  -6   2  335.33   11.91
  -5   6   2  356.08   11.16
   5   6  -2  350.24   16.39
  -5   6   2  349.57   14.09
  -5   6   2  334.46   17.60
   5  -6  -2  369.56   18.92
  -5   6   2  340.99   13.89
  -5   6   1   -2.72    8.55
   5  -6  -1   -0.74   12.92
   5   6  -1   -5.04   12.29
  -5  -6   1   -0.19    5.85
   5  -6  -1   -0.12   10.24
  -5  -6   1    1.46    6.39
   5  -6  -1   -1.66    7.08
   5   6  -1    5.05   13.59
  -5   6   1    3.11    6.32
  -5   6   1   -4.00    7.90
   5  -6  -1   -5.20   12.64
  -5   6   1    3.20   10.89
   5   6  -1   -0.89    6.11
   5   6   0  316.58   21.46
  -5  -6   0  318.71   11.23
   5  -6   0  342.92   19.71
   5  -6   0  331.59   18.22
   5   6   0  323.46   11.35
  -5  -6   0  304.95   11.90
  -5   6   0  322.89   12.08
   5   6   0  291.90   19.66
  -5   6   0  313.70   15.61
   5  -6   0  325.34   18.49
  -5   6   0  335.11   14.11
  -5  -6  -1  208.82   10.81
   5   6   1  190.92   20.58
   5   6   1  213.71   10.05
   5  -6   1  231.76   19.69
   5  -6   1  203.11   18.04
  -5  -6  -1  200.12   10.90
  -5   6  -1  218.72   11.76
   5   6   1  200.49   20.36
   5  -6   1  213.24   15.56
  -5   6  -1  231.65   12.94
  -5   6  -2   68.73   10.74
   5  -6   2   76.69   12.66
   5   6   2   55.49   17.98
   5   6   2   53.29   19.63
  -5  -6  -2   67.26    9.84
   5   6   2   67.79   12.02
   5  -6   2   80.44   18.35
  -5  -6  -2   61.49    9.72
  -5   6  -2   74.87   10.60
   5  -6   2   76.41   17.49
  -5   6  -3  405.95   16.34
   5   6   3  375.21   27.04
  -5  -6  -3  408.07   16.57
   5   6   3  431.26   19.47
   5  -6   3  363.95   22.47
   5  -6   3  375.18   25.22
  -5  -6  -3  373.84   15.98
  -5   6  -3  456.82   17.86
   5   6   3  384.50   25.63
  -5   6  -4    0.46   10.98
  -5  -6  -4   -3.77   12.36
   5   6   4    3.28   15.49
   5  -6   4   -4.76   20.48
   5   6   4   -1.10   18.86
   5  -6   4    0.06   16.70
  -5   6  -4   -0.73   11.56
  -5  -7   8  162.77   12.19
   5  -7  -8  159.19   13.25
  -5  -7   8  150.15   14.74
  -5  -7   8  159.41   11.92
  -5  -7   8  162.28   14.50
   5  -7  -8  160.35   13.18
  -5   7   8  169.63   12.22
   5   7  -8  184.82   17.60
  -5   7   8  175.51   18.17
   5   7  -7   18.20   12.55
   5   7  -7   16.20   12.62
  -5  -7   7   12.29    8.42
   5  -7  -7    7.84    9.02
  -5  -7   7   11.25   10.41
  -5   7   7   15.62    9.15
   5  -7  -7   14.50    9.19
  -5  -7   7   10.33    9.49
  -5   7   7   16.50   14.37
  -5  -7   6  731.85   18.05
   5  -7  -6  554.17   14.73
  -5  -7   6  656.01   16.05
  -5  -7   6  648.70   19.71
   5   7  -6  813.51   23.09
  -5   7   6  566.50   15.26
   5  -7  -6  540.53   15.83
  -5   7   6  565.23   23.82
   5  -7  -6  580.04   18.74
   5   7  -5    8.94    9.52
   5  -7  -5    1.62   11.88
   5   7  -5    8.29   14.90
  -5  -7   5    2.23    6.52
   5  -7  -5    3.32    6.72
  -5  -7   5    9.03    8.92
  -5   7   5    7.63    7.09
   5  -7  -5    1.27    7.44
  -5   7   5    2.19   13.81
  -5  -7   4  799.13   15.55
   5  -7  -4  603.32   13.61
   5  -7  -4  579.07   14.89
  -5  -7   4  691.30   14.93
  -5  -7   4  695.86   17.74
   5   7  -4  844.66   20.17
  -5   7   4  636.52   15.05
  -5   7   4  644.25   24.01
   5  -7  -4  651.03   22.84
  -5   7   4  639.97   17.44
   5  -7  -3   98.43   15.37
  -5  -7   3  115.52    7.94
   5   7  -3  105.32   17.34
   5  -7  -3  106.18   10.16
   5  -7  -3   98.75    7.96
  -5  -7   3  111.44    7.56
   5   7  -3  109.09   10.07
  -5  -7   3  104.34    9.40
  -5   7   3  104.56    8.55
  -5   7   3  105.60   14.38
  -5   7   3  101.19   10.89
   5  -7  -2  104.98   16.19
  -5  -7   2   91.85    7.66
   5   7  -2   96.79   17.58
   5  -7  -2  108.84   11.29
   5  -7  -2  101.03    8.40
   5   7  -2  101.73    9.23
  -5  -7   2   95.93    9.16
  -5   7   2  102.17    8.60
   5  -7  -2   97.17   14.16
  -5   7   2   92.00   13.94
  -5   7   2  101.25   10.80
  -5  -7   1  114.91    8.23
   5   7  -1  131.93   20.04
   5  -7  -1  144.39   16.63
   5  -7  -1  123.82   13.91
   5   7  -1  115.76    9.61
  -5  -7   1  121.77    9.36
  -5   7   1  113.92    9.18
   5   7  -1  117.78   15.95
  -5   7   1  120.93   13.52
   5  -7  -1  124.95   17.21
  -5   7   1  126.63   11.69
   5  -7   0  113.84   16.59
   5   7   0   92.90   17.33
  -5  -7   0  101.42    8.67
   5   7   0   92.25   20.24
   5   7   0  121.36    9.45
   5  -7   0  101.48   15.70
  -5  -7   0  107.89    9.78
  -5   7   0  107.31   10.00
   5  -7   0  116.61   18.61
  -5   7   0  100.90   11.72
  -5   7  -1   17.97   10.22
   5  -7   1   13.28   13.70
   5   7   1   14.64   17.60
   5   7   1   23.92   20.43
  -5  -7  -1   16.62    8.22
   5  -7   1   20.54   15.37
  -5  -7  -1   13.30    8.26
  -5   7  -1   17.74    9.33
   5   7   1   22.70    8.22
   5  -7   1   18.61   17.70
  -5   7  -2  382.03   16.42
   5   7   2  339.69   28.34
  -5  -7  -2  341.33   14.40
   5   7   2  380.08   13.90
   5  -7   2  325.93   22.33
   5  -7   2  320.05   23.61
  -5  -7  -2  332.66   14.57
  -5   7  -2  395.05   16.60
   5   7   2  366.06   25.77
   5  -7   2  322.03   17.75
  -5   7  -3    0.82   11.13
   5   7   3   -5.64   19.79
   5   7   3    1.33   22.78
   5   7   3   -0.89   12.39
  -5  -7  -3   -1.97   10.58
   5  -7   3    1.34   18.73
  -5  -7  -3    8.12   10.02
  -5   7  -3    1.40   11.39
   5  -7   3   -3.73   17.24
  -5   7  -4  260.11   16.35
  -5  -7  -4  237.32   16.59
   5   7   4  279.53   19.85
   5  -7   4  257.45   20.81
   5  -7   4  207.20   24.64
  -5   7  -4  249.09   16.94
   5   7   4  252.35   24.90
  -5  -8   7  145.02   12.55
  -5  -8   7  125.06   10.84
  -5  -8   7  143.19   13.92
   5   8  -7  145.70   16.33
  -5   8   7  131.55   11.52
   5  -8  -7  122.71   11.82
  -5   8   7  139.77   18.07
   5   8  -6   10.13   12.26
   5  -8  -6    7.98   12.20
  -5  -8   6    7.29    9.15
  -5  -8   6    8.34    7.94
  -5  -8   6    4.21   10.28
  -5   8   6    9.47    8.72
   5  -8  -6    9.97    9.02
  -5   8   6    7.35   14.34
  -5  -8   5  275.95   12.81
  -5  -8   5  229.54   11.26
  -5  -8   5  226.70   13.25
   5   8  -5  304.21   16.32
  -5   8   5  206.56   11.38
   5  -8  -5  203.83   12.07
  -5   8   5  205.34   18.45
   5  -8  -5  182.09   16.69
  -5  -8   4  232.90   10.71
   5   8  -4  276.34   14.54
  -5  -8   4  236.65   12.94
  -5   8   4  215.79   11.21
  -5   8   4  229.15   18.48
   5  -8  -4  224.26   19.36
  -5   8   4  226.55   13.42
  -5   8   3   61.81   10.87
   5  -8  -3   85.97   18.22
   5   8  -3   68.79   19.30
   5  -8  -3   74.84   10.28
   5   8  -3   79.69   10.70
  -5  -8   3   80.34    9.91
  -5   8   3   84.70    9.10
  -5   8   3   66.62   14.51
   5  -8  -2  728.25   24.21
   5  -8  -2  715.68   20.38
   5   8  -2  755.51   18.28
  -5  -8   2  718.04   17.54
  -5   8   2  721.65   16.84
  -5   8   2  746.84   24.06
   5  -8  -2  741.99   28.77
  -5   8   2  695.93   19.80
  -5   8   1    2.69   10.10
   5  -8  -1    0.72   16.30
   5   8  -1    2.19   20.75
   5  -8  -1   -2.65   12.73
  -5  -8   1    0.28    8.16
  -5   8   1    4.20    7.80
   5  -8  -1    5.51   16.76
   5   8  -1   -1.36    8.71
  -5   8   1    0.17   11.53
  -5   8   0  555.00   18.73
  -5  -8   0  548.90   14.35
   5   8   0  504.62   31.36
   5  -8   0  523.85   23.64
   5  -8   0  551.52   26.66
   5   8   0  575.10   16.52
  -5  -8   0  559.95   16.34
  -5   8   0  559.42   16.89
   5   8   0  508.92   25.23
   5  -8   0  479.48   24.27
  -5   8  -1   38.92   11.49
   5  -8   1   21.55   14.33
   5   8   1   32.45   24.17
  -5  -8  -1   30.44    8.33
   5  -8   1   27.76   17.45
  -5  -8  -1   34.81    9.28
  -5   8  -1   36.62   10.63
   5   8   1   37.73    9.60
   5  -8   1   29.16   19.29
   5   8   1   35.21   18.98
  -5   8  -2  105.11   13.57
   5  -8   2   80.89   15.10
   5   8   2   82.04   20.80
  -5  -8  -2  104.64   10.90
   5   8   2   99.95   11.38
   5  -8   2   91.62   20.73
   5   8   2   97.53   26.87
  -5  -8  -2   99.16   11.68
  -5   8  -2  122.76   13.28
   5  -8   2   87.27   19.69
  -5   8  -3   33.85   13.08
   5   8   3   31.28   20.03
   5   8   3    7.54   26.71
  -5  -8  -3   40.58   11.39
   5   8   3   54.37   13.57
   5  -8   3   30.86   20.08
  -5  -8  -3   34.10   11.58
  -5   8  -3   38.99   13.30
   5  -8   3   29.51   18.52
  -5  -9   6  156.63   12.61
  -5  -9   6  131.84   11.19
  -5  -9   6  148.42   13.66
  -5   9   6  135.06   11.37
   5  -9  -6  123.28   12.40
  -5   9   6  121.83   18.40
   5   9  -5   67.32   13.06
   5  -9  -5   33.95   15.87
  -5  -9   5   46.91    8.87
  -5  -9   5   52.51   10.79
  -5  -9   5   49.75   10.30
  -5   9   5   44.81    9.69
   5  -9  -5   34.87   10.21
  -5   9   5   53.29   15.94
  -5   9   4  118.23   12.39
   5  -9  -4  120.95   19.91
  -5  -9   4  144.25   11.66
   5   9  -4  127.04   13.54
  -5  -9   4  125.25   11.82
  -5   9   4  121.95   10.68
  -5   9   4  125.34   16.69
  -5   9   3  183.94   13.99
   5   9  -3  192.25   26.38
   5   9  -3  208.75   13.85
  -5  -9   3  215.21   12.91
  -5   9   3  208.36   11.83
  -5   9   3  205.01   17.13
   5  -9  -3  190.38   21.86
  -5   9   2   13.55   11.19
   5  -9  -2   23.39   18.53
   5   9  -2   11.50   22.31
   5  -9  -2   19.14   11.73
  -5  -9   2   17.14    9.26
  -5   9   2   17.74    8.91
  -5   9   2   26.23   12.75
   5   9  -2   21.36   10.38
  -5   9   1  292.39   16.17
   5   9  -1  282.95   30.88
   5  -9  -1  284.68   18.62
   5  -9  -1  315.47   23.98
   5   9  -1  334.36   15.06
  -5  -9   1  307.81   14.02
  -5   9   1  303.55   14.06
   5  -9  -1  276.26   23.07
  -5   9   0   27.90   12.14
   5  -9   0   18.92   17.39
   5   9   0   31.35   26.69
   5  -9   0   19.04   16.04
  -5  -9   0   36.07    9.88
  -5   9   0   27.98   10.42
   5   9   0   23.77   10.11
   5  -9   0   16.53   19.48
  -5   9  -1  237.00   16.10
   5   9   1  173.39   30.83
   5   9   1  245.93   13.79
   5  -9   1  193.49   21.72
   5  -9   1  180.07   22.69
  -5  -9  -1  207.30   13.29
  -5   9  -1  237.30   14.98
   5   9   1  221.25   21.82
   5  -9   1  205.28   19.95
  -5   9  -2  117.96   14.41
   5  -9   2   99.30   16.70
   5   9   2  109.55   21.35
   5   9   2   74.75   30.95
   5  -9   2   86.24   21.04
  -5  -9  -2  102.95   12.47
  -5   9  -2  128.25   14.19
   5  -9   2   83.64   20.92
  -5 -10   5  424.72   17.20
   5  10  -5  425.98   20.76
  -5 -10   5  373.13   17.48
  -5  10   5  368.58   15.55
   5 -10  -5  329.58   15.62
  -5  10   5  369.03   22.70
   5 -10  -5  320.70   23.58
   5 -10  -4    7.83   18.56
   5  10  -4    7.06   24.57
  -5 -10   4    4.70   10.15
  -5 -10   4    8.27   10.20
  -5  10   4    0.56    9.17
  -5  10   4    2.96   14.77
   5  10  -4    2.85   11.64
  -5  10   3  126.55   14.22
   5 -10  -3  130.06   23.06
   5  10  -3  104.97   28.86
  -5 -10   3  129.38   12.23
   5  10  -3  138.41   13.36
  -5 -10   3  123.50   12.23
  -5  10   3  137.93   11.99
  -5  10   3  123.05   16.25
  -5  10   2    4.59   12.25
   5 -10  -2   19.59   20.91
   5  10  -2   -1.79   27.30
  -5 -10   2   11.69    9.64
  -5  10   2   11.34    9.63
   5  10  -2   15.26   11.15
  -5  10   1   -0.98   12.32
   5 -10  -1    0.83   19.35
   5  10  -1    0.70   28.09
   5 -10  -1   -1.50   14.68
  -5 -10   1    2.18    9.69
  -5  10   1   -0.99   10.35
   5  10  -1    3.34   10.66
   5 -10  -1    5.92   20.03
  -5  10   0   -3.04   12.77
   5 -10   0    0.09   18.78
   5  10   0   -9.03   30.18
   5 -10   0    3.01   16.75
  -5 -10   0   -1.21    9.83
  -5  10   0    1.55   10.79
   5  10   0    4.19   11.17
   5 -10   0    0.84   21.38
   6   0 -10  712.52   35.06
   6   0 -10  790.17   37.01
  -6   0  10  847.46   26.92
  -6   0  10  751.18   18.03
  -6   0  10  780.05   22.20
   6   0 -10  695.71   22.32
   6   0  -9   -5.09   20.91
  -6   0   9    0.74   12.75
  -6   0   9    0.96    7.70
   6   0  -9    2.24   17.77
  -6   0   9   -2.28   10.37
   6   0  -9    2.16   10.12
   6   0  -8  403.66   25.14
   6   0  -8  375.61   20.61
  -6   0   8  335.07   17.87
  -6   0   8  379.19   12.52
  -6   0   8  374.02   15.79
   6   0  -8  342.16   13.82
  -6   0   8  355.54   16.15
   6   0  -7    0.48    8.00
   6   0  -7   -3.26   14.58
   6   0  -7    2.51   10.60
  -6   0   7    1.39    8.40
   6   0  -7   -0.11    7.04
  -6   0   7    7.35   10.20
   6   0  -6   23.12    7.90
  -6   0   6   17.55    8.24
   6   0  -6   23.20   11.89
   6   0  -6   24.76    9.06
  -6   0   6   18.77    8.24
   6   0  -6   24.47    5.96
   6   0  -5    1.73    7.44
  -6   0   5    0.95    7.12
   6   0  -5   -2.97    8.51
   6   0  -5    3.47    7.31
  -6   0   5    0.41    6.80
  -6   0   5    0.17    4.50
  -6   0   4  592.00   14.44
   6   0  -4  584.38   15.39
   6   0  -4  608.49   14.28
   6   0  -4  588.55   14.39
  -6   0   4  573.00   13.48
   6   0  -4  595.42   11.56
   6   0  -4  590.49   15.44
   6   0  -3    2.11    7.39
  -6   0   3    0.29    5.83
   6   0  -3    2.09    5.68
   6   0  -3   -0.42    6.21
   6   0  -3    2.06    6.45
  -6   0   3   -0.18    5.08
  -6   0   3    1.25    3.62
  -6   0   2  978.65   17.00
   6   0  -2  947.13   17.39
   6   0  -2  947.64   16.80
  -6   0   2 1004.15   14.89
   6   0  -2 1016.46   19.49
  -6   0   2 1038.82   12.09
   6   0  -2  991.95   19.47
   6   0  -1   -2.08    8.03
   6   0  -1   -3.65    7.35
  -6   0   1    0.16    6.57
   6   0  -1    0.04    6.74
  -6   0   1   -0.14    4.69
   6   0  -1    2.62    7.52
  -6   0   1    0.85    3.48
  -6   0   0  833.02   17.39
   6   0   0  850.91   18.17
  -6   0   0  818.68   14.27
  -6   0   0  857.01   12.06
   6   0   0  885.08   20.48
   6   0   0  893.28   18.81
   6   0   1    4.94    7.29
   6   0   1    1.07   10.14
   6   0   1    3.19    8.18
  -6   0  -1   -0.74    7.49
   6   0   1    1.10   10.26
   6   0   1    4.51    8.98
  -6   0  -1    1.66    6.08
  -6   0  -2  315.71   14.53
   6   0   2  338.71   18.04
   6   0   2  362.68   15.81
   6   0   2  350.64   17.96
  -6   0  -2  356.61   13.30
   6   0   3    2.63   13.89
  -6   0  -3   -2.48   10.70
   6   0   3   -1.77   15.44
   6   0   3   -1.74   11.60
   6   0   4   -0.36   14.62
  -6   0  -4   11.30   12.55
   6   0   4    0.46   17.31
   6  -1 -10    8.72   25.02
   6   1 -10    3.21   21.96
  -6   1  10    9.93   13.79
  -6  -1  10   14.97   14.07
  -6  -1  10   10.27    8.98
  -6   1  10   18.46   11.24
   6   1 -10   -1.45   24.36
   6  -1 -10   16.09   23.42
  -6  -1  10    9.66   11.58
   6   1 -10    3.75   13.04
   6  -1 -10   12.22   12.24
   6  -1  -9  133.83   24.85
   6   1  -9  127.16   22.51
  -6   1   9  120.56   15.03
  -6  -1   9  122.15    9.67
  -6   1   9  114.06    9.38
  -6  -1   9   98.85   14.89
  -6   1   9  115.42   12.10
  -6  -1   9  134.33   13.07
   6   1  -9  120.46   20.83
   6  -1  -9  109.93   19.91
   6   1  -9  105.37   12.61
   6  -1  -9  107.87   11.85
   6  -1  -8  435.86   26.41
   6   1  -8  494.32   25.57
   6  -1  -8  434.56   20.42
   6   1  -8  430.30   21.70
  -6   1   8  431.68   19.31
  -6  -1   8  449.88   13.25
  -6   1   8  428.61   16.11
  -6  -1   8  456.46   16.98
   6   1  -8  387.20   14.87
   6  -1  -8  417.16   14.37
  -6   1   8  428.79   18.07
   6  -1  -7   26.04    7.81
   6  -1  -7   30.38   15.14
   6   1  -7   13.30   14.47
   6  -1  -7   28.91   11.59
   6   1  -7   17.87   11.74
  -6   1   7   23.94    8.65
  -6  -1   7   20.09    9.08
   6  -1  -7   22.06    7.24
  -6   1   7   22.56    8.24
  -6  -1   7   24.10    9.93
  -6   1   7   28.06   10.92
  -6   1   6 1094.58   21.38
  -6  -1   6 1122.62   20.69
   6  -1  -6 1148.45   26.99
   6   1  -6 1152.28   27.12
   6  -1  -6 1162.51   22.17
   6   1  -6 1182.58   22.93
  -6   1   6 1084.63   20.52
  -6  -1   6 1091.14   21.69
   6  -1  -6 1130.64   16.50
  -6   1   6 1245.66   17.52
   6   1  -6 1122.60   20.64
  -6   1   6 1139.02   26.12
   6  -1  -6 1069.89   19.64
   6   1  -5   27.66    8.13
   6  -1  -5   26.11    7.82
   6   1  -5   26.95    7.34
  -6   1   5   28.35    7.86
  -6  -1   5   24.73    7.28
   6  -1  -5   30.84    9.30
   6   1  -5   25.61    9.57
   6  -1  -5   25.41    7.64
   6  -1  -5   30.05    7.46
   6   1  -5   27.50    8.13
  -6   1   5   23.38    7.28
  -6  -1   5   24.74    7.38
  -6   1   5   25.50    5.30
   6  -1  -5   24.42    4.85
  -6   1   4  885.36   17.04
  -6  -1   4  891.43   16.94
   6  -1  -4  865.64   17.59
   6   1  -4  878.53   18.76
   6  -1  -4  876.00   16.55
   6   1  -4  856.81   16.43
   6   1  -4  894.99   17.21
   6  -1  -4  854.49   16.76
  -6   1   4  863.52   15.89
  -6  -1   4  886.86   16.39
   6  -1  -4  868.06   11.58
  -6  -1   4  983.07   12.09
  -6   1   4  961.55   13.56
   6   1  -4  920.24   14.61
   6   1  -4  878.01   18.09
   6  -1  -4  876.17   17.92
  -6   1   3  210.70    9.64
  -6  -1   3  200.31    9.31
   6  -1  -3  204.50    9.05
   6   1  -3  188.61    9.54
   6  -1  -3  220.69   10.27
   6  -1  -3  203.15    9.45
   6   1  -3  206.76    9.54
  -6   1   3  227.18    8.32
  -6  -1   3  208.99    8.86
   6   1  -3  194.83    6.49
  -6   1   3  231.34    7.17
   6   1  -3  215.31   11.06
   6  -1  -3  205.55   10.97
  -6   1   2  107.70    8.06
  -6  -1   2  101.57    7.95
   6   1  -2   98.72    8.07
   6  -1  -2  100.48    8.61
   6  -1  -2   95.58    8.43
   6   1  -2   96.46    8.34
  -6   1   2  102.56    6.17
  -6  -1   2  108.94    6.97
   6   1  -2  119.60   10.34
  -6   1   2  107.32    5.41
   6   1  -2  115.07    9.44
   6  -1  -2  104.14    9.49
   6   1  -1  318.84   13.72
  -6   1   1  328.16   11.38
  -6  -1   1  323.22   11.22
   6   1  -1  310.08   11.31
   6  -1  -1  337.27   12.74
   6  -1  -1  337.22   12.34
  -6  -1   1  321.01    9.74
   6  -1  -1  344.57   12.66
   6   1  -1  318.70   13.75
  -6   1   1  324.13    8.15
   6   1  -1  351.32   12.95
   6  -1  -1  341.75   13.22
   6   1   0   78.89    9.95
  -6   1   0   78.16    8.35
  -6  -1   0   75.58    8.60
   6   1   0   90.36    8.36
   6  -1   0   81.77   10.05
  -6  -1   0   77.93    6.84
   6  -1   0   87.99   10.15
  -6   1   0   79.07    5.94
   6   1   0   88.21   11.58
   6   1   0   85.54    9.12
   6  -1   0   94.11    9.83
   6   1   1  185.78   12.36
  -6   1  -1  179.28   10.96
  -6  -1  -1  186.42   11.43
   6  -1   1  182.37   13.16
   6   1   1  196.58   14.10
   6   1   1  198.47   11.30
   6  -1   1  198.15   13.48
  -6  -1  -1  176.02    9.35
  -6   1  -1  188.96    8.49
   6  -1   1  171.04   12.33
   6   1   1  188.23   14.80
   6   1   1  188.68   10.68
   6  -1   1  203.19   11.28
  -6   1  -1  198.00   11.00
   6   1   2  317.82   14.77
  -6   1  -2  287.55   13.81
  -6  -1  -2  285.80   14.26
   6  -1   2  290.63   17.15
   6   1   2  342.31   18.82
   6   1   2  328.90   14.27
   6  -1   2  336.03   17.34
  -6   1  -2  310.07   11.57
   6  -1   2  316.27   16.24
   6   1   2  323.14   18.76
  -6  -1  -2  334.48   12.59
  -6   1  -2  329.49   13.31
   6  -1   3   23.69   13.35
   6   1   3   14.26   15.20
  -6   1  -3   16.36   10.88
  -6  -1  -3   18.66   10.89
   6   1   3   24.21   16.53
   6  -1   3   14.53   14.48
   6  -1   3   25.11   13.33
  -6   1  -3   24.12    8.55
  -6   1  -4  229.06   16.07
  -6  -1  -4  214.14   16.88
  -6  -1  -4  239.20   13.68
   6   1   4  240.28   22.48
   6  -1   4  216.61   20.88
   6  -1   4  195.78   17.61
   6   1   4  228.02   20.79
   6  -2  -9  123.04   24.38
   6   2  -9  107.27   20.34
  -6   2   9  115.29   14.70
  -6  -2   9  103.92   14.49
  -6  -2   9  110.59    9.71
  -6   2   9   99.23   11.50
  -6  -2   9  112.72   12.87
   6  -2  -9  111.79   18.75
   6   2  -9  103.22   20.76
   6  -2  -9  114.35   11.90
  -6   2   9   96.16   13.50
   6  -2  -8   16.95   19.40
   6   2  -8    8.21   16.17
  -6   2   8   16.64   11.77
  -6  -2   8   17.38    7.39
   6  -2  -8   19.33   13.84
   6   2  -8   19.26   14.56
  -6   2   8   22.04    9.34
  -6  -2   8   14.39   10.22
   6  -2  -8   20.96    8.41
  -6   2   8   22.59    8.77
  -6   2   8   20.79   11.87
   6   2  -7  622.49   17.00
   6  -2  -7  645.61   25.70
   6   2  -7  676.49   25.07
   6  -2  -7  732.68   20.95
   6   2  -7  668.20   21.53
  -6   2   7  692.70   17.39
  -6  -2   7  680.64   19.53
   6  -2  -7  671.20   15.05
  -6   2   7  691.57   15.40
  -6   2   7  666.60   17.70
  -6  -2   7  707.63   19.37
   6  -2  -7  644.50   16.07
  -6   2   7  672.44   22.00
   6  -2  -6   11.53    7.60
   6   2  -6   13.32    9.53
   6   2  -6   12.15    8.33
  -6  -2   6   15.96    7.75
   6  -2  -6   15.31   11.20
   6   2  -6   10.71   11.91
   6  -2  -6   13.75    8.86
   6   2  -6   17.26    9.86
  -6  -2   6   18.81    8.34
  -6   2   6   13.19    6.17
   6  -2  -6   11.75    5.72
  -6   2   6   17.75    8.37
  -6   2   6   13.86   11.62
  -6   2   5 1268.77   21.51
  -6  -2   5 1282.61   20.73
   6  -2  -5 1314.88   24.18
   6   2  -5 1304.22   25.41
   6  -2  -5 1258.99   20.42
   6   2  -5 1297.73   21.55
   6  -2  -5 1269.09   20.56
  -6  -2   5 1311.86   21.84
   6  -2  -5 1248.29   15.96
  -6   2   5 1433.39   18.09
   6   2  -5 1377.41   21.91
   6   2  -5 1256.62   22.31
  -6   2   5 1259.60   22.49
  -6   2   5 1200.96   27.53
   6  -2  -5 1198.40   20.63
   6   2  -4   27.87    8.40
   6  -2  -4   28.63    8.23
   6   2  -4   30.20    5.81
   6   2  -4   31.81    8.54
  -6   2   4   31.87    7.30
  -6  -2   4   39.46    7.02
   6  -2  -4   26.94    7.24
   6   2  -4   34.36    8.24
   6  -2  -4   27.46    7.16
   6  -2  -4   37.52    7.31
   6   2  -4   29.52    7.33
  -6  -2   4   33.60    6.67
   6  -2  -4   33.53    4.83
  -6   2   4   29.76    5.08
  -6   2   3  706.15   15.19
  -6  -2   3  686.66   14.75
   6   2  -3  678.03   18.36
   6  -2  -3  658.05   13.39
   6   2  -3  679.03   14.88
   6  -2  -3  718.06   16.02
   6  -2  -3  697.82   14.65
   6   2  -3  670.97   14.39
  -6  -2   3  691.19   14.39
   6   2  -3  693.44   11.78
   6   2  -3  687.49   17.45
  -6   2   3  738.85   12.17
   6  -2  -3  692.18   10.67
   6   2  -3  705.97   17.14
   6  -2  -3  708.71   17.38
   6   2  -2   12.14    7.79
   6   2  -2   10.66    8.31
   6  -2  -2   10.23    8.27
   6   2  -2   11.58    8.84
  -6   2   2   10.57    6.08
  -6  -2   2    9.41    6.15
   6   2  -2   10.33    5.97
   6  -2  -2   11.17    7.62
   6  -2  -2   12.82    7.03
   6   2  -2   16.20    6.78
  -6  -2   2    8.71    5.64
  -6   2   2    8.60    4.28
   6   2  -2   10.09    3.89
   6  -2  -1    1.22    7.32
   6   2  -1    2.39    7.79
   6   2  -1    1.37    9.12
   6  -2  -1    1.51    8.85
   6  -2  -1    5.35    9.07
   6   2  -1    7.12    9.12
  -6   2   1    6.55    6.33
  -6  -2   1    0.64    6.29
   6   2  -1   -1.23    6.26
   6  -2  -1   -0.72    8.32
  -6  -2   1    0.61    5.31
   6  -2  -1    1.75    7.54
  -6   2   1   -0.78    4.61
   6   2   0   21.24    7.81
   6  -2   0   19.66    8.29
   6  -2   0   19.82    9.03
  -6   2   0   22.04    8.25
   6   2   0   21.21   11.24
   6   2   0   17.93    9.51
  -6   2   0   19.57    7.25
  -6  -2   0   18.79    7.30
   6  -2   0   27.19   11.03
   6   2   0   20.80    6.79
   6  -2   0   21.07    9.64
  -6  -2   0   27.18    6.15
  -6   2   0   20.66    5.69
   6  -2   1  413.69   17.98
  -6  -2  -1  340.41   13.72
   6   2   1  390.70   16.92
   6   2   1  376.40   12.49
   6  -2   1  395.79   17.87
   6   2   1  332.98   15.68
  -6  -2  -1  344.55   12.19
  -6   2  -1  366.53   13.31
  -6   2  -1  377.50   11.66
   6  -2   1  360.23   14.38
   6   2   1  352.95   18.27
   6   2   1  382.88   13.42
   6  -2   1  357.20   13.99
  -6   2  -1  373.32   13.76
  -6   2  -2   39.92    9.38
   6  -2   2   40.83   10.96
   6   2   2   39.76   15.08
   6   2   2   36.37   11.51
  -6   2  -2   36.96    9.57
  -6  -2  -2   36.12   10.52
   6  -2   2   49.34   12.48
   6   2   2   45.38   13.64
   6  -2   2   47.84   14.06
   6  -2   2   39.59   14.08
  -6  -2  -2   44.25    9.09
  -6   2  -2   54.04    8.50
   6  -2   3  485.87   21.61
  -6   2  -3  415.28   16.69
  -6  -2  -3  405.32   17.91
   6   2   3  480.48   24.21
   6  -2   3  405.86   20.88
   6  -2   3  483.14   23.34
  -6   2  -3  436.74   15.62
   6  -2   3  414.29   18.79
   6   2   3  435.50   23.83
   6   2   4    7.63   17.24
  -6   2  -4   11.22   11.81
  -6  -2  -4   14.97   13.05
  -6  -2  -4   21.17   10.70
   6  -2   4    4.41   14.81
   6   2   4   26.25   19.37
   6  -2   4   11.54   16.39
   6  -2   4   10.52   16.87
  -6   2  -4   11.32   10.56
   6  -3  -9  376.58   31.55
   6   3  -9  416.37   26.01
   6  -3  -9  394.39   22.34
   6   3  -9  334.11   24.91
  -6   3   9  389.26   19.62
  -6  -3   9  367.17   19.39
  -6  -3   9  366.33   14.30
  -6  -3   9  367.93   17.63
   6  -3  -9  365.83   15.99
  -6   3   9  363.36   18.43
   6  -3  -8   50.84   19.67
   6   3  -8   58.28   17.56
  -6   3   8   59.95   12.91
  -6  -3   8   51.58    8.64
   6  -3  -8   74.17   13.97
   6   3  -8   34.08   15.12
  -6  -3   8   63.86   11.73
   6  -3  -8   50.16    9.38
  -6   3   8   51.66    9.76
  -6   3   8   54.78   13.48
   6  -3  -7  100.93   12.07
   6  -3  -7   72.23   16.00
   6   3  -7   94.87   15.73
  -6   3   7   95.84   11.99
  -6  -3   7   93.63    8.65
  -6  -3   7   83.74   11.54
   6   3  -7   80.59   13.25
   6  -3  -7   79.23    8.24
  -6   3   7   91.20    8.82
   6   3  -7   94.32   13.22
  -6   3   7   95.11   10.54
   6  -3  -7   83.41    9.24
  -6   3   7   80.93   13.83
  -6  -3   6  139.19   10.24
   6   3  -6  128.49   11.22
   6  -3  -6  143.48   13.87
   6   3  -6  141.26   14.40
   6  -3  -6  125.70   10.90
   6   3  -6  129.93   11.59
  -6  -3   6  129.57   11.12
   6  -3  -6  131.21    8.12
  -6   3   6  141.61    8.80
   6   3  -6  136.70   12.45
  -6   3   6  137.71   11.58
  -6   3   6  135.46   14.38
   6  -3  -6  126.87    9.97
   6  -3  -5   52.58    9.19
  -6  -3   5   62.98    8.09
   6   3  -5   66.80   10.49
  -6   3   5   55.24    8.94
   6   3  -5   73.68   11.42
   6  -3  -5   62.00    8.04
   6   3  -5   60.89    8.67
   6  -3  -5   62.59    9.25
   6  -3  -5   68.89    8.17
  -6  -3   5   61.92    8.87
   6  -3  -5   67.80    6.37
  -6   3   5   76.08    6.74
   6   3  -5   92.65    9.39
  -6   3   5   69.63    9.61
  -6   3   5   61.98   12.97
  -6   3   4  129.76    9.00
  -6  -3   4  135.54    8.99
   6   3  -4  124.28   11.19
   6  -3  -4  142.86    8.75
   6   3  -4  127.32    8.95
   6  -3  -4  136.85    9.56
  -6  -3   4  128.48    9.01
   6  -3  -4  138.61    8.92
   6   3  -4  145.72    8.27
   6   3  -4  126.57   10.49
   6  -3  -4  124.74    6.72
  -6   3   4  132.73    7.21
  -6   3   4  144.26   10.78
  -6   3   4  134.14   14.10
   6  -3  -4  137.68   10.85
  -6   3   3  625.48   14.56
  -6  -3   3  605.27   13.95
   6   3  -3  607.27   18.51
   6  -3  -3  574.03   12.08
   6  -3  -3  622.63   15.78
   6  -3  -3  613.17   14.28
   6   3  -3  613.11   14.16
  -6  -3   3  603.63   14.18
   6   3  -3  589.96   12.12
   6   3  -3  572.62   16.73
  -6   3   3  652.98   12.38
  -6   3   3  629.97   16.75
   6  -3  -3  624.96   17.90
   6   3  -2   18.60    9.47
  -6   3   2   19.12    8.45
   6  -3  -2   17.51    9.61
   6   3  -2   13.92   10.05
  -6   3   2   11.99    6.09
  -6  -3   2   17.04    6.37
   6  -3  -2   24.69    8.75
   6   3  -2   20.26    6.55
   6  -3  -2   16.31    8.20
   6  -3  -2   17.99    7.36
  -6  -3   2   19.42    6.06
   6   3  -2   19.25    7.19
  -6   3   2   19.39    5.28
   6   3  -2   18.50    4.75
  -6  -3   1  986.44   17.84
   6  -3  -1 1033.97   21.89
   6   3  -1  973.57   16.56
   6  -3  -1 1051.31   22.33
   6  -3  -1 1061.68   19.17
   6   3  -1  987.69   14.02
  -6  -3   1  979.15   17.10
   6  -3  -1  992.03   18.33
  -6   3   1  997.88   17.54
  -6   3   1 1016.82   15.52
   6   3  -1  994.60   23.37
   6   3  -1  982.50   23.88
   6  -3  -1 1107.30   23.81
  -6   3   1 1055.00   20.01
   6  -3   0   33.76    8.15
   6  -3   0   43.04   10.68
  -6   3   0   30.37    8.59
   6   3   0   34.68   12.50
   6   3   0   37.71   11.40
  -6   3   0   42.24    7.66
  -6  -3   0   35.31    8.10
   6   3   0   30.13    6.69
   6  -3   0   44.95   11.52
   6  -3   0   39.17   12.33
  -6  -3   0   37.51    7.10
  -6   3   0   36.84    6.41
   6   3   1  505.79   20.02
  -6  -3  -1  508.07   15.98
   6  -3   1  591.80   21.86
   6   3   1  581.62   19.49
   6  -3   1  593.21   21.91
  -6  -3  -1  514.64   14.52
  -6   3  -1  566.06   14.63
   6  -3   1  527.27   15.86
   6   3   1  565.86   22.56
  -6   3  -1  525.67   14.06
   6  -3   1  597.04   18.27
  -6   3  -1  549.02   15.41
  -6   3  -1  573.88   16.52
   6   3   2  102.12   17.79
   6   3   2  111.34   15.04
  -6   3  -2  102.01   10.41
  -6  -3  -2   98.43   11.81
   6  -3   2  123.43   16.89
   6   3   2  110.44   15.50
   6  -3   2   99.80   17.02
  -6  -3  -2   96.56   10.00
  -6   3  -2  102.17    9.69
   6  -3   2  102.77   11.79
  -6   3  -2  100.42   11.02
  -6   3  -3   62.86   10.41
   6   3   3   53.29   18.58
  -6  -3  -3   45.13   12.47
   6   3   3   55.94   16.59
   6  -3   3   42.35   17.38
   6  -3   3   58.19   16.89
  -6   3  -3   63.40   11.05
   6   3   4   47.08   19.46
  -6  -3  -4   63.86   11.83
  -6  -3  -4   53.53   14.82
   6   3   4   61.91   19.79
   6  -3   4   51.25   19.55
   6  -3   4   53.92   17.14
  -6   3  -4   62.78   12.17
   6   4  -9   23.77   15.05
   6  -4  -9   22.44   25.53
   6   4  -9   23.91   18.19
  -6  -4   9   21.78    9.29
  -6  -4   9   18.50   13.34
   6  -4  -9   22.33   14.54
   6   4  -9   16.93   19.20
  -6  -4   9   33.43   11.96
   6  -4  -9   20.37   10.37
  -6   4   9   20.82   12.84
   6   4  -8  180.35   19.24
   6  -4  -8  172.12   14.71
   6   4  -8  139.88   17.64
   6  -4  -8  126.07   21.63
  -6  -4   8  174.74   11.04
  -6  -4   8  162.92   13.88
   6  -4  -8  157.15   11.46
  -6   4   8  162.59   11.27
   6   4  -8  166.53   16.80
  -6   4   8  168.69   16.47
   6  -4  -7  267.27   20.00
   6   4  -7  281.79   18.59
   6  -4  -7  270.72   14.06
   6   4  -7  249.07   16.14
  -6  -4   7  271.52   11.61
  -6  -4   7  260.21   14.63
   6  -4  -7  263.36   11.68
  -6   4   7  300.27   12.12
   6   4  -7  287.10   17.23
  -6   4   7  257.65   14.04
  -6   4   7  255.72   17.99
   6  -4  -7  240.51   12.06
   6  -4  -6   -1.31    8.46
  -6   4   6    1.42    7.94
   6   4  -6    4.35    9.77
   6   4  -6    4.30   10.56
  -6  -4   6   -2.92    7.82
   6  -4  -6    4.07   10.73
   6   4  -6    5.64   12.03
   6  -4  -6    3.75    7.81
  -6  -4   6    7.67    6.75
   6  -4  -6    3.87    8.48
   6   4  -6   -0.97    9.38
  -6  -4   6   -1.18    8.72
  -6   4   6    2.86    6.73
   6  -4  -6    3.32    6.31
  -6   4   6    3.71    9.19
  -6   4   6    1.17   12.64
  -6  -4   5  741.45   16.50
   6  -4  -5  700.66   17.56
   6   4  -5  734.39   21.03
   6  -4  -5  687.49   15.81
   6   4  -5  680.71   16.51
   6  -4  -5  692.69   16.00
  -6  -4   5  707.67   17.42
   6   4  -5  694.14   18.44
   6  -4  -5  721.21   14.35
  -6   4   5  789.46   15.18
   6   4  -5  739.83   17.78
  -6   4   5  743.80   19.66
   6   4  -5  703.72   20.63
  -6   4   5  699.55   24.28
   6  -4  -5  688.71   18.11
  -6   4   5  698.54   17.00
  -6   4   4  240.47   11.20
  -6  -4   4  258.30   10.72
   6   4  -4  235.52   14.59
   6  -4  -4  253.19    9.96
   6  -4  -4  253.57   10.50
   6   4  -4  246.79   10.70
   6  -4  -4  243.22   11.36
  -6  -4   4  262.83   11.33
   6   4  -4  246.49   10.47
   6   4  -4  242.20   12.75
  -6   4   4  263.11    9.61
   6  -4  -4  258.27    9.41
  -6   4   4  277.18   13.89
  -6   4   4  267.40   17.48
   6  -4  -4  245.72   13.81
  -6   4   4  259.39   12.00
  -6   4   3  463.05   13.18
  -6  -4   3  458.55   12.64
   6  -4  -3  476.43   13.72
   6   4  -3  441.89   17.91
   6  -4  -3  492.94   15.10
   6  -4  -3  488.98   13.29
   6   4  -3  437.31   12.60
   6   4  -3  436.76   11.84
  -6  -4   3  483.93   13.48
  -6   4   3  478.52   11.53
   6   4  -3  450.30   16.33
  -6   4   3  489.91   16.08
  -6   4   3  470.51   20.07
   6  -4  -3  513.71   17.99
  -6   4   3  485.29   15.22
  -6   4   2  742.88   15.40
  -6  -4   2  745.73   15.49
   6  -4  -2  739.71   18.52
   6  -4  -2  757.91   19.10
   6  -4  -2  754.22   15.97
   6   4  -2  734.83   16.21
   6   4  -2  732.83   13.49
  -6  -4   2  737.36   15.65
  -6   4   2  758.02   14.05
   6   4  -2  722.47   20.80
  -6   4   2  764.25   18.52
  -6   4   2  669.31   22.20
   6   4  -2  716.29   22.24
   6  -4  -2  813.19   22.36
  -6   4   2  767.46   18.08
  -6   4   1    2.26    8.66
   6  -4  -1    5.47   11.37
   6   4  -1   -5.66   11.21
   6   4  -1    3.84   11.62
  -6   4   1   -0.58    6.40
  -6  -4   1    1.78    6.62
   6   4  -1    1.67    5.98
   6  -4  -1    0.52   10.67
   6  -4  -1    3.56   11.59
  -6  -4   1    3.96    6.65
  -6   4   1   -0.79    5.67
  -6   4   1    4.32    8.06
   6   4  -1    2.43    5.32
  -6   4   0  585.65   14.47
   6   4   0  549.30   21.83
  -6  -4   0  566.54   15.42
   6  -4   0  637.44   22.39
   6   4   0  596.39   12.63
   6  -4   0  636.74   22.29
  -6  -4   0  546.80   14.70
   6  -4   0  575.99   14.84
  -6   4   0  583.99   14.30
   6   4   0  560.28   22.49
  -6   4   0  615.22   15.93
   6  -4   0  656.60   20.76
  -6   4   0  605.31   17.12
   6   4   1  172.20   17.35
  -6  -4  -1  201.57   12.16
   6  -4   1  238.74   18.61
   6  -4   1  206.05   18.05
  -6  -4  -1  201.88   11.53
   6  -4   1  181.83   11.22
  -6   4  -1  202.25   10.84
   6   4   1  178.16   18.72
  -6   4  -1  210.74   10.65
   6  -4   1  208.13   14.54
  -6   4  -1  208.12   12.51
   6   4   2  113.22   18.86
   6   4   2  114.40   16.59
  -6  -4  -2  118.85   12.25
   6  -4   2  133.21   18.47
   6   4   2  117.62   15.47
   6  -4   2  148.66   19.49
  -6  -4  -2  108.45   10.74
  -6   4  -2  121.12   11.05
  -6   4  -2  117.63   11.86
  -6  -4  -3  179.81   15.11
   6  -4   3  193.48   20.24
   6   4   3  200.06   19.29
   6  -4   3  200.66   22.81
  -6  -4  -3  151.71   12.80
  -6   4  -3  194.30   13.36
   6   4   3  184.97   21.88
  -6   4  -3  189.67   12.93
   6   4   4    0.01   19.84
  -6  -4  -4    1.69   13.66
   6   4   4   10.24   18.79
   6  -4   4    0.67   19.50
   6  -4   4    2.35   17.13
  -6   4  -4    1.45   10.96
   6   5  -9   -5.47   15.25
   6  -5  -9   -5.19   25.51
   6   5  -9    8.08   17.10
  -6  -5   9   -6.12    9.42
  -6  -5   9   -5.20   12.75
   6  -5  -9    5.00   13.92
  -6  -5   9    2.82   11.43
   6  -5  -9    2.13   10.43
  -6   5   9   -1.55   13.39
   6  -5  -8  319.91   25.94
   6   5  -8  333.66   21.70
   6  -5  -8  309.22   16.41
  -6  -5   8  321.13   13.66
  -6  -5   8  303.97   16.29
   6  -5  -8  293.81   13.97
  -6   5   8  326.09   14.23
   6   5  -8  356.22   19.99
  -6   5   8  328.00   19.87
   6  -5  -7    0.52    8.70
   6   5  -7    3.32   11.88
   6  -5  -7    6.48   14.80
   6   5  -7    4.64   13.10
  -6  -5   7    0.68    7.59
   6  -5  -7   -1.67    9.48
  -6  -5   7   -5.93    9.81
  -6   5   7   -0.22    7.74
   6  -5  -7   -0.45    8.10
  -6   5   7    0.02   13.98
  -6  -5   6  843.42   18.42
   6   5  -6  831.59   23.86
   6  -5  -6  823.33   22.45
   6   5  -6  952.32   26.58
   6  -5  -6  819.81   18.08
   6  -5  -6  814.38   17.70
  -6  -5   6  930.58   17.63
  -6  -5   6  871.97   21.61
   6  -5  -6  808.24   17.06
  -6   5   6  876.68   17.54
   6   5  -6  935.01   23.62
  -6   5   6  882.45   22.19
  -6   5   6  840.42   27.13
   6  -5  -6  808.17   19.95
   6   5  -5    8.75    8.75
  -6   5   5    9.78    8.57
   6  -5  -5   12.26   10.29
   6   5  -5    6.26   11.30
  -6  -5   5    9.89    7.61
   6  -5  -5   10.71    7.70
  -6  -5   5   14.41    6.34
   6  -5  -5    9.13    7.58
  -6  -5   5   11.47    8.20
  -6   5   5   14.27    6.64
   6  -5  -5   13.87    7.17
  -6   5   5    7.19    9.64
  -6   5   5   13.29   13.21
  -6   5   4  732.43   17.28
  -6  -5   4  775.17   16.37
   6   5  -4  713.63   22.96
   6  -5  -4  738.78   15.65
   6  -5  -4  747.31   17.55
  -6  -5   4  781.98   17.82
   6   5  -4  775.54   17.74
  -6   5   4  778.54   15.30
   6   5  -4  743.92   19.73
  -6   5   4  815.00   20.90
  -6   5   4  761.86   25.38
   6  -5  -4  792.50   21.95
  -6   5   4  739.23   18.20
   6   5  -3   10.97    6.84
   6   5  -3   11.43   10.37
  -6   5   3   11.02    8.75
   6  -5  -3    6.11   11.77
   6   5  -3    9.45   12.26
  -6   5   3    8.47    7.20
  -6  -5   3   11.41    6.63
   6  -5  -3   14.62    8.86
   6  -5  -3   12.16    8.80
   6  -5  -3    9.47    6.98
  -6  -5   3    9.43    7.39
  -6   5   3   10.52    6.19
  -6   5   3    7.69    9.29
  -6   5   3   17.57   12.86
  -6  -5   2  113.11    8.79
   6   5  -2  114.70   15.39
   6  -5  -2  122.72   12.52
   6  -5  -2  139.52   12.00
   6  -5  -2  122.02    9.57
   6   5  -2  119.46    8.01
  -6  -5   2  118.96    9.14
  -6   5   2  124.90    8.40
   6   5  -2  122.33   13.68
  -6   5   2  116.56   10.97
  -6   5   2  134.76   14.68
   6  -5  -2  140.11   15.00
  -6   5   2  115.51   10.99
  -6   5   1    5.10    8.93
   6  -5  -1    2.98   12.77
   6   5  -1    3.75   13.20
   6   5  -1    0.26   13.57
  -6  -5   1    0.24    7.17
   6  -5  -1   -2.77   11.24
   6  -5  -1    0.13   12.69
  -6  -5   1    2.63    6.74
  -6   5   1    2.09    6.47
  -6   5   1    0.47    8.24
   6   5  -1    0.21    6.10
  -6   5   1   -2.09   11.56
   6  -5   0   90.76   14.36
   6   5   0   91.16   17.11
  -6  -5   0   86.09    9.05
   6   5   0   74.05   16.28
   6   5   0   74.84    7.66
   6  -5   0   98.36   15.80
  -6  -5   0   94.61    9.35
   6  -5   0   82.15   16.46
   6  -5   0   82.00    8.43
  -6   5   0   85.16    9.07
  -6   5   0   81.33    9.54
  -6   5   0   71.43   12.76
  -6   5   0   78.30   10.67
  -6   5  -1    0.40   10.33
   6  -5   1    4.06   11.82
   6   5   1    0.05   17.21
   6   5   1    8.58   15.92
  -6  -5  -1    0.10    8.70
   6  -5   1   -4.58   16.43
   6  -5   1   11.86   17.11
  -6  -5  -1    0.61    8.50
  -6   5  -1    2.83    8.34
   6   5   1    4.12    6.80
   6   5   2  290.57   22.47
  -6  -5  -2  334.65   15.84
   6  -5   2  367.10   23.20
   6   5   2  362.29   19.08
   6  -5   2  353.22   25.31
  -6  -5  -2  305.85   14.61
  -6   5  -2  344.18   15.46
   6   5   2  320.39   24.35
   6  -5   2  324.02   17.01
  -6   5  -2  357.82   15.25
  -6   5  -3    2.24   10.24
   6   5   3   -3.91   19.31
  -6  -5  -3   -2.58   11.89
   6   5   3   13.42   15.31
   6  -5   3   -1.48   20.55
   6  -5   3    8.02   18.25
  -6  -5  -3   -1.51   10.45
  -6   5  -3    1.33   10.95
   6   6  -8   97.49   15.77
  -6  -6   8  102.70   11.19
   6  -6  -8   99.86   21.70
   6   6  -8   93.51   17.39
  -6  -6   8   94.32   10.70
   6  -6  -8   92.09   12.68
  -6  -6   8   91.69   13.65
   6  -6  -8   99.07   11.43
  -6   6   8  106.36   11.38
  -6   6   8  103.89   16.45
   6   6  -7  343.23   20.74
   6  -6  -7  296.32   14.01
  -6  -6   7  345.96   14.01
  -6  -6   7  305.28   13.24
  -6  -6   7  306.90   16.07
   6  -6  -7  308.11   13.86
  -6   6   7  316.21   13.47
  -6   6   7  297.41   20.07
   6   6  -6    6.68   11.21
   6  -6  -6    2.68   10.13
   6   6  -6   -1.99   14.48
  -6  -6   6    4.71    8.22
  -6  -6   6    1.65    7.53
   6  -6  -6   -2.15    7.94
  -6  -6   6    4.54    9.78
  -6   6   6    2.17    7.57
   6  -6  -6    0.92    8.05
  -6   6   6    3.64   14.26
  -6  -6   5  241.14   12.14
   6   6  -5  268.66   19.18
   6  -6  -5  226.97   11.05
   6  -6  -5  208.97   11.24
  -6  -6   5  247.94   10.57
  -6  -6   5  239.34   12.84
   6   6  -5  252.69   13.73
  -6   6   5  228.75   10.99
   6  -6  -5  223.45   10.72
  -6   6   5  203.38   18.42
   6  -6  -5  220.27   15.19
  -6   6   5  231.90   12.90
  -6  -6   4  136.59    9.54
   6   6  -4  132.04   17.30
   6  -6  -4  138.50    9.56
   6  -6  -4  130.98   10.91
  -6  -6   4  147.01    8.42
  -6  -6   4  129.96   10.76
   6   6  -4  123.47   10.48
  -6   6   4  137.63    9.36
  -6   6   4  139.44   12.75
  -6   6   4  141.17   16.09
   6  -6  -4  152.75   15.16
  -6   6   4  138.87   11.85
  -6   6   3   39.07   10.28
   6   6  -3   38.79   12.09
   6  -6  -3   47.45   14.37
   6   6  -3   34.84   15.60
  -6  -6   3   33.51    7.56
   6  -6  -3   35.60   10.16
   6  -6  -3   36.68   10.95
   6  -6  -3   38.52    8.07
  -6  -6   3   37.83    8.47
  -6   6   3   36.01    7.62
  -6   6   3   40.39   10.42
  -6   6   3   47.37   14.01
   6   6  -3   37.31    8.21
  -6  -6   2  305.97   11.51
   6   6  -2  298.94   20.93
   6  -6  -2  345.08   17.57
   6  -6  -2  288.19   15.69
   6  -6  -2  318.56   12.57
   6   6  -2  308.28   11.66
  -6  -6   2  305.35   12.52
  -6   6   2  315.49   11.69
   6   6  -2  304.39   18.56
  -6   6   2  338.60   14.66
  -6   6   2  312.65   18.35
   6  -6  -2  306.83   19.95
  -6   6   2  297.98   14.53
  -6   6   1    3.15   10.08
   6  -6  -1    2.22   14.01
   6   6  -1    5.13   14.94
   6   6  -1    7.69   16.55
  -6  -6   1    7.61    7.29
   6  -6  -1    3.63   12.43
  -6  -6   1    0.23    7.45
   6  -6  -1    0.77   14.26
  -6   6   1    2.09    7.52
  -6   6   1    8.90    8.75
   6   6  -1    1.27    7.00
  -6   6   1    8.65   12.01
  -6  -6   0  285.96   12.50
   6   6   0  298.06   22.68
   6  -6   0  297.41   21.33
   6  -6   0  309.56   20.79
   6   6   0  288.68   11.56
  -6  -6   0  297.25   13.15
  -6   6   0  312.74   13.03
  -6   6   0  303.60   12.85
   6   6   0  261.60   21.71
   6  -6   0  285.22   19.17
  -6   6   0  325.55   15.06
  -6   6  -1   72.61   11.50
   6  -6   1   75.56   14.68
   6   6   1   82.75   19.74
   6   6   1   70.67   19.61
  -6  -6  -1   66.55   10.09
   6   6   1   78.21    8.82
   6  -6   1   71.05   19.13
  -6  -6  -1   67.77    9.67
   6  -6   1   67.39   19.16
  -6   6  -1   74.09   10.87
   6   6   2  115.35   21.92
  -6  -6  -2  118.24   12.62
   6   6   2  134.73   22.17
   6  -6   2  142.01   22.07
  -6  -6  -2  119.20   12.28
   6  -6   2  120.65   20.80
  -6   6  -2  133.28   13.07
   6  -6   2  118.87   14.44
  -6   6  -2  128.60   12.66
  -6   6  -3  135.61   13.68
   6   6   3  124.00   23.94
  -6  -6  -3  140.03   14.57
   6   6   3  125.92   17.79
   6  -6   3  117.68   23.73
  -6  -6  -3  123.19   13.28
   6  -6   3  130.89   20.75
  -6   6  -3  153.68   14.24
   6   7  -7   61.30   14.12
  -6  -7   7   48.39    9.56
   6  -7  -7   53.31   10.20
  -6  -7   7   48.92   12.18
  -6   7   7   57.66   10.12
   6  -7  -7   43.43   10.33
  -6  -7   7   57.71   10.57
  -6   7   7   51.31   15.47
   6   7  -6  167.87   19.58
   6  -7  -6  122.85   10.33
  -6  -7   6  132.17   10.36
  -6  -7   6  124.27   12.96
   6   7  -6  175.82   14.89
  -6   7   6  128.70   10.34
   6  -7  -6  122.84   11.10
   6  -7  -6  121.22   14.38
  -6   7   6  119.00   17.22
   6  -7  -5  109.63    9.44
  -6  -7   5  118.92    9.36
  -6  -7   5  141.02   11.73
   6   7  -5  134.04   12.79
  -6   7   5  119.02    9.85
   6  -7  -5  112.96   10.13
   6  -7  -5  114.25   15.34
  -6   7   5  113.76   17.35
  -6   7   5  100.24   11.50
  -6  -7   4  123.54    9.69
   6   7  -4  133.39   18.91
   6  -7  -4  120.98   11.05
   6  -7  -4  120.24    9.62
  -6  -7   4  131.07    8.97
   6   7  -4  123.97   11.96
  -6  -7   4  120.17   11.47
  -6   7   4  119.48    9.76
  -6   7   4  131.19   16.87
   6  -7  -4  121.12   17.15
  -6   7   4  125.44   12.15
  -6  -7   3  583.20   14.91
   6   7  -3  505.48   26.11
   6  -7  -3  543.23   18.10
   6  -7  -3  588.57   15.25
   6   7  -3  579.80   16.82
  -6  -7   3  580.05   16.92
  -6   7   3  585.72   15.61
  -6   7   3  598.79   24.19
   6  -7  -3  595.92   25.57
  -6   7   3  570.38   18.14
  -6   7   2   32.05   10.73
   6  -7  -2   34.58   16.93
   6   7  -2   24.47   14.37
   6   7  -2   23.72   18.58
  -6  -7   2   23.28    7.89
   6  -7  -2   25.80   11.82
  -6  -7   2   17.61    8.21
   6  -7  -2   23.44    8.86
   6  -7  -2   29.05   14.81
  -6   7   2   18.40    8.19
  -6   7   2   17.54   13.47
   6   7  -2   18.53    8.36
  -6  -7   1  633.08   15.87
   6   7  -1  583.07   29.81
   6  -7  -1  656.12   26.13
   6  -7  -1  673.83   24.24
   6   7  -1  626.02   16.57
  -6  -7   1  622.34   17.31
  -6   7   1  652.34   17.05
   6   7  -1  574.85   25.88
  -6   7   1  615.82   22.35
   6  -7  -1  614.62   26.42
  -6   7   1  637.98   19.23
  -6   7   0    9.32   10.08
   6  -7   0   -0.56   14.77
   6   7   0   -2.62   18.74
   6   7   0    7.83   20.29
  -6  -7   0    2.72    8.56
   6  -7   0   -1.65   15.88
  -6  -7   0    3.83    8.51
   6  -7   0   -0.93   18.69
  -6   7   0    0.30    8.94
   6   7   0    7.22    8.21
  -6  -7  -1  265.62   13.67
   6   7   1  220.21   26.19
   6  -7   1  270.26   24.13
   6   7   1  277.56   12.89
   6  -7   1  263.52   23.87
  -6  -7  -1  272.33   13.89
  -6   7  -1  285.90   14.89
   6   7   1  249.67   24.82
   6  -7   1  257.02   19.15
  -6   7  -1  282.37   15.72
   6  -7   2    8.18   13.39
  -6   7  -2   24.28   12.08
   6   7   2   15.13   20.52
   6   7   2   17.37   23.50
  -6  -7  -2   17.12   10.98
   6  -7   2    9.45   21.12
  -6  -7  -2   13.39   10.60
   6  -7   2    8.64   19.90
  -6   7  -2   14.07   11.51
   6   8  -6    0.13   13.47
   6  -8  -6    2.32   14.00
  -6  -8   6    9.47    9.94
  -6  -8   6    3.80    8.69
  -6  -8   6   -1.79   11.05
  -6   8   6    7.70    9.36
   6  -8  -6    3.75    9.97
  -6   8   6   10.50   15.20
  -6  -8   5  564.10   15.86
  -6  -8   5  570.77   18.75
  -6   8   5  513.02   16.10
   6  -8  -5  477.34   16.40
  -6   8   5  528.36   24.55
   6  -8  -5  513.38   24.30
  -6   8   4   20.88   10.65
   6  -8  -4   18.78   16.97
   6   8  -4   17.34   19.17
  -6  -8   4   25.70   10.26
  -6   8   4   17.71    8.81
  -6   8   4   29.85   15.13
   6   8  -4   18.04   10.57
   6   8  -3  170.64   23.82
   6  -8  -3  186.89   14.27
   6   8  -3  171.98   12.53
  -6  -8   3  174.41   12.19
  -6   8   3  174.25   11.71
  -6   8   3  174.18   17.76
   6  -8  -3  178.55   21.49
  -6   8   3  174.03   13.23
   6  -8  -2  125.09   21.24
   6   8  -2  101.72   23.31
   6  -8  -2  108.00   14.92
   6   8  -2  111.96   11.61
  -6  -8   2  114.41   11.46
  -6   8   2  109.05   10.71
   6  -8  -2  103.09   17.95
  -6   8   2  103.09   15.83
  -6   8   2  124.22   12.71
  -6   8   1    2.75   11.25
   6  -8  -1   -5.92   17.41
   6   8  -1   -4.29   21.91
  -6  -8   1   -0.64    8.21
   6  -8  -1    0.61   15.02
  -6  -8   1    1.89    9.04
   6  -8  -1    7.61   19.02
  -6   8   1    5.12    9.46
   6   8  -1    1.32    9.44
  -6   8   0   65.77   11.98
   6  -8   0   62.96   17.56
   6   8   0   66.76   19.79
   6   8   0   50.59   24.47
  -6  -8   0   66.79    9.77
   6   8   0   72.54   10.64
   6  -8   0   65.60   18.89
  -6  -8   0   70.13   10.90
   6  -8   0   53.03   21.54
  -6   8   0   70.11   11.61
  -6   8  -1   93.27   13.47
   6  -8   1  104.81   16.80
   6   8   1  100.97   22.29
  -6  -8  -1   92.17   11.23
   6   8   1   86.78   28.02
   6   8   1  113.52   11.53
   6  -8   1  104.63   22.03
  -6  -8  -1  104.61   11.98
  -6   8  -1  114.14   13.12
   6  -8   1   87.85   22.05
   6  -9  -5   28.93   18.67
  -6  -9   5   24.54   10.73
   6   9  -5   13.27   22.69
  -6  -9   5   15.58   10.95
  -6   9   5    9.98    9.86
   6  -9  -5    8.83    9.99
  -6   9   5   13.01   15.58
   6   9  -5    9.49   13.08
  -6   9   4  165.95   14.13
   6   9  -4  223.94   28.10
   6   9  -4  187.95   14.59
  -6  -9   4  178.21   13.37
  -6   9   4  181.52   12.67
  -6   9   4  171.43   18.37
   6  -9  -4  178.51   22.73
  -6   9   3   33.53   12.13
   6  -9  -3   45.88   21.99
   6   9  -3   35.57   25.07
  -6  -9   3   51.97   11.20
  -6   9   3   51.24   10.61
  -6   9   3   43.60   15.16
   6   9  -3   53.87   11.42
  -6   9   2   25.60   12.16
   6  -9  -2   16.52   20.97
   6   9  -2   26.39   24.14
   6  -9  -2   23.38   14.32
  -6  -9   2   24.03   10.47
  -6   9   2   28.75   10.52
   6   9  -2   22.72   10.82
  -6   9   1   78.58   13.74
   6  -9  -1   44.52   20.59
   6   9  -1   54.02   26.92
   6  -9  -1   54.92   17.41
  -6  -9   1   61.93   11.21
   6  -9  -1   67.89   22.13
  -6   9   1   69.49   11.28
   6   9  -1   73.74   11.44
  -6   9   0   33.78   13.19
   6  -9   0   32.16   18.78
   6   9   0   38.68   29.05
   6  -9   0   33.85   19.13
  -6  -9   0   42.22   10.65
  -6   9   0   40.05   11.90
   6  -9   0   25.76   22.57
   6   9   0   43.48   11.49
   7   0  -9  291.81   26.49
   7   0  -9  283.06   23.61
  -7   0   9  230.95   18.01
  -7   0   9  289.87   13.02
  -7   0   9  279.58   15.65
   7   0  -8   -3.43   18.39
   7   0  -8    5.31   14.68
  -7   0   8   -1.60    9.80
  -7   0   8   -3.83    8.69
  -7   0   8    0.39   11.56
   7   0  -7  612.40   24.92
   7   0  -7  602.00   20.53
  -7   0   7  617.45   18.32
   7   0  -7  553.48   17.12
  -7   0   7  578.28   21.40
   7   0  -6   -0.68    8.69
  -7   0   6   -1.03    8.94
   7   0  -6    2.13   11.79
   7   0  -6    1.64    9.66
  -7   0   6    5.72    8.85
  -7   0   6    1.32    5.75
  -7   0   5  571.54   16.05
   7   0  -5  565.34   18.13
   7   0  -5  536.47   15.93
   7   0  -5  536.59   15.92
  -7   0   5  559.13   15.71
   7   0  -5  553.71   16.89
   7   0  -4    8.80    9.09
  -7   0   4   -1.79    7.40
   7   0  -4   -0.67    7.90
   7   0  -4    3.27    7.75
   7   0  -4   -2.08    7.79
  -7   0   4    0.87    6.51
  -7   0   3  175.75   10.57
   7   0  -3  166.53   10.47
   7   0  -3  152.47   10.51
  -7   0   3  176.53    9.09
   7   0  -3  174.82   12.44
   7   0  -2    0.79    9.81
   7   0  -2    3.09    9.59
  -7   0   2    3.51    7.82
   7   0  -2    5.56    7.93
   7   0  -2    0.16    8.32
   7   0  -1   11.69   10.17
   7   0  -1   13.55   10.02
  -7   0   1   12.71    7.87
   7   0  -1   15.70    8.96
   7   0   0    1.50    9.37
   7   0   0    4.71   11.52
   7   0   0    4.76   10.09
  -7   0   0    1.14    8.95
   7   0   0    0.28    9.81
   7   0   1  297.95   15.20
  -7   0  -1  286.97   14.74
   7   0   1  305.98   16.00
   7   0   1  314.41   18.09
   7   0   1  309.27   14.33
  -7   0  -1  317.84   14.16
   7   0   2    1.19   14.61
  -7   0  -2    3.27   10.98
   7   0   2    4.39   15.55
   7   0   2    2.02   12.18
  -7   0  -3  389.51   19.04
   7   0   3  385.10   24.87
   7   0   3  374.50   22.76
   7  -1  -9   95.29   24.04
   7   1  -9   97.69   22.80
  -7  -1   9   97.93   10.56
  -7   1   9   90.58    9.76
  -7   1   9   89.96   15.04
  -7  -1   9   80.41   15.12
  -7  -1   9  101.64   13.03
   7  -1  -9   94.08   19.39
   7   1  -9   94.89   20.39
  -7   1   9   90.45   14.11
   7  -1  -8  290.63   23.76
   7   1  -8  276.54   22.84
   7  -1  -8  267.64   18.75
   7   1  -8  269.99   19.71
  -7  -1   8  265.38   14.93
  -7   1   8  243.45   13.31
  -7  -1   8  272.76   16.77
  -7   1   8  274.96   17.47
   7  -1  -7   34.36    9.64
  -7  -1   7   33.81   10.06
   7  -1  -7   44.82   15.25
   7   1  -7   46.77   15.41
   7  -1  -7   37.29   12.25
   7   1  -7   42.92   12.50
  -7  -1   7   30.96   10.25
   7   1  -7   34.16   10.21
  -7   1   7   33.61    9.52
  -7  -1   7   39.20   12.00
  -7   1   7   34.62   13.42
  -7   1   6  417.58   15.60
  -7  -1   6  410.32   14.97
   7  -1  -6  418.09   18.51
   7   1  -6  436.43   19.14
   7  -1  -6  407.21   15.38
   7   1  -6  410.54   16.31
  -7  -1   6  414.51   15.66
  -7   1   6  450.80   11.98
   7   1  -6  449.73   15.87
   7   1  -6  395.43   15.51
  -7   1   6  386.68   19.52
   7  -1  -6  413.78   15.20
   7   1  -5   48.27    9.79
   7  -1  -5   34.93    9.84
  -7  -1   5   84.05    9.72
  -7   1   5   47.31    9.34
   7  -1  -5   50.37    9.85
   7   1  -5   51.25   10.82
   7  -1  -5   48.53    9.31
   7  -1  -5   50.79    9.56
   7   1  -5   43.43    9.46
  -7  -1   5   43.17    8.56
  -7   1   5   51.44    6.32
  -7   1   4  172.75   10.95
  -7  -1   4  177.17   10.79
   7  -1  -4  183.48   10.57
   7   1  -4  189.54   10.94
   7  -1  -4  167.53   10.81
   7  -1  -4  195.93   11.34
   7   1  -4  172.14   10.95
  -7  -1   4  188.10   10.09
  -7   1   4  208.90    7.91
   7   1  -4  194.41   12.69
   7  -1  -4  182.47   12.48
  -7   1   3  595.78   15.59
  -7  -1   3  604.51   15.71
   7   1  -3  586.32   15.69
   7  -1  -3  571.04   16.16
   7  -1  -3  583.63   15.83
   7   1  -3  606.30   15.83
  -7  -1   3  602.90   14.48
   7   1  -3  603.59   18.56
  -7   1   3  624.39   11.52
   7   1  -3  600.41   17.73
   7  -1  -3  620.79   18.50
   7  -1  -2    7.42    9.57
   7   1  -2   -1.72    9.39
   7   1  -2    2.64   10.27
   7  -1  -2   -0.09    9.60
   7   1  -2    9.22    9.95
  -7   1   2    2.69    7.12
  -7  -1   2    3.71    7.37
   7   1  -2    4.53    7.67
   7  -1  -2    2.62    8.59
  -7  -1   2    1.01    6.15
   7  -1  -2    4.22    8.40
   7   1  -2    3.90    8.59
  -7   1   2    4.60    4.66
   7   1  -1  851.48   22.70
  -7   1   1  916.80   19.49
  -7  -1   1  927.54   19.51
   7   1  -1  941.55   19.60
   7  -1  -1  912.00   21.12
  -7  -1   1  916.57   17.01
   7  -1  -1  941.36   21.62
   7   1  -1  942.07   23.62
   7   1  -1  966.20   21.66
   7  -1  -1  947.16   22.48
   7  -1   0   67.72   11.84
   7   1   0   81.17   13.93
  -7   1   0   75.05   10.14
  -7  -1   0   77.10    9.86
   7   1   0   66.97   11.67
   7   1   0   76.85   10.40
   7  -1   0   86.86   11.97
  -7  -1   0   74.11    8.25
   7   1   0   86.94   11.04
   7  -1   0   95.78   11.51
  -7   1   0   80.54   10.48
   7   1   1  316.49   16.42
  -7   1  -1  309.45   14.51
  -7  -1  -1  311.14   14.75
   7   1   1  347.37   15.38
   7  -1   1  357.25   17.97
  -7  -1  -1  308.22   12.71
   7  -1   1  319.32   17.19
   7   1   1  301.06   18.63
   7  -1   1  297.41   14.65
   7  -1   1  342.30   15.01
  -7   1  -1  347.59   15.02
  -7   1  -2  146.73   13.51
  -7  -1  -2  153.88   13.95
   7  -1   2  161.37   17.62
   7   1   2  164.45   18.82
   7  -1   2  202.67   17.41
   7  -1   2  140.04   16.12
   7   1   2  157.23   18.57
  -7   1  -2  174.84   12.89
   7  -1   3   -2.51   14.72
   7   1   3    0.77   17.51
  -7   1  -3    0.78   12.19
  -7  -1  -3    5.19   12.79
   7  -1   3    5.38   16.96
   7   1   3    7.48   18.67
   7  -1   3    1.04   15.50
   7  -2  -9   48.63   24.49
   7   2  -9   42.34   21.56
  -7   2   9   47.02   13.95
  -7  -2   9   43.59    9.68
   7  -2  -9   44.86   17.55
   7   2  -9   28.92   19.16
  -7  -2   9   49.80   12.54
   7  -2  -9   32.81   10.84
  -7   2   9   42.05   14.11
   7  -2  -8  200.77   22.05
   7   2  -8  220.68   21.97
   7  -2  -8  197.47   17.28
   7   2  -8  176.58   18.25
  -7   2   8  186.58   15.79
  -7  -2   8  215.72   11.81
  -7  -2   8  200.94   14.27
   7   2  -8  218.65   17.92
  -7   2   8  187.70   12.85
  -7   2   8  186.79   16.60
   7  -2  -7   62.86   10.39
   7   2  -7   55.71   12.94
   7   2  -7   67.93   11.32
  -7  -2   7   61.95   10.40
   7  -2  -7   61.75   15.51
   7   2  -7   82.43   15.96
   7  -2  -7   65.13   12.54
   7   2  -7   67.35   12.99
  -7  -2   7   68.56   11.39
  -7   2   7   75.55    8.67
  -7   2   7   74.66   10.78
  -7   2   7   61.98   14.43
   7  -2  -6    9.17    8.92
   7   2  -6    8.30    9.02
   7   2  -6   14.89   10.69
  -7   2   6   10.07    9.02
  -7  -2   6    8.27    8.77
   7  -2  -6    7.67   10.91
   7   2  -6   11.04   11.80
   7  -2  -6    9.60    9.58
   7   2  -6    7.77   10.00
  -7  -2   6    4.14    9.15
  -7   2   6    8.66    6.40
  -7   2   6    5.10    9.32
  -7   2   6    4.35   13.21
   7   2  -5   61.18   10.80
   7  -2  -5   59.61   10.03
  -7  -2   5   72.60    9.19
   7   2  -5   55.26   11.11
  -7   2   5   61.82    9.57
   7   2  -5   84.41   12.12
   7  -2  -5   59.40    9.97
   7  -2  -5   67.98    9.45
   7   2  -5   70.97    9.98
   7  -2  -5   66.71    9.54
  -7  -2   5   54.88    9.03
  -7   2   5   67.63    6.72
   7   2  -5   63.35    8.13
  -7   2   4  585.14   16.13
  -7  -2   4  596.50   15.73
   7   2  -4  594.82   20.13
   7  -2  -4  586.51   15.09
   7  -2  -4  568.30   16.03
   7  -2  -4  609.05   16.16
   7   2  -4  588.10   16.14
  -7  -2   4  600.44   15.58
   7   2  -4  542.31   18.73
  -7   2   4  634.17   12.62
   7   2  -4  590.57   18.22
   7  -2  -4  576.53   17.80
   7   2  -3   27.65   10.07
   7   2  -3   19.32   10.77
   7  -2  -3   30.37   10.45
   7   2  -3   15.38   10.89
  -7   2   3   27.38    8.04
  -7  -2   3   24.52    8.15
   7   2  -3   21.57    7.83
   7  -2  -3   21.70    9.05
   7  -2  -3   17.38    8.61
   7   2  -3   21.53    8.65
  -7  -2   3   26.58    7.07
  -7   2   3   21.10    5.46
  -7   2   2 1145.43   20.69
   7   2  -2 1114.06   26.29
  -7  -2   2 1173.54   20.94
   7   2  -2 1134.21   20.14
   7  -2  -2 1136.35   23.05
   7  -2  -2 1194.92   21.65
   7   2  -2 1230.24   22.46
  -7  -2   2 1180.44   19.50
   7  -2  -2 1218.84   23.04
  -7   2   2 1156.03   16.16
   7   2  -2 1175.97   25.63
   7   2  -2 1212.45   24.20
   7  -2  -2 1272.50   25.80
   7   2  -1    3.61    9.40
   7  -2  -1    2.54    9.33
   7  -2  -1    0.48   10.58
  -7   2   1   -1.91    9.56
   7   2  -1    0.93   12.23
   7   2  -1    5.72   11.08
  -7   2   1    3.38    7.65
  -7  -2   1    3.14    7.92
   7   2  -1    4.31    7.75
   7  -2  -1    4.70   10.15
  -7  -2   1    2.07    6.84
  -7   2   1    2.93    5.57
   7   2   0  621.96   21.44
  -7   2   0  697.52   18.16
  -7  -2   0  681.14   18.48
   7   2   0  698.96   17.24
   7  -2   0  715.05   22.40
  -7  -2   0  681.83   16.28
   7  -2   0  683.18   19.50
  -7   2   0  669.47   14.28
   7   2   0  670.62   23.61
   7   2   0  744.81   19.75
   7  -2   0  720.56   20.72
  -7   2   0  747.68   19.35
   7  -2   1   54.73   11.10
  -7   2  -1   53.45   10.97
   7  -2   1   40.60   11.83
   7   2   1   36.03   15.64
   7   2   1   39.94   12.82
  -7   2  -1   40.49    9.95
  -7  -2  -1   52.49   11.07
   7  -2   1   50.89   14.70
  -7  -2  -1   48.33    9.01
  -7   2  -1   54.75    8.34
   7   2   2   65.78   17.99
  -7   2  -2   89.80   12.32
  -7  -2  -2   93.17   13.05
   7   2   2  108.78   18.39
   7  -2   2   99.67   17.10
  -7  -2  -2   83.05   11.03
   7  -2   2   95.77   14.58
  -7   2  -2  101.83   12.11
   7  -2   3   50.87   15.23
   7   2   3   60.66   19.62
  -7   2  -3   62.86   13.04
  -7  -2  -3   59.89   13.73
   7   2   3   75.09   20.53
   7  -2   3   69.62   18.52
  -7  -2  -3   50.79   12.15
   7   3  -9   37.30   16.77
   7  -3  -9   42.29   23.74
   7   3  -9   39.84   19.81
  -7   3   9   39.38   14.02
  -7  -3   9   43.49   10.04
   7  -3  -9   34.84   16.87
   7   3  -9   20.11   18.61
  -7  -3   9   47.02   12.54
   7  -3  -9   39.12   10.82
  -7   3   9   35.77   14.63
   7  -3  -8  527.71   27.45
   7   3  -8  530.65   26.77
   7  -3  -8  578.29   21.95
   7   3  -8  515.89   23.43
  -7   3   8  535.14   20.88
  -7  -3   8  592.54   16.27
  -7  -3   8  515.47   19.65
   7  -3  -8  505.43   15.67
   7   3  -8  597.86   23.58
  -7   3   8  528.11   18.11
  -7   3   8  507.21   22.44
   7  -3  -7    1.53    9.35
   7   3  -7    9.80   11.86
   7   3  -7    2.13   11.17
  -7  -3   7   -5.09    9.02
   7  -3  -7    6.44   12.75
   7   3  -7   -0.89   14.72
   7  -3  -7    2.11   10.94
   7   3  -7    5.26   12.31
  -7  -3   7    0.20   10.14
  -7   3   7    1.19    7.78
   7  -3  -7    2.20    7.28
  -7   3   7    3.55    9.70
  -7   3   7   -1.82   13.05
  -7  -3   6  763.52   18.93
   7   3  -6  679.27   21.03
   7  -3  -6  743.34   21.54
   7   3  -6  750.04   24.31
   7  -3  -6  712.81   18.71
   7   3  -6  704.28   19.97
   7  -3  -6  692.01   17.84
  -7  -3   6  722.34   19.58
   7  -3  -6  723.61   14.84
  -7   3   6  799.46   16.26
   7   3  -6  768.69   20.43
  -7   3   6  777.11   21.18
  -7   3   6  680.86   25.41
   7  -3  -6  660.39   18.60
   7  -3  -5   28.93   10.46
   7   3  -5   30.07    8.01
   7   3  -5   33.70   12.00
  -7   3   5   22.97    9.17
  -7  -3   5   25.95    8.70
   7  -3  -5   26.94    8.71
   7   3  -5   33.73   11.24
   7  -3  -5   27.48    9.04
   7  -3  -5   29.59    9.10
   7   3  -5   23.04    9.22
  -7  -3   5   30.67    8.97
  -7   3   5   29.56    6.69
  -7   3   5   36.07   10.18
  -7   3   5   23.91   13.57
  -7   3   4  259.04   12.54
  -7  -3   4  246.80   11.89
   7   3  -4  239.26   15.58
   7  -3  -4  228.37   10.43
   7  -3  -4  236.68   12.69
   7  -3  -4  240.05   11.64
   7   3  -4  234.01   12.16
  -7  -3   4  251.28   12.02
   7   3  -4  241.87   10.13
   7   3  -4  231.35   14.91
  -7   3   4  258.74    9.70
  -7   3   4  258.95   13.99
  -7   3   4  233.66   18.15
   7  -3  -4  260.97   14.88
   7   3  -3   37.24   10.95
   7  -3  -3   43.45   11.98
   7   3  -3   44.70   11.96
  -7   3   3   46.58    8.53
  -7  -3   3   43.06    8.48
   7  -3  -3   46.57   10.29
   7  -3  -3   47.62    9.00
   7   3  -3   47.81    9.09
  -7  -3   3   49.16    7.99
  -7   3   3   44.77    6.23
  -7   3   3   48.41    9.98
  -7   3   3   45.21   10.19
   7   3  -2    0.55   11.24
   7  -3  -2   -1.33   11.64
  -7   3   2    3.49    9.63
   7   3  -2    4.28   11.57
  -7   3   2    2.78    7.68
  -7  -3   2    1.56    7.52
   7   3  -2    0.94    7.20
   7  -3  -2    0.28   10.20
  -7  -3   2    1.86    7.15
   7  -3  -2    2.90    9.00
  -7   3   2    0.37    5.65
   7  -3  -1   17.70    8.60
   7  -3  -1   23.57   11.67
  -7   3   1   30.04   10.32
   7   3  -1   23.93   13.47
   7  -3  -1   33.08   12.21
   7   3  -1   25.25   12.66
  -7   3   1   29.70    8.58
  -7  -3   1   24.94    8.77
   7   3  -1   23.76    7.98
   7  -3  -1   24.56   11.77
  -7  -3   1   24.35    7.72
  -7   3   1   23.28    6.40
   7  -3   0  123.72   15.90
  -7   3   0  112.44   10.36
   7   3   0  108.48   15.00
  -7  -3   0  117.84   11.04
   7  -3   0  118.68   15.34
  -7  -3   0  113.78    9.69
   7  -3   0  105.83   11.64
  -7   3   0  115.48    8.79
   7   3   0  123.66   16.90
  -7   3   0  116.64   10.45
   7  -3   0  126.08   13.85
  -7   3   0  126.34   12.45
   7  -3   1   15.54   11.01
   7  -3   1   13.15   11.20
  -7   3  -1   16.38   10.90
   7   3   1   12.55   16.60
   7   3   1   10.10   14.10
  -7   3  -1   12.26    9.59
  -7  -3  -1   15.97   10.65
   7  -3   1   18.07   16.33
   7  -3   1   20.97   15.85
  -7  -3  -1   11.10    8.40
  -7   3  -1   14.57    8.30
  -7  -3  -2  236.22   15.83
   7  -3   2  267.96   21.45
   7  -3   2  294.13   22.50
  -7  -3  -2  253.73   14.72
  -7   3  -2  247.64   13.47
   7  -3   2  238.33   16.04
   7   3   2  247.16   22.83
  -7   3  -2  260.99   14.88
   7   3   3    5.79   19.14
  -7  -3  -3    3.76   12.90
   7  -3   3    5.29   17.78
   7   3   3    6.36   19.42
   7  -3   3    8.27   19.29
  -7  -3  -3    0.99   11.31
  -7   3  -3   -2.35   10.89
   7   4  -8   44.05   15.48
   7  -4  -8   43.31   17.83
   7   4  -8   36.91   18.14
  -7  -4   8   48.87    9.23
   7  -4  -8   33.25   13.07
  -7  -4   8   32.72   12.29
  -7   4   8   42.21    9.43
   7  -4  -8   39.10    9.49
  -7   4   8   35.18   11.01
  -7   4   8   36.65   15.13
  -7  -4   7  465.23   16.22
   7   4  -7  430.75   19.52
   7  -4  -7  461.30   20.99
   7   4  -7  467.21   22.91
   7  -4  -7  462.16   17.18
   7   4  -7  422.11   18.98
  -7  -4   7  494.61   15.13
  -7  -4   7  445.75   18.15
   7  -4  -7  433.31   13.96
  -7   4   7  493.01   14.90
   7   4  -7  469.18   20.35
  -7   4   7  456.88   18.01
  -7   4   7  443.88   22.38
   7  -4  -7  408.10   15.72
   7   4  -6    6.32   11.30
   7  -4  -6    3.51   10.25
  -7   4   6    3.77    9.53
   7   4  -6    8.78   10.44
   7   4  -6    3.82   12.22
  -7  -4   6    6.52    9.04
   7  -4  -6    0.72   10.38
   7   4  -6   10.98   12.91
   7  -4  -6    4.49    8.99
   7  -4  -6    4.07    9.06
   7   4  -6    6.54   10.20
  -7  -4   6    4.85    9.80
  -7   4   6    4.69    7.32
   7  -4  -6    4.17    7.21
  -7   4   6    1.21   10.40
  -7   4   6    8.13   14.00
  -7   4   5  440.34   15.91
  -7  -4   5  470.17   15.25
   7   4  -5  433.51   19.63
   7  -4  -5  448.11   14.78
   7  -4  -5  431.06   15.15
   7   4  -5  415.49   15.33
  -7  -4   5  461.53   15.97
   7   4  -5  453.63   15.12
   7  -4  -5  455.16   12.56
   7   4  -5  443.85   18.25
  -7   4   5  491.94   13.32
  -7   4   5  458.90   17.74
  -7   4   5  464.10   22.87
   7  -4  -5  452.65   18.01
  -7   4   5  450.69   16.16
  -7   4   4  177.31   11.52
  -7  -4   4  171.62   10.88
   7   4  -4  162.51   15.48
   7  -4  -4  178.17   12.38
   7  -4  -4  160.38   10.92
   7   4  -4  181.61   11.51
  -7  -4   4  163.16   10.73
   7   4  -4  169.35    9.87
  -7   4   4  186.74    9.26
   7   4  -4  167.44   14.35
  -7   4   4  179.32   13.16
  -7   4   4  169.54   17.72
   7  -4  -4  187.58   15.11
  -7   4   4  177.30   12.79
   7   4  -3  101.49   13.73
  -7   4   3  115.91   10.10
  -7  -4   3   97.69    9.48
   7   4  -3  108.87   14.91
   7  -4  -3   99.77   11.67
   7  -4  -3  110.65   10.09
   7   4  -3  103.23   10.49
   7   4  -3  101.34    8.00
  -7  -4   3  105.17    9.60
  -7   4   3  110.30    8.31
  -7   4   3  115.01   11.90
   7  -4  -3  131.75   14.82
  -7   4   3   96.82   15.50
  -7   4   3  111.90   11.83
  -7   4   2  316.57   12.93
   7  -4  -2  327.81   16.27
  -7  -4   2  310.55   12.81
   7   4  -2  307.47   19.25
   7  -4  -2  323.08   16.41
   7  -4  -2  331.06   13.96
  -7  -4   2  321.89   12.79
  -7   4   2  305.81   10.93
   7   4  -2  307.23   18.30
  -7   4   2  334.94   14.59
   7  -4  -2  334.83   18.22
  -7   4   2  316.75   14.92
   7  -4  -1   11.71    8.63
   7  -4  -1   12.75   13.26
  -7   4   1   11.95    9.87
   7   4  -1   19.29   14.06
   7   4  -1   13.74   14.38
  -7  -4   1   15.69    8.60
   7  -4  -1    9.11   13.27
   7  -4  -1   10.60   12.87
  -7  -4   1   17.66    8.11
  -7   4   1   19.10    7.21
  -7   4   1   14.40    8.80
   7   4   0  159.99   17.94
  -7  -4   0  172.18   12.35
   7  -4   0  191.08   18.29
   7  -4   0  188.00   18.41
  -7  -4   0  168.04   11.13
   7  -4   0  179.60   12.57
  -7   4   0  180.40   10.80
   7   4   0  155.96   18.58
  -7   4   0  189.99   12.11
   7  -4   0  193.85   15.82
  -7   4   0  191.89   13.24
   7   4   1  152.52   19.05
  -7  -4  -1  161.89   13.33
   7  -4   1  184.46   20.44
   7  -4   1  194.03   20.90
  -7  -4  -1  161.30   12.21
  -7   4  -1  161.32   11.58
   7  -4   1  151.68   12.76
   7   4   1  154.74   21.02
   7  -4   1  179.79   15.48
  -7   4  -1  189.12   14.02
  -7   4  -2   37.35   11.96
   7   4   2   34.39   20.38
   7   4   2   28.03   17.38
  -7  -4  -2   32.19   11.80
   7  -4   2   20.20   18.34
   7  -4   2   24.57   19.30
  -7  -4  -2   28.66   11.15
  -7   4  -2   35.19   10.73
   7   5  -8   11.99   14.88
   7  -5  -8   14.21   17.30
   7   5  -8   23.77   17.14
  -7  -5   8   10.32    9.06
   7  -5  -8    6.77   11.89
  -7  -5   8    1.38   12.01
  -7   5   8   10.85    9.18
   7  -5  -8    4.15    9.57
  -7   5   8    8.67   15.48
   7  -5  -7   29.23   11.09
   7   5  -7   49.86   13.59
  -7  -5   7   36.94   10.30
   7   5  -7   43.43   16.40
  -7  -5   7   44.50    9.17
   7  -5  -7   36.28   10.91
  -7  -5   7   39.82   11.69
  -7   5   7   48.45    9.33
   7  -5  -7   38.83    9.24
  -7   5   7   33.49   11.65
  -7   5   7   29.66   15.65
   7   5  -6    8.77   10.91
   7  -5  -6   -1.18   11.28
  -7   5   6   -1.20    9.98
   7   5  -6    8.41   13.82
  -7  -5   6    2.11    8.86
   7  -5  -6    5.46    9.27
  -7  -5   6    3.87    7.76
   7  -5  -6    2.65    9.13
  -7  -5   6    1.30    9.79
  -7   5   6    0.51    7.45
   7  -5  -6   -2.37    7.86
  -7   5   6    2.76   11.08
  -7   5   6    6.36   14.46
  -7  -5   5  149.34   11.03
   7   5  -5  146.72   16.47
   7  -5  -5  150.71   10.93
   7  -5  -5  129.49   10.98
  -7  -5   5  134.57   11.79
   7   5  -5  155.13   12.25
   7  -5  -5  144.40    9.65
  -7   5   5  141.17    9.66
  -7   5   5  148.08   13.50
  -7   5   5  148.04   18.07
   7  -5  -5  131.13   14.46
  -7   5   5  135.32   12.51
   7   5  -4   32.16    8.36
   7   5  -4   28.85   12.66
  -7   5   4   33.57   10.95
   7  -5  -4   38.15   13.79
   7   5  -4   34.12   15.01
  -7  -5   4   31.32    8.72
   7  -5  -4   35.69   10.58
   7  -5  -4   38.28    9.23
  -7  -5   4   30.23    8.89
  -7   5   4   40.78    7.71
   7  -5  -4   37.23    7.53
  -7   5   4   50.14   11.18
  -7   5   4   46.20   15.44
  -7  -5   3  750.39   17.65
   7  -5  -3  785.67   20.41
   7   5  -3  705.55   26.01
   7  -5  -3  757.25   21.45
   7  -5  -3  769.58   18.05
   7   5  -3  781.22   16.70
  -7  -5   3  758.10   18.39
  -7   5   3  776.12   16.42
   7   5  -3  772.99   24.80
  -7   5   3  761.02   21.01
  -7   5   3  759.69   26.70
   7  -5  -3  856.70   26.68
  -7   5   3  799.08   20.85
  -7   5   2   19.59   10.51
   7  -5  -2   28.41   15.05
   7   5  -2   20.56   14.69
   7   5  -2   19.54   15.23
  -7  -5   2   22.08    8.64
   7  -5  -2   26.02   13.34
   7  -5  -2   30.13   12.80
  -7  -5   2   32.43    8.74
   7  -5  -2   26.70    9.79
  -7   5   2   17.72    7.45
  -7   5   2   19.68    9.84
  -7   5   2   28.10   14.85
   7   5  -2   17.40    7.26
  -7  -5   1  807.34   18.88
   7   5  -1  799.20   29.69
   7  -5  -1  894.82   27.33
   7  -5  -1  932.43   27.75
  -7  -5   1  793.49   18.90
   7  -5  -1  857.65   19.10
  -7   5   1  826.01   17.91
   7   5  -1  798.02   27.89
  -7   5   1  865.64   21.05
  -7   5   1  767.01   25.76
   7  -5  -1  941.53   28.27
  -7   5   1  888.70   21.80
   7  -5   0    2.26    8.99
   7  -5   0    1.81   13.27
  -7   5   0    1.82   11.00
   7   5   0    3.09   17.55
   7   5   0    5.99   16.69
  -7  -5   0    2.58    9.08
   7  -5   0    4.56   17.13
   7  -5   0    0.25   17.44
  -7  -5   0   -0.98    9.03
  -7   5   0    4.67    8.58
  -7   5   0   -0.73    9.00
   7   5   1  244.73   22.94
  -7  -5  -1  274.77   15.37
   7  -5   1  307.62   23.95
   7  -5   1  354.21   26.05
  -7  -5  -1  288.93   14.45
  -7   5  -1  313.12   14.68
   7   5   1  280.97   24.88
   7  -5   1  295.79   18.41
  -7   5  -1  288.13   16.24
  -7   5  -2   16.39   11.79
   7   5   2    8.68   21.46
   7   5   2    9.70   19.30
  -7  -5  -2    3.71   12.16
   7  -5   2   12.96   21.83
   7  -5   2   15.58   19.78
  -7  -5  -2    8.52   10.94
  -7   5  -2    7.67   10.84
  -7  -6   7  359.86   15.44
   7  -6  -7  334.94   15.27
  -7  -6   7  389.42   14.83
  -7  -6   7  328.84   17.09
   7   6  -7  384.62   20.06
   7  -6  -7  330.98   14.47
  -7   6   7  386.20   14.97
  -7   6   7  384.97   23.09
   7  -6  -7  328.89   17.28
   7   6  -6   -3.24   11.99
   7  -6  -6    0.92   12.63
   7   6  -6   10.27   16.15
  -7  -6   6    0.25    9.14
   7  -6  -6    6.63    9.52
  -7  -6   6    3.79    7.62
   7  -6  -6    2.29    9.12
  -7  -6   6   -0.06   10.64
  -7   6   6    3.57    8.36
   7  -6  -6    2.25    8.70
  -7   6   6    3.11   15.97
  -7  -6   5  311.32   13.73
   7   6  -5  295.74   21.87
   7  -6  -5  274.75   14.19
   7  -6  -5  289.83   13.26
  -7  -6   5  328.13   12.49
  -7  -6   5  293.76   14.87
   7   6  -5  316.31   15.68
  -7   6   5  290.44   12.25
   7  -6  -5  278.54   12.55
  -7   6   5  303.74   16.82
  -7   6   5  282.07   20.98
   7  -6  -5  307.72   19.04
  -7   6   5  299.20   15.38
  -7   6   4   48.67   11.62
   7  -6  -4   48.11   15.25
   7   6  -4   60.00   17.43
  -7  -6   4   48.38    9.34
   7  -6  -4   51.08   11.21
   7  -6  -4   56.41    9.68
  -7  -6   4   46.36    9.61
  -7   6   4   53.35    8.82
  -7   6   4   43.92   11.64
  -7   6   4   66.44   16.25
   7   6  -4   52.65    9.80
  -7   6   3   71.82   12.14
   7  -6  -3   60.81   16.50
   7   6  -3   63.80   15.48
   7   6  -3   53.19   17.70
  -7  -6   3   53.81    9.20
   7  -6  -3   79.10   13.40
   7  -6  -3   64.30   12.99
   7   6  -3   61.50    9.39
   7  -6  -3   59.52    9.89
  -7  -6   3   67.35   10.11
  -7   6   3   68.25    8.84
  -7   6   3   77.97   12.04
  -7   6   3   57.82   15.35
  -7  -6   2  167.21   11.39
   7   6  -2  142.18   21.08
   7  -6  -2  197.50   17.90
   7  -6  -2  183.51   16.16
   7  -6  -2  172.04   12.56
   7   6  -2  149.37   10.40
  -7  -6   2  175.00   11.64
  -7   6   2  151.64   10.79
   7   6  -2  158.32   18.93
  -7   6   2  184.20   13.50
  -7   6   2  158.59   17.95
   7  -6  -2  179.65   19.28
  -7   6   2  183.45   14.39
  -7   6   1   11.65   11.56
   7  -6  -1    7.72   16.01
   7   6  -1   14.57   17.82
   7   6  -1   15.85   19.52
  -7  -6   1   20.10    9.25
   7  -6  -1   21.83   15.89
   7  -6  -1   16.24   17.11
  -7  -6   1   12.81    9.15
  -7   6   1   15.34    8.82
  -7   6   1   19.92    9.89
   7   6  -1   14.79    8.10
  -7   6   1   14.88   14.10
   7   6   0  129.08   21.04
  -7  -6   0  132.14   12.11
   7   6   0  125.96   22.40
   7  -6   0  159.63   22.44
   7  -6   0  154.55   21.37
  -7  -6   0  135.50   11.99
  -7   6   0  147.63   12.19
   7  -6   0  157.22   18.48
  -7   6   0  151.04   14.04
   7   6   1  121.73   23.59
  -7  -6  -1  118.98   13.09
   7   6   1  106.06   22.69
   7  -6   1  162.68   22.75
   7  -6   1  148.48   23.06
  -7  -6  -1  137.68   12.89
  -7   6  -1  139.27   13.16
   7  -6   1  140.24   17.16
  -7   6  -1  147.44   14.15
   7   7  -7    7.61   14.36
   7  -7  -7   -5.48   12.90
  -7  -7   7   -1.67    9.56
   7  -7  -7    2.72    9.93
  -7   7   7    1.36    9.96
   7  -7  -7    5.44   10.21
   7   7  -6  376.70   25.45
   7  -7  -6  309.38   13.87
  -7  -7   6  352.01   13.98
  -7  -7   6  316.65   17.23
   7   7  -6  402.68   20.74
  -7   7   6  356.50   14.71
   7  -7  -6  314.97   14.44
  -7   7   6  310.86   22.84
   7  -7  -6  308.88   19.76
   7   7  -5    5.56   11.29
   7  -7  -5    1.72   15.75
  -7   7   5    3.69   11.32
   7   7  -5   -6.76   19.13
  -7  -7   5    2.30    9.02
   7  -7  -5    0.31   10.21
  -7  -7   5    2.90    7.67
   7  -7  -5    2.35    9.08
  -7  -7   5    4.23    9.68
  -7   7   5    3.25    8.83
   7  -7  -5    0.49    9.17
  -7   7   5   -5.31   15.89
  -7  -7   4  308.61   13.63
   7   7  -4  275.27   24.82
   7  -7  -4  298.52   16.23
   7  -7  -4  300.09   13.58
  -7  -7   4  347.08   12.74
   7   7  -4  294.05   15.07
  -7  -7   4  309.30   14.96
  -7   7   4  323.05   13.76
  -7   7   4  289.06   21.10
   7  -7  -4  302.58   22.13
  -7   7   4  288.28   16.22
  -7   7   3   48.75   12.41
   7  -7  -3   60.90   18.61
   7   7  -3   57.03   20.43
  -7  -7   3   52.46    9.60
   7  -7  -3   45.69   13.10
  -7  -7   3   41.98   10.27
   7  -7  -3   52.95   10.54
  -7   7   3   48.97    9.46
  -7   7   3   49.90   15.57
   7   7  -3   47.08    9.80
  -7   7   2   45.12   12.47
   7  -7  -2   48.09   19.49
   7   7  -2   35.94   17.77
   7   7  -2   38.64   21.05
  -7  -7   2   31.52    9.57
   7  -7  -2   39.26   15.23
   7  -7  -2   52.74   17.67
  -7  -7   2   30.23   10.10
  -7   7   2   48.43    9.91
   7   7  -2   39.24    9.89
  -7   7   2   37.53   15.45
   7  -7  -1   85.75   18.89
   7   7  -1   93.00   20.60
  -7  -7   1   84.23   10.86
   7   7  -1   95.26   22.34
   7   7  -1   84.18   10.29
   7  -7  -1   85.90   18.52
   7  -7  -1  114.85   21.23
  -7  -7   1   82.45   11.04
  -7   7   1   90.57   11.34
  -7   7   1  106.74   12.96
  -7   7   0   63.95   13.08
   7  -7   0   62.23   17.32
   7   7   0   54.05   21.67
   7   7   0   75.41   23.56
  -7  -7   0   62.40   11.24
   7  -7   0   64.64   20.74
   7  -7   0   81.46   22.68
  -7  -7   0   63.24   11.41
  -7   7   0   64.58   11.69
   7   8  -5  165.21   24.63
  -7  -8   5  126.21   10.88
   7   8  -5  133.85   15.05
  -7  -8   5  132.94   13.33
  -7   8   5  119.26   11.58
   7  -8  -5  123.78   12.50
   7  -8  -5  131.02   19.75
  -7   8   5  117.82   18.95
  -7   8   5  114.64   13.31
   7   8  -4  141.14   24.76
   7  -8  -4  164.55   14.79
   7   8  -4  187.85   14.49
  -7  -8   4  155.15   13.66
  -7   8   4  170.03   12.31
  -7   8   4  193.25   20.08
   7  -8  -4  182.38   22.75
  -7   8   4  159.20   14.48
  -7   8   3   44.20   12.82
   7  -8  -3   35.48   20.36
   7   8  -3   30.42   22.81
   7  -8  -3   35.37   14.01
  -7  -8   3   35.72   11.06
  -7   8   3   38.93   10.13
  -7   8   3   39.52   16.09
   7   8  -3   31.28   11.24
  -7  -8   2  421.55   15.25
   7   8  -2  403.01   30.92
   7  -8  -2  441.39   25.61
   7  -8  -2  439.75   22.86
   7   8  -2  442.10   16.97
  -7  -8   2  424.99   17.15
  -7   8   2  439.02   16.46
   7  -8  -2  428.86   28.06
  -7   8   2  441.34   18.89
  -7   8   1    3.93   11.89
   7  -8  -1    1.63   18.80
   7   8  -1    5.32   23.94
  -7  -8   1    4.74    9.59
   7  -8  -1    9.32   17.45
   7  -8  -1    8.80   21.39
  -7  -8   1    1.68   10.45
  -7   8   1   15.00   10.36
   7   8  -1    1.24    9.88
   8   0  -8  276.74   23.49
   8   0  -8  285.60   19.96
  -8   0   8  276.10   14.95
   8   0  -8  254.93   15.60
  -8   0   8  279.23   19.33
   8   0  -7    3.96   10.79
  -8   0   7   -2.45   10.78
   8   0  -7    1.83   14.90
   8   0  -7    2.16   12.10
  -8   0   7    1.19   13.62
   8   0  -6   21.83   10.71
  -8   0   6   29.89   10.22
   8   0  -6   38.22   13.17
   8   0  -6   33.13   11.60
   8   0  -5    5.76   10.67
  -8   0   5   -0.66    9.00
   8   0  -5    1.62   10.09
   8   0  -5    8.39    9.93
   8   0  -5   -1.48    9.79
  -8   0   4  537.67   17.23
   8   0  -4  524.70   16.95
   8   0  -4  555.21   17.54
   8   0  -4  574.39   19.87
   8   0  -3    2.12   11.80
   8   0  -3   -4.43   11.24
  -8   0   3   -3.64    8.88
   8   0  -3    3.21    9.00
   8   0  -3    1.72   10.04
  -8   0   2  640.95   18.64
   8   0  -2  601.18   18.38
   8   0  -2  653.15   21.39
   8   0  -2  693.74   21.89
   8   0  -1    2.80   11.55
   8   0  -1    6.93   12.82
   8   0  -1   -2.31   11.87
  -8   0   1    1.33   10.08
   8   0  -1    2.03   10.92
   8   0   0  236.91   16.63
  -8   0   0  258.83   15.11
   8   0   0  302.81   17.11
   8   0   0  264.88   18.25
   8   0   0  300.14   16.54
  -8   0  -1    5.22   11.68
   8   0   1    5.27   15.40
  -8   0  -1    3.52   11.69
   8   0   1    1.02   13.23
   8  -1  -8  253.05   22.57
   8   1  -8  266.83   23.33
   8  -1  -8  259.88   19.07
   8   1  -8  233.27   19.10
  -8  -1   8  246.94   15.50
  -8   1   8  236.01   14.95
   8  -1  -8  218.71   14.69
  -8  -1   8  253.77   17.91
  -8   1   8  244.00   18.69
   8   1  -7    7.84   11.26
   8  -1  -7    5.77   10.80
  -8   1   7   10.63   11.35
  -8  -1   7    6.76   10.74
   8  -1  -7    6.96   14.34
   8   1  -7   10.69   15.57
   8  -1  -7    6.40   12.27
   8   1  -7   12.88   13.04
  -8  -1   7    6.93   10.44
  -8   1   7    3.36   10.72
  -8   1   7    5.52   14.61
  -8   1   6  597.01   18.74
  -8  -1   6  611.93   18.82
   8  -1  -6  606.35   21.06
   8   1  -6  620.12   22.43
   8  -1  -6  559.62   18.60
   8   1  -6  616.03   20.03
  -8  -1   6  586.46   18.61
   8   1  -6  572.68   19.54
   8  -1  -6  575.64   19.47
   8   1  -5   32.06   11.32
   8  -1  -5   32.51   11.94
  -8   1   5   34.80   10.42
  -8  -1   5   38.75   10.10
   8  -1  -5   44.64   10.61
   8  -1  -5   40.01   10.21
   8  -1  -5   39.32   10.93
   8   1  -5   32.87   10.86
  -8  -1   5   36.81    9.39
  -8   1   4  374.81   15.41
  -8  -1   4  390.67   15.03
   8   1  -4  384.81   15.09
   8  -1  -4  367.48   15.30
   8  -1  -4  380.50   15.46
   8   1  -4  398.12   15.81
   8   1  -4  384.21   18.80
   8   1  -4  379.00   17.18
   8  -1  -4  412.17   17.91
  -8   1   3  146.22   11.66
  -8  -1   3  128.23   11.45
   8   1  -3  135.78   15.48
   8   1  -3  134.56   11.85
   8  -1  -3  133.07   12.41
   8  -1  -3  141.76   12.52
   8   1  -3  130.92   12.14
   8  -1  -3  128.19   13.44
   8   1  -3  143.13   14.57
   8   1  -3  160.27   14.30
   8  -1  -3  142.43   14.34
   8   1  -2   22.01   11.39
   8  -1  -2   15.50   11.66
   8  -1  -2   22.43   12.14
   8   1  -2   21.57   12.50
   8   1  -2   17.53   12.27
  -8   1   2   16.71    9.53
  -8  -1   2   21.23    9.72
   8   1  -2   22.07    9.49
   8  -1  -2   20.89   11.12
   8   1  -1  143.84   15.64
  -8   1   1  132.46   12.41
  -8  -1   1  137.53   12.46
   8   1  -1  138.68   12.67
   8  -1  -1  155.48   14.10
   8  -1  -1  138.48   14.14
   8   1  -1  154.25   16.52
   8   1  -1  160.45   14.19
   8  -1  -1  170.06   14.86
   8   1   0   78.25   12.94
   8  -1   0   88.31   13.70
  -8   1   0   86.21   13.12
   8  -1   0   80.56   14.27
   8   1   0   80.39   16.29
   8  -1   0   67.01   12.70
   8   1   0   71.41   14.27
  -8   1   0   81.30   12.15
  -8  -1   0   73.93   12.19
   8   1   0   79.56   12.57
   8  -1   0   94.46   14.63
  -8  -1  -1   67.92   12.56
  -8   1  -1   56.23   12.50
   8  -1   1   52.17   15.34
   8   1   1   57.11   17.64
  -8   1  -1   50.61   12.36
  -8  -1  -1   56.47   12.81
   8  -1   1   73.78   16.13
   8  -2  -8   23.17   11.42
   8  -2  -8   24.83   18.16
   8   2  -8   23.55   19.28
   8  -2  -8   20.49   13.94
   8   2  -8   28.52   15.76
  -8  -2   8   30.41   12.34
  -8   2   8   23.05   11.41
  -8   2   8   26.22   14.45
  -8  -2   7  378.69   16.64
   8  -2  -7  353.32   20.28
   8   2  -7  404.12   22.94
   8  -2  -7  379.78   18.02
   8   2  -7  371.59   18.83
  -8  -2   7  388.61   17.73
  -8   2   7  416.24   13.64
  -8   2   7  370.22   17.20
  -8   2   7  373.42   22.17
   8  -2  -7  359.56   16.93
   8  -2  -6    5.61   11.14
   8   2  -6    5.06   12.14
  -8   2   6    4.00    9.93
  -8  -2   6    4.28   10.02
   8  -2  -6    2.51   10.69
   8   2  -6   11.33   12.70
   8  -2  -6    8.62   10.47
   8  -2  -6   11.72   10.86
   8   2  -6    6.63   11.07
  -8  -2   6    1.81    9.89
  -8   2   6    2.81    6.91
  -8   2   6    7.29   10.55
  -8   2   6    4.65   14.84
  -8   2   5  521.28   17.89
  -8  -2   5  542.71   17.56
   8   2  -5  484.02   21.22
   8  -2  -5  510.35   16.95
   8  -2  -5  531.54   17.57
   8  -2  -5  519.82   17.46
   8   2  -5  527.27   18.24
  -8  -2   5  534.87   17.15
   8   2  -5  501.90   21.56
  -8   2   5  542.71   13.28
   8   2  -5  549.83   19.97
   8  -2  -5  497.92   19.26
   8   2  -4   42.33   12.39
   8   2  -4   43.44   13.63
   8  -2  -4   46.27   12.47
   8   2  -4   29.25   13.84
  -8   2   4   39.93    9.63
  -8  -2   4   41.91    9.97
   8  -2  -4   38.07   10.64
   8  -2  -4   45.59   10.62
   8   2  -4   39.06   10.53
  -8  -2   4   47.32    9.05
  -8   2   3  230.83   13.28
  -8  -2   3  261.34   13.53
   8   2  -3  257.80   18.37
   8   2  -3  246.01   13.14
   8  -2  -3  234.75   14.16
   8  -2  -3  266.56   14.44
   8   2  -3  225.88   14.20
  -8  -2   3  252.46   12.33
   8  -2  -3  230.98   15.08
   8   2  -3  250.65   17.63
   8   2  -3  256.22   16.15
   8  -2  -3  264.61   16.73
   8   2  -2   20.81   11.69
   8  -2  -2   22.84   11.59
   8  -2  -2   16.25   12.79
   8   2  -2   22.20   14.10
   8   2  -2   20.80   13.16
  -8   2   2   24.59    9.56
  -8  -2   2   27.71    9.97
   8   2  -2   21.00    9.53
   8  -2  -2   18.95   11.34
  -8  -2   2   21.77    8.31
  -8   2   2   19.04   10.71
   8   2  -1    4.82   11.85
   8  -2  -1    6.53   11.37
   8  -2  -1   -0.10   12.46
  -8   2   1   -1.83   11.22
   8   2  -1    3.50   14.61
   8   2  -1    1.79   13.54
  -8   2   1    3.19   10.05
  -8  -2   1    5.44    9.65
   8   2  -1    3.57    9.27
   8  -2  -1   -1.70   12.97
  -8  -2   1    1.77    7.93
   8  -2   0    9.67   12.27
   8  -2   0    4.50   12.62
  -8   2   0    2.48   11.31
   8   2   0    3.72   16.34
   8   2   0    1.94   13.64
  -8   2   0   11.20   10.73
  -8  -2   0    9.77   10.25
   8  -2   0    2.91   14.60
  -8   2  -1  182.05   14.74
   8   2   1  154.70   17.67
  -8  -2  -1  177.18   14.84
   8  -2   1  216.51   20.05
   8  -2   1  164.04   16.02
   8   2   1  182.03   21.43
  -8   2  -1  206.48   15.60
   8  -3  -8   54.51   12.34
   8   3  -8   62.87   15.91
   8  -3  -8   62.09   18.17
   8   3  -8   69.09   20.22
  -8  -3   8   81.63   10.70
   8  -3  -8   60.91   14.82
   8   3  -8   45.37   16.31
  -8  -3   8   60.44   13.27
  -8   3   8   68.68   10.09
  -8   3   8   55.69   12.53
  -8   3   8   64.48   16.20
   8  -3  -7   19.79   11.81
   8   3  -7   20.60   13.85
  -8  -3   7   25.39   10.95
   8  -3  -7   18.95   13.48
   8   3  -7   20.52   16.74
   8  -3  -7   16.50   11.75
   8   3  -7   15.57   13.48
  -8  -3   7   10.64   11.12
  -8   3   7   21.61    8.33
  -8   3   7   13.77   11.34
  -8   3   7   15.70   15.87
   8   3  -6   71.17   15.30
   8  -3  -6   64.95   12.81
  -8  -3   6   86.43   11.56
   8   3  -6   69.86   14.62
  -8   3   6   76.48   12.17
   8  -3  -6   82.47   11.90
   8  -3  -6   83.34   12.00
   8  -3  -6   71.92   11.51
   8   3  -6   61.46   12.78
  -8  -3   6   72.70   11.62
  -8   3   6   87.14    9.16
  -8   3   6   92.45   13.45
  -8   3   6   67.64   16.65
  -8   3   5  113.43   11.85
  -8  -3   5  100.85   11.36
   8   3  -5   96.34   15.50
   8  -3  -5   94.08   11.69
   8  -3  -5  101.45   11.86
   8   3  -5  102.40   12.49
  -8  -3   5  103.00   11.04
   8   3  -5  111.76   15.74
  -8   3   5  108.78    8.78
  -8   3   5  107.82   13.09
   8  -3  -5  107.25   13.86
  -8   3   5   93.46   17.88
   8   3  -4   40.06   13.75
   8  -3  -4   48.82   13.70
   8   3  -4   43.92   14.90
  -8   3   4   43.86   10.30
  -8  -3   4   51.66   10.24
   8  -3  -4   45.79   11.38
   8  -3  -4   46.09   10.47
  -8  -3   4   48.46    9.94
   8   3  -4   40.54   11.12
  -8   3   4   43.86    7.49
  -8   3   4   49.06   11.59
  -8   3   4   40.87   11.73
  -8   3   3  385.30   15.76
  -8  -3   3  377.10   15.12
   8   3  -3  363.79   21.10
   8  -3  -3  373.59   17.46
   8  -3  -3  379.26   15.76
   8   3  -3  384.99   16.70
  -8  -3   3  381.21   14.53
  -8   3   3  405.72   12.13
   8   3  -3  363.07   20.13
  -8   3   3  351.62   16.36
   8  -3  -3  414.24   20.40
  -8   3   3  388.32   17.10
   8  -3  -2    3.99   10.31
   8  -3  -2    5.23   13.68
   8   3  -2   -1.08   14.42
  -8   3   2    1.82   11.51
   8   3  -2    4.65   14.01
  -8   3   2    6.55    9.45
  -8  -3   2   -0.41    9.64
   8   3  -2    7.06    9.14
   8  -3  -2   -0.74   12.57
  -8  -3   2    3.75    8.32
  -8   3   2    2.30    6.77
  -8   3   2    5.43   10.25
  -8   3   1  418.15   16.57
  -8  -3   1  357.52   15.94
   8   3  -1  379.98   22.30
   8   3  -1  392.16   15.12
   8  -3  -1  437.28   21.40
  -8  -3   1  401.47   15.07
   8  -3  -1  421.34   17.39
  -8   3   1  392.81   12.73
   8   3  -1  377.64   22.59
  -8   3   1  380.93   15.95
   8  -3  -1  437.21   20.78
  -8   3   1  446.47   18.45
   8  -3   0   21.53   12.75
   8  -3   0   18.94   11.90
  -8   3   0   14.28   12.42
   8   3   0   22.79   17.95
   8   3   0   17.65   15.74
  -8  -3   0   17.29   11.10
   8  -3   0   20.67   16.70
  -8  -3   0   12.15    9.23
  -8   3   0   20.18   10.35
  -8  -3  -1  143.02   15.01
   8   3   1  121.94   19.38
   8  -3   1  177.33   21.75
  -8  -3  -1  177.51   13.38
   8  -3   1  146.54   15.63
   8   3   1  153.26   22.22
  -8   3  -1  165.32   15.28
   8   4  -8   74.91   16.40
   8  -4  -8   56.80   17.73
   8   4  -8   87.78   21.28
   8  -4  -8   65.07   14.30
  -8  -4   8   63.78   13.87
  -8   4   8   79.63   10.74
[truncated: 19,416 more chars]
