# Supplementary material for: Crystal structure of rubidium methyl­diazo­tate
Source: Acta Crystallogr E Crystallogr Commun. 2017 Jan 13;73(Pt 2):159–61. doi: 10.1107/S2056989016020429 (PMC5290556; doi:10.1107/S2056989016020429)
Supplement: Supplementary file 2 [file e-73-00159-Isup2.hkl]

data_I                                                                          
_shelx_title ' '                                                                
_shelx_refln_list_code          4                                               
_shelx_F_calc_maximum      183.90                                               
_exptl_crystal_F_000       272.00                                               
_reflns_d_resolution_high  0.7001                                               
                                                                                
loop_                                                                           
 _space_group_symop_operation_xyz                                               
 'x, y, z'                                                                      
 '-x+1/2, y+1/2, -z+1/2'                                                        
 '-x, -y, -z'                                                                   
 'x-1/2, -y-1/2, z-1/2'                                                         
                                                                                
_cell_length_a     6.8658                                                       
_cell_length_b     8.7614                                                       
_cell_length_c     7.2447                                                       
_cell_angle_alpha  90.000                                                       
_cell_angle_beta  114.219                                                       
_cell_angle_gamma  90.000                                                       
                                                                                
_shelx_F_squared_multiplier     1.000                                           
                                                                                
loop_                                                                           
 _refln_index_h                                                                 
 _refln_index_k                                                                 
 _refln_index_l                                                                 
 _refln_F_squared_calc                                                          
 _refln_F_squared_meas                                                          
 _refln_F_squared_sigma                                                         
 _refln_observed_status                                                         
   2   0   0      33820.02      27075.72       145.00 o                         
   4   0   0       8802.61       8280.85        77.40 o                         
   6   0   0       2499.08       2486.60        28.86 o                         
   8   0   0        768.37        800.33        34.06 o                         
   1   1   0         15.51         17.14         0.97 o                         
   2   1   0         17.23         17.60         1.34 o                         
   3   1   0         47.34         44.99         2.16 o                         
   4   1   0        123.55        118.87         3.09 o                         
   5   1   0        152.38        151.26         4.22 o                         
   6   1   0        239.49        241.12         7.49 o                         
   7   1   0        216.21        231.14         9.44 o                         
   8   1   0        228.49        234.47        11.77 o                         
   0   2   0       4758.17       4756.99        58.57 o                         
   1   2   0      11374.51      10644.56       164.07 o                         
   2   2   0       2481.55       2414.97        26.92 o                         
   3   2   0       6911.78       6611.02        35.16 o                         
   4   2   0        433.09        441.00         4.50 o                         
   5   2   0       3989.71       3977.48        23.78 o                         
   6   2   0         53.76         62.92         6.32 o                         
   7   2   0       1977.00       2025.63        23.18 o                         
   8   2   0         12.20         17.83        12.70 o                         
   1   3   0          6.63         11.50         1.23 o                         
   2   3   0        153.08        158.85         2.68 o                         
   3   3   0          9.15          9.38         1.61 o                         
   4   3   0        135.60        143.59         4.51 o                         
   5   3   0        165.76        162.89         5.71 o                         
   6   3   0        100.31        107.54         7.19 o                         
   7   3   0        336.74        340.37         9.97 o                         
   8   3   0         52.15         52.38        11.94 o                         
   0   4   0       7005.75       6757.40        42.50 o                         
   1   4   0        764.80        742.09         8.04 o                         
   2   4   0       5666.14       5482.14        35.97 o                         
   3   4   0        937.55        916.77         9.27 o                         
   4   4   0       3437.04       3402.49        29.52 o                         
   5   4   0        756.87        755.67         8.40 o                         
   6   4   0       1705.49       1723.34        23.97 o                         
   7   4   0        507.33        525.38        12.11 o                         
   8   4   0        668.46        678.62        19.03 o                         
   1   5   0         80.35         87.27         2.65 o                         
   2   5   0         98.65         98.26         2.71 o                         
   3   5   0        205.70        209.09         4.79 o                         
   4   5   0        243.28        243.74         7.16 o                         
   5   5   0         73.46         69.38         6.54 o                         
   6   5   0        240.50        243.88         8.69 o                         
   7   5   0          4.19          6.11         9.71 o                         
   8   5   0        175.03        196.43        14.69 o                         
   0   6   0       6393.50       6167.25        39.79 o                         
   1   6   0       1923.14       1823.26        23.95 o                         
   2   6   0       4850.62       4653.06        56.18 o                         
   3   6   0       1577.22       1550.93        12.61 o                         
   4   6   0       2294.70       2259.16        16.02 o                         
   5   6   0        952.67        934.90        12.79 o                         
   6   6   0        870.12        871.33        13.41 o                         
   7   6   0        424.52        417.71        15.17 o                         
   1   7   0         49.01         48.45         4.21 o                         
   2   7   0          1.30          1.99         4.91 o                         
   3   7   0        285.07        280.94         8.25 o                         
   4   7   0          5.16          6.78         7.56 o                         
   5   7   0        317.88        313.98        11.13 o                         
   6   7   0          7.72          9.08        10.22 o                         
   7   7   0        196.65        188.59        14.53 o                         
   0   8   0         13.31         15.93         6.15 o                         
   1   8   0       2450.42       2467.74        51.10 o                         
   2   8   0         22.11         25.09         6.34 o                         
   3   8   0       2254.12       2138.60        61.74 o                         
   4   8   0        133.03        130.12        10.93 o                         
   5   8   0       1669.74       1595.71        23.19 o                         
   6   8   0        197.79        196.33        12.49 o                         
   1   9   0          9.92          9.65         7.09 o                         
   2   9   0         45.73         47.68         8.49 o                         
   3   9   0         59.51         55.38        10.83 o                         
   4   9   0        110.22        112.50        12.22 o                         
   5   9   0         87.24         76.96        13.41 o                         
   6   9   0        108.72        110.57        14.98 o                         
   0  10   0       2054.15       2245.05        46.17 o                         
   1  10   0         67.19         83.01         9.58 o                         
   2  10   0       1999.31       1988.54        48.99 o                         
   3  10   0         16.62         22.69        10.49 o                         
   4  10   0       1702.95       1595.33        50.17 o                         
   5  10   0          1.01          0.43        14.10 o                         
   1  11   0          7.39         15.83        13.01 o                         
   2  11   0         39.43         43.02        12.33 o                         
   3  11   0         43.89         46.38        12.45 o                         
   4  11   0         77.24         86.09        13.75 o                         
   0  12   0        107.09        135.87        20.00 o                         
   1  12   0       1826.70       1954.44        54.65 o                         
   2  12   0        105.48        114.65        15.19 o                         
  -9   0   1         60.18         69.40        18.54 o                         
  -7   0   1         36.46         39.18        13.28 o                         
  -5   0   1          9.09          9.78         3.84 o                         
  -3   0   1         20.82         20.36         2.21 o                         
  -1   0   1        376.49        423.39         3.55 o                         
   1   0   1       1544.39       1624.03        17.96 o                         
   3   0   1       2248.44       2313.20        14.31 o                         
   5   0   1       1552.12       1598.14        16.18 o                         
   7   0   1        875.25        890.91        18.17 o                         
  -9   1   1        991.95       1041.22        23.13 o                         
  -8   1   1        419.90        430.10        13.53 o                         
  -7   1   1       2674.13       2702.74        20.93 o                         
  -6   1   1        966.08        958.63         9.70 o                         
  -5   1   1       5204.23       5078.53        32.19 o                         
  -4   1   1       2115.82       2014.27        13.44 o                         
  -3   1   1       6273.18       6011.57        38.53 o                         
  -2   1   1       3629.87       3559.31        19.29 o                         
  -1   1   1       2301.60       2603.96        61.63 o                         
   0   1   1       4148.49       4215.73        58.08 o                         
   1   1   1        623.60        612.60         9.73 o                         
   2   1   1       3350.11       3357.47        14.07 o                         
   3   1   1       1091.04       1089.62         9.29 o                         
   4   1   1       1452.90       1465.53        11.74 o                         
   5   1   1       1304.55       1322.67         9.83 o                         
   6   1   1        542.51        550.11         8.87 o                         
   7   1   1        917.25        943.77        16.96 o                         
   8   1   1        168.80        174.11        15.22 o                         
  -9   2   1          6.34          8.06        13.38 o                         
  -8   2   1          2.01          7.42         9.54 o                         
  -7   2   1          3.99          7.90         7.06 o                         
  -6   2   1          1.85          5.06         5.57 o                         
  -5   2   1          0.26          3.24         3.55 o                         
  -4   2   1          2.28          3.09         2.20 o                         
  -3   2   1          0.60          1.60         1.35 o                         
  -2   2   1         24.91         25.14         1.45 o                         
  -1   2   1         45.32         56.09         1.62 o                         
   0   2   1        278.42        289.74         9.83 o                         
   1   2   1        430.54        439.47         5.63 o                         
   2   2   1       1332.11       1332.83        10.82 o                         
   3   2   1        438.54        440.72         4.74 o                         
   4   2   1       1614.24       1615.94         8.67 o                         
   5   2   1        288.26        298.57         6.59 o                         
   6   2   1       1045.33       1074.11        14.76 o                         
   7   2   1        138.58        142.87        10.10 o                         
   8   2   1        515.28        537.45        19.71 o                         
  -9   3   1         54.75         57.98        15.12 o                         
  -8   3   1       1162.95       1174.04        20.75 o                         
  -7   3   1         73.47         73.20         7.81 o                         
  -6   3   1       3006.16       2948.07        26.24 o                         
  -5   3   1        121.98        123.55         4.99 o                         
  -4   3   1       6967.41       6690.77        21.49 o                         
  -3   3   1        365.99        352.96         3.92 o                         
  -2   3   1      14451.81      13893.62        83.97 o                         
  -1   3   1        960.92        971.68        24.16 o                         
   0   3   1      17843.97      16209.49       190.37 o                         
   1   3   1       1571.84       1527.20        17.50 o                         
   2   3   1      10615.21      10025.17        62.76 o                         
   3   3   1        808.33        799.87         8.18 o                         
   4   3   1       4448.27       4412.03        31.88 o                         
   5   3   1        196.07        198.09         5.91 o                         
   6   3   1       1595.34       1604.77        25.17 o                         
   7   3   1         37.65         41.83         9.75 o                         
   8   3   1        449.87        462.37        19.38 o                         
  -8   4   1          5.27          8.82        10.38 o                         
  -7   4   1         39.34         42.34         8.72 o                         
  -6   4   1          3.13          4.94         6.05 o                         
  -5   4   1          0.22          0.90         5.07 o                         
  -4   4   1          9.83         11.60         4.11 o                         
  -3   4   1        181.85        183.86         3.71 o                         
  -2   4   1         82.76         96.19         2.12 o                         
  -1   4   1        749.31        774.92        12.76 o                         
   0   4   1         30.44         26.55         1.95 o                         
   1   4   1       1010.62        975.20        13.09 o                         
   2   4   1        614.54        616.43         5.55 o                         
   3   4   1        917.79        896.25         7.94 o                         
   4   4   1        866.14        854.02         8.44 o                         
   5   4   1        721.64        704.31         9.04 o                         
   6   4   1        575.38        588.96        11.64 o                         
   7   4   1        491.62        490.20        13.76 o                         
   8   4   1        226.18        254.94        16.07 o                         
  -8   5   1          8.94          6.90        10.57 o                         
  -7   5   1       2487.17       2464.43        43.21 o                         
  -6   5   1          0.16          3.37         7.33 o                         
  -5   5   1       4544.48       4466.97        44.89 o                         
  -4   5   1         14.61         20.10         4.68 o                         
  -3   5   1       6480.10       6369.38        56.42 o                         
  -2   5   1         80.49         86.44         2.27 o                         
  -1   5   1       7199.25       6909.02        69.69 o                         
   0   5   1        115.60        106.68         2.33 o                         
   1   5   1       5457.25       5361.61        62.11 o                         
   2   5   1         51.90         48.69         3.19 o                         
   3   5   1       3392.70       3275.05        28.66 o                         
   4   5   1         21.85         26.09         5.55 o                         
   5   5   1       1892.98       1854.65        15.49 o                         
   6   5   1          5.58          7.49         9.51 o                         
   7   5   1        846.12        858.58        21.50 o                         
  -8   6   1         77.36         75.84        12.76 o                         
  -7   6   1         38.98         45.46         9.64 o                         
  -6   6   1         13.30         11.97         8.11 o                         
  -5   6   1          0.74         -1.41         6.56 o                         
  -4   6   1         76.05         70.43         5.53 o                         
  -3   6   1         67.92         73.43         4.87 o                         
  -2   6   1        499.76        486.72         5.33 o                         
  -1   6   1        385.59        375.18         5.24 o                         
   0   6   1        695.46        676.93         5.15 o                         
   1   6   1        793.23        799.73        13.68 o                         
   2   6   1        400.72        392.17         7.66 o                         
   3   6   1        802.95        788.24        14.75 o                         
   4   6   1        231.89        240.14         8.78 o                         
   5   6   1        641.75        620.22        12.48 o                         
   6   6   1        195.98        212.14        11.47 o                         
   7   6   1        408.16        399.93        15.92 o                         
  -7   7   1        264.06        264.39        12.77 o                         
  -6   7   1       1886.03       1839.37        20.74 o                         
  -5   7   1        363.88        352.10        10.29 o                         
  -4   7   1       3290.39       3184.21        20.59 o                         
  -3   7   1        207.14        188.38         7.25 o                         
  -2   7   1       4995.01       4822.09        87.06 o                         
  -1   7   1         16.65         20.60         3.87 o                         
   0   7   1       5719.47       5575.00        55.17 o                         
   1   7   1         14.54         15.08         4.03 o                         
   2   7   1       4215.94       4037.57        71.32 o                         
   3   7   1          7.25         11.39         7.57 o                         
   4   7   1       2191.26       2057.04        39.81 o                         
   5   7   1         58.66         51.68        10.08 o                         
   6   7   1        834.49        789.88        15.72 o                         
  -7   8   1          7.29         16.33        12.25 o                         
  -6   8   1          0.07          3.71        11.03 o                         
  -5   8   1          0.32          3.53        10.46 o                         
  -4   8   1         63.77         56.70         9.73 o                         
  -3   8   1          8.38          7.36         8.44 o                         
  -2   8   1        272.27        258.90         7.70 o                         
  -1   8   1         44.97         43.10         6.20 o                         
   0   8   1        469.55        466.79         8.34 o                         
   1   8   1         90.54         83.58         6.29 o                         
   2   8   1        476.12        474.95        11.89 o                         
   3   8   1        102.06         90.23        10.09 o                         
   4   8   1        393.75        383.94        11.83 o                         
   5   8   1        100.45         97.15        11.13 o                         
   6   8   1        307.42        300.80        13.79 o                         
  -6   9   1        188.48        196.15        14.99 o                         
  -5   9   1        915.05        889.01        18.11 o                         
  -4   9   1        440.56        410.24        13.96 o                         
  -3   9   1       1805.15       1717.89        37.04 o                         
  -2   9   1        884.04        850.08        16.91 o                         
  -1   9   1       2913.16       2893.76        55.34 o                         
   0   9   1       1229.69       1251.63        24.24 o                         
   1   9   1       3008.51       2996.60        83.93 o                         
   2   9   1       1056.73       1043.80        30.98 o                         
   3   9   1       1848.07       1807.86        26.20 o                         
   4   9   1        542.17        524.40        16.47 o                         
   5   9   1        695.11        647.08        23.50 o                         
  -5  10   1          0.17          3.14        13.53 o                         
  -4  10   1          3.63          2.59        13.29 o                         
  -3  10   1         56.31         50.90        11.07 o                         
  -2  10   1          0.95          3.97         9.21 o                         
  -1  10   1        190.23        195.34        10.28 o                         
   0  10   1         13.73         10.35        10.16 o                         
   1  10   1        280.71        295.33        10.95 o                         
   2  10   1         22.80         28.47        10.07 o                         
   3  10   1        292.64        292.18        12.67 o                         
   4  10   1         21.93         23.28        13.38 o                         
  -4  11   1        474.23        453.59        16.63 o                         
  -3  11   1        586.27        547.88        16.34 o                         
  -2  11   1        417.76        405.22        15.64 o                         
  -1  11   1        825.58        865.06        20.21 o                         
   0  11   1        300.24        323.59        14.21 o                         
   1  11   1        868.59        903.39        25.80 o                         
   2  11   1        206.16        209.17        15.30 o                         
   3  11   1        607.37        609.49        17.95 o                         
  -2  12   1         87.49         87.26        16.01 o                         
  -1  12   1         28.15         23.16        16.02 o                         
   0  12   1        150.72        166.29        15.24 o                         
   1  12   1         16.10         24.86        17.69 o                         
   2  12   1        154.04        169.47        18.94 o                         
  -8   0   2       1851.78       1879.39        44.09 o                         
  -6   0   2       2905.96       2905.60        32.39 o                         
  -4   0   2       4734.62       4375.24        35.90 o                         
  -2   0   2      12297.40      11218.70        85.58 o                         
   0   0   2      20596.04      19997.25       362.74 o                         
   2   0   2      12391.14      12098.59        93.26 o                         
   4   0   2       4303.76       4379.68        26.90 o                         
   6   0   2        954.11       1008.03        20.36 o                         
  -9   1   2          2.09          2.92        12.69 o                         
  -8   1   2         57.75         58.30        10.60 o                         
  -7   1   2          6.81         10.00         6.19 o                         
  -6   1   2        300.77        305.90         6.50 o                         
  -5   1   2        183.47        189.46         4.11 o                         
  -4   1   2       1100.50       1101.64         8.44 o                         
  -3   1   2       1142.22       1122.08         7.87 o                         
  -2   1   2       3011.98       2967.53        32.44 o                         
  -1   1   2       3728.30       3771.41        50.92 o                         
   0   1   2       4155.99       4171.61        74.46 o                         
   1   1   2       3807.91       3889.23        43.19 o                         
   2   1   2       2553.98       2555.67        17.14 o                         
   3   1   2       1857.88       1873.03        11.11 o                         
   4   1   2       1490.79       1523.91        12.99 o                         
   5   1   2        957.51        959.37         9.27 o                         
   6   1   2        877.82        924.50        13.76 o                         
   7   1   2        464.76        477.25        16.12 o                         
  -9   2   2       1632.68       1674.36        31.33 o                         
  -8   2   2         65.99         63.02         9.48 o                         
  -7   2   2       3464.95       3435.94        29.27 o                         
  -6   2   2         30.08         31.35         4.92 o                         
  -5   2   2       5785.97       5570.52        28.43 o                         
  -4   2   2         15.57         14.65         1.79 o                         
  -3   2   2       7851.42       7558.03        40.66 o                         
  -2   2   2        150.29        140.65         3.78 o                         
  -1   2   2       7610.81       7567.30        97.74 o                         
   0   2   2       1456.75       1448.95        22.39 o                         
   1   2   2       3985.18       3852.65        29.33 o                         
   2   2   2       1803.17       1802.26        13.56 o                         
   3   2   2       1804.92       1828.20        19.23 o                         
   4   2   2        645.30        659.01         7.96 o                         
   5   2   2        769.08        795.14        10.26 o                         
   6   2   2        118.26        127.21         9.25 o                         
   7   2   2        263.15        271.65        14.29 o                         
  -9   3   2         11.38         11.36        12.23 o                         
  -8   3   2          5.00          9.71         8.48 o                         
  -7   3   2          3.25          4.61         7.28 o                         
  -6   3   2         49.86         53.04         5.38 o                         
  -5   3   2        160.38        169.15         4.54 o                         
  -4   3   2        141.96        143.13         3.48 o                         
  -3   3   2       1709.77       1687.56        13.36 o                         
  -2   3   2        243.96        305.16        10.10 o                         
  -1   3   2       5444.15       5798.50       125.67 o                         
   0   3   2        541.56        559.66         9.44 o                         
   1   3   2       5589.77       5385.88        86.00 o                         
   2   3   2        578.12        568.41         4.82 o                         
   3   3   2       3004.92       3038.62        23.57 o                         
   4   3   2        474.89        481.56         8.09 o                         
   5   3   2       1465.61       1506.14        23.02 o                         
   6   3   2        294.95        300.91        10.93 o                         
   7   3   2        739.82        739.13        17.25 o                         
  -9   4   2        504.03        533.79        16.78 o                         
  -8   4   2       1062.40       1062.28        15.80 o                         
  -7   4   2        911.48        931.04        12.21 o                         
  -6   4   2       2210.51       2173.41        16.13 o                         
  -5   4   2       1203.99       1174.10        10.64 o                         
  -4   4   2       3764.34       3637.75        22.01 o                         
  -3   4   2       1025.48        996.34        17.11 o                         
  -2   4   2       5034.79       6047.54       144.28 o                         
  -1   4   2        523.52        514.87         9.50 o                         
   0   4   2       4248.42       4277.38        59.37 o                         
   1   4   2        424.03        416.49         6.33 o                         
   2   4   2       2262.46       2172.61        24.88 o                         
   3   4   2        300.41        295.74         5.38 o                         
   4   4   2        965.95        961.71        10.71 o                         
   5   4   2        168.28        175.86        10.09 o                         
   6   4   2        337.90        348.92        13.48 o                         
   7   4   2         81.04         90.11        14.18 o                         
  -8   5   2         97.22         98.07        10.94 o                         
  -7   5   2         63.95         68.37         8.32 o                         
  -6   5   2        348.29        356.82         8.63 o                         
  -5   5   2         34.88         40.63         5.57 o                         
  -4   5   2        810.15        824.65         7.53 o                         
  -3   5   2         28.81         30.78         3.36 o                         
  -2   5   2       1375.61       1486.04        23.52 o                         
  -1   5   2        241.12        241.84         4.76 o                         
   0   5   2       1665.01       1723.33        18.52 o                         
   1   5   2        118.52        121.03         3.55 o                         
   2   5   2       1794.51       1734.60        35.60 o                         
   3   5   2          0.10          0.14         7.01 o                         
   4   5   2       1514.69       1488.76        24.51 o                         
   5   5   2         33.09         32.89         9.86 o                         
   6   5   2        988.19        982.43        20.33 o                         
   7   5   2         27.68         29.24        14.52 o                         
  -8   6   2        525.20        518.67        13.59 o                         
  -7   6   2        485.02        493.25        11.58 o                         
  -6   6   2        885.52        909.53        11.68 o                         
  -5   6   2        988.45       1002.75        10.09 o                         
  -4   6   2       1478.59       1500.95        12.30 o                         
  -3   6   2       1492.98       1541.32        17.88 o                         
  -2   6   2       2378.80       2414.31        31.94 o                         
  -1   6   2       1477.25       1480.64        15.67 o                         
   0   6   2       3141.17       3083.25        44.04 o                         
   1   6   2        989.93       1004.65        18.69 o                         
   2   6   2       2535.49       2483.01        37.48 o                         
   3   6   2        490.52        476.76        17.75 o                         
   4   6   2       1175.26       1106.04        24.03 o                         
   5   6   2        207.83        201.63        11.57 o                         
   6   6   2        352.38        364.72        14.90 o                         
  -7   7   2        120.24        118.09        11.24 o                         
  -6   7   2         64.08         67.70         8.79 o                         
  -5   7   2        274.90        289.76         9.13 o                         
  -4   7   2         92.66         93.13         6.31 o                         
  -3   7   2        434.13        448.65         8.82 o                         
  -2   7   2         95.98         88.20         5.99 o                         
  -1   7   2        597.31        617.13         8.73 o                         
   0   7   2         78.20         74.90         4.40 o                         
   1   7   2        934.09        954.42        18.61 o                         
   2   7   2         64.54         66.96         6.31 o                         
   3   7   2       1258.11       1194.95        22.17 o                         
   4   7   2         54.19         62.71         9.04 o                         
   5   7   2       1103.44       1038.93        24.70 o                         
   6   7   2         41.57         42.53        13.58 o                         
  -7   8   2       1282.82       1262.11        19.05 o                         
  -6   8   2        315.99        327.69        13.66 o                         
  -5   8   2       2179.27       2119.11        20.95 o                         
  -4   8   2        430.10        411.87        11.61 o                         
  -3   8   2       2631.02       2564.81        38.36 o                         
  -2   8   2        222.91        217.29         7.69 o                         
  -1   8   2       2126.75       2100.37        33.73 o                         
   0   8   2         19.86         24.52         5.15 o                         
   1   8   2       1246.70       1265.01        33.77 o                         
   2   8   2         10.84         14.03         8.09 o                         
   3   8   2        624.70        606.76        11.62 o                         
   4   8   2          6.12          3.16        10.23 o                         
   5   8   2        307.79        295.91        13.37 o                         
  -6   9   2         68.68         70.91        14.17 o                         
  -5   9   2         47.18         54.87        11.92 o                         
  -4   9   2        206.87        195.88        12.71 o                         
  -3   9   2        142.74        133.45        10.10 o                         
  -2   9   2        406.85        395.54        11.24 o                         
  -1   9   2        304.59        294.74         8.95 o                         
   0   9   2        610.78        637.84        11.46 o                         
   1   9   2        448.95        462.92        13.22 o                         
   2   9   2        755.81        740.43        28.76 o                         
   3   9   2        460.52        469.30        16.36 o                         
   4   9   2        690.00        667.22        18.90 o                         
   5   9   2        349.38        315.30        17.56 o                         
  -5  10   2         25.57         31.50        14.60 o                         
  -4  10   2       2181.34       2064.66        43.10 o                         
  -3  10   2          6.01          3.31        10.19 o                         
  -2  10   2       2185.91       2093.90        52.81 o                         
  -1  10   2          5.72         18.14        11.38 o                         
   0  10   2       1443.25       1519.02        36.44 o                         
   1  10   2         40.13         49.18        11.48 o                         
   2  10   2        716.36        714.63        29.15 o                         
   3  10   2         38.97         50.17        12.90 o                         
   4  10   2        337.01        339.17        16.13 o                         
  -4  11   2        188.68        183.10        14.64 o                         
  -3  11   2        123.28        121.98        12.05 o                         
  -2  11   2        258.07        264.76        14.12 o                         
  -1  11   2        158.18        180.68        13.84 o                         
   0  11   2        342.25        352.69        15.60 o                         
   1  11   2        207.11        203.48        17.30 o                         
   2  11   2        415.90        420.26        16.36 o                         
   3  11   2        241.16        239.00        15.30 o                         
  -2  12   2        132.94        134.84        17.51 o                         
  -1  12   2       1113.91       1129.10        28.76 o                         
   0  12   2        101.27        128.12        17.07 o                         
   1  12   2        900.36        963.78        24.91 o                         
  -9   0   3        135.61        142.93        17.25 o                         
  -7   0   3        494.97        495.34        13.64 o                         
  -5   0   3       1394.06       1340.75        15.82 o                         
  -3   0   3       3318.68       3342.71        22.02 o                         
  -1   0   3       4821.24       4781.61        25.61 o                         
   1   0   3       5279.17       5303.90        94.96 o                         
   3   0   3       4126.84       4140.69        42.79 o                         
   5   0   3       2468.22       2416.03        39.11 o                         
   7   0   3       1208.26       1119.44        36.72 o                         
  -9   1   3        713.20        723.98        15.69 o                         
  -8   1   3        390.59        403.89        11.36 o                         
  -7   1   3       1737.26       1754.95        13.69 o                         
  -6   1   3        631.93        612.53         7.94 o                         
  -5   1   3       3866.24       3903.24        29.54 o                         
  -4   1   3        984.66        963.54         7.22 o                         
  -3   1   3       6046.98       6112.44        58.86 o                         
  -2   1   3       1283.44       1235.50         7.95 o                         
  -1   1   3       3789.91       3901.48        36.24 o                         
   0   1   3       1455.77       1455.93        22.71 o                         
   1   1   3        658.26        668.38         7.64 o                         
   2   1   3        804.47        793.78         7.58 o                         
   3   1   3         33.81         35.46         4.03 o                         
   4   1   3        250.40        269.39         7.52 o                         
   5   1   3          4.36          9.10         8.52 o                         
   6   1   3         59.15         59.15        12.48 o                         
   7   1   3          2.93          7.12        16.50 o                         
  -9   2   3         10.26          8.83        11.32 o                         
  -8   2   3        713.92        723.32        12.30 o                         
  -7   2   3         64.90         67.01         6.96 o                         
  -6   2   3       2081.87       2027.09        11.64 o                         
  -5   2   3        226.96        234.27         4.27 o                         
  -4   2   3       3987.38       3915.03        23.18 o                         
  -3   2   3        471.55        497.62         4.61 o                         
  -2   2   3       4369.47       4473.32        59.59 o                         
  -1   2   3        752.94        786.26        11.57 o                         
   0   2   3       2997.95       3061.95        34.19 o                         
   1   2   3        745.55        742.32        11.31 o                         
   2   2   3       2489.59       2409.19        23.78 o                         
   3   2   3        568.27        567.46         7.10 o                         
   4   2   3       1974.38       1965.19        24.77 o                         
   5   2   3        370.64        374.50        11.61 o                         
   6   2   3       1257.77       1273.66        28.28 o                         
   7   2   3        176.00        175.93        16.79 o                         
  -9   3   3        117.25        121.40        11.91 o                         
  -8   3   3       1094.15       1117.21        13.73 o                         
  -7   3   3        129.05        133.61         7.66 o                         
  -6   3   3       1827.96       1780.04        14.19 o                         
  -5   3   3         74.10         77.92         4.62 o                         
  -4   3   3       2925.26       2880.05        22.78 o                         
  -3   3   3         12.17         16.82         2.69 o                         
  -2   3   3       4277.91       4362.71        70.14 o                         
  -1   3   3         21.82         18.71         2.80 o                         
   0   3   3       3771.23       4048.43        70.74 o                         
   1   3   3        194.44        180.68         4.17 o                         
   2   3   3       1865.35       1824.76        19.46 o                         
   3   3   3        180.90        192.68         6.59 o                         
   4   3   3        623.11        620.28        10.42 o                         
   5   3   3         71.36         76.09         9.62 o                         
   6   3   3        134.79        166.46        15.12 o                         
   7   3   3         10.46          9.44        15.93 o                         
  -9   4   3        104.09         93.21        12.42 o                         
  -8   4   3        455.78        466.68        11.62 o                         
  -7   4   3        317.81        313.93         8.39 o                         
  -6   4   3       1391.77       1371.29        14.63 o                         
  -5   4   3        853.58        834.52         7.57 o                         
  -4   4   3       2149.46       2135.78        20.53 o                         
  -3   4   3       2000.24       2212.90        73.02 o                         
  -2   4   3       1670.42       1865.37        47.57 o                         
  -1   4   3       3363.89       3352.52        40.79 o                         
   0   4   3        876.64        891.81        15.45 o                         
   1   4   3       3524.11       3477.41        36.90 o                         
   2   4   3        636.03        624.23        12.12 o                         
   3   4   3       2474.02       2380.18        37.90 o                         
   4   4   3        680.77        686.42        13.59 o                         
   5   4   3       1338.56       1379.40        24.20 o                         
   6   4   3        532.65        538.77        16.51 o                         
  -8   5   3         24.44         28.86        10.27 o                         
  -7   5   3       2281.76       2251.41        18.28 o                         
  -6   5   3         24.43         31.01         6.40 o                         
  -5   5   3       3377.05       3280.32        22.50 o                         
  -4   5   3          1.40          3.77         3.95 o                         
  -3   5   3       3755.86       4445.75       150.70 o                         
  -2   5   3         38.02         50.45         3.11 o                         
  -1   5   3       2656.82       2626.27        35.96 o                         
   0   5   3         75.49         83.49         3.41 o                         
   1   5   3       1085.70       1147.08        19.49 o                         
   2   5   3         38.64         41.76         5.92 o                         
   3   5   3        348.37        336.60        11.28 o                         
   4   5   3         12.45         11.94        10.33 o                         
   5   5   3         85.68         89.51        13.68 o                         
   6   5   3          3.47          5.05        13.53 o                         
  -8   6   3         32.29         37.19        10.95 o                         
  -7   6   3        184.33        190.82         9.39 o                         
  -6   6   3        108.61        110.84         7.89 o                         
  -5   6   3        567.79        576.53        10.04 o                         
  -4   6   3        474.11        504.21        13.37 o                         
  -3   6   3       1369.78       1529.30        51.36 o                         
  -2   6   3       1533.41       1502.16        22.49 o                         
  -1   6   3       2490.21       2493.44        35.47 o                         
   0   6   3       2533.81       2523.37        51.65 o                         
   1   6   3       2783.82       2967.86        74.46 o                         
   2   6   3       2052.95       2031.26        41.03 o                         
   3   6   3       2101.49       2008.12        49.80 o                         
   4   6   3       1037.53        980.26        23.12 o                         
   5   6   3       1218.11       1177.92        26.73 o                         
   6   6   3        391.16        392.79        16.93 o                         
  -8   7   3       1146.97       1146.66        22.46 o                         
  -7   7   3        140.00        144.99        10.82 o                         
  -6   7   3       1686.21       1682.14        18.03 o                         
  -5   7   3        304.66        311.14         8.62 o                         
  -4   7   3       1867.48       1930.95        46.47 o                         
  -3   7   3        360.58        372.68        16.31 o                         
  -2   7   3       1716.47       1760.64        27.60 o                         
  -1   7   3        152.54        147.06         6.30 o                         
   0   7   3       1274.17       1286.43        26.84 o                         
   1   7   3          6.65          9.08         6.15 o                         
   2   7   3        749.69        726.49        13.53 o                         
   3   7   3         11.19          7.93        10.25 o                         
   4   7   3        306.66        273.04        12.36 o                         
   5   7   3          7.05          1.67        12.80 o                         
  -7   8   3        104.04        107.58        13.71 o                         
  -6   8   3        510.57        512.31        14.94 o                         
  -5   8   3        220.51        224.87        11.97 o                         
  -4   8   3       1117.67       1117.19        15.95 o                         
  -3   8   3        344.88        345.00         9.88 o                         
  -2   8   3       1897.69       1870.39        40.97 o                         
  -1   8   3        423.93        388.61        10.29 o                         
   0   8   3       2276.35       2340.18        48.15 o                         
   1   8   3        362.35        363.58         9.81 o                         
   2   8   3       1857.96       1837.41        50.60 o                         
   3   8   3        226.77        221.14        11.31 o                         
   4   8   3       1119.10       1068.68        25.79 o                         
   5   8   3        117.93        106.24        14.33 o                         
  -6   9   3        132.20        138.97        14.70 o                         
  -5   9   3        590.52        594.55        16.72 o                         
  -4   9   3        148.46        149.27        11.57 o                         
  -3   9   3        524.11        548.65        12.28 o                         
  -2   9   3        196.79        199.45         9.56 o                         
  -1   9   3        529.27        560.22        18.14 o                         
   0   9   3        285.45        305.62         9.94 o                         
   1   9   3        525.17        541.96        11.36 o                         
   2   9   3        299.98        311.87        14.15 o                         
   3   9   3        366.89        367.90        15.58 o                         
   4   9   3        187.87        175.65        15.50 o                         
  -5  10   3        382.30        378.90        15.01 o                         
  -4  10   3          1.17         -1.23        11.51 o                         
  -3  10   3        757.10        725.64        27.36 o                         
  -2  10   3          8.50         11.55        10.44 o                         
  -1  10   3       1157.79       1194.38        28.45 o                         
   0  10   3         41.57         57.29        11.36 o                         
   1  10   3       1248.49       1326.76        48.04 o                         
   2  10   3         50.93         64.62        12.88 o                         
   3  10   3        947.94        918.11        25.25 o                         
  -4  11   3        393.32        385.11        16.27 o                         
  -3  11   3        210.84        207.54        13.73 o                         
  -2  11   3        281.39        266.36        18.16 o                         
  -1  11   3        179.67        188.53        16.39 o                         
   0  11   3        115.53        118.69        14.02 o                         
   1  11   3        177.37        193.77        20.79 o                         
   2  11   3         23.17         26.93        16.58 o                         
  -8   0   4       1611.75       1593.83        28.30 o                         
  -6   0   4       1764.30       1722.48        15.38 o                         
  -4   0   4       1016.05        996.22        11.97 o                         
  -2   0   4        321.71        289.81         4.74 o                         
   0   0   4        144.65        145.70         5.72 o                         
   2   0   4        212.12        233.51         9.63 o                         
   4   0   4        127.35        141.32        10.92 o                         
   6   0   4         15.68         12.78        24.33 o                         
  -9   1   4        262.93        266.70        12.37 o                         
  -8   1   4       1160.19       1123.98        15.63 o                         
  -7   1   4        541.84        546.25         9.35 o                         
  -6   1   4       2611.69       2618.51        22.05 o                         
  -5   1   4        984.14       1006.50         9.07 o                         
  -4   1   4       4516.12       4578.76        33.32 o                         
  -3   1   4       1855.66       1849.63        13.72 o                         
  -2   1   4       5992.92       5959.82        47.22 o                         
  -1   1   4       3294.20       3261.82        37.02 o                         
   0   1   4       5235.65       5236.24        84.79 o                         
   1   1   4       3149.60       3173.76        56.08 o                         
   2   1   4       3174.77       3202.29        41.06 o                         
   3   1   4       1970.89       2023.36        23.05 o                         
   4   1   4       1617.41       1609.21        32.39 o                         
   5   1   4        927.79        905.08        21.02 o                         
   6   1   4        674.83        656.01        19.42 o                         
  -9   2   4       1016.36       1027.99        18.29 o                         
  -8   2   4        125.21        122.62        10.10 o                         
  -7   2   4       1782.58       1731.17        13.64 o                         
  -6   2   4         93.30         93.51         5.27 o                         
  -5   2   4       2294.97       2255.50        17.12 o                         
  -4   2   4          4.15          5.10         3.59 o                         
  -3   2   4       2016.18       2093.67        13.42 o                         
  -2   2   4         45.35         54.01         3.25 o                         
  -1   2   4        782.28        784.83        15.66 o                         
   0   2   4          1.00          6.38         3.67 o                         
   1   2   4         92.09         95.57         4.70 o                         
   2   2   4         57.85         58.22         5.78 o                         
   3   2   4          0.75          5.78         6.41 o                         
   4   2   4         81.59         70.24         9.71 o                         
   5   2   4         22.35         22.63        10.93 o                         
   6   2   4         36.37         38.64        13.23 o                         
  -9   3   4        489.30        490.01        13.89 o                         
  -8   3   4        123.09        133.02         9.15 o                         
  -7   3   4        728.85        714.91         9.64 o                         
  -6   3   4        388.23        390.79         6.85 o                         
  -5   3   4       1122.41       1125.38        10.22 o                         
  -4   3   4        790.26        814.16         9.44 o                         
  -3   3   4       2366.38       2434.90        37.59 o                         
  -2   3   4       1137.57       1136.15        12.59 o                         
  -1   3   4       4929.68       4859.64        77.68 o                         
   0   3   4        958.98       1020.01        17.29 o                         
   1   3   4       5958.82       5890.03        90.19 o                         
   2   3   4        557.78        551.56        14.25 o                         
   3   3   4       4095.90       3979.12        59.50 o                         
   4   3   4        326.77        313.92        11.24 o                         
   5   3   4       1927.26       1946.10        36.56 o                         
   6   3   4        162.76        170.38        16.93 o                         
  -9   4   4        257.74        274.52        12.76 o                         
  -8   4   4        537.04        528.99        11.29 o                         
  -7   4   4        503.64        508.58         9.34 o                         
  -6   4   4        753.93        739.78         8.32 o                         
  -5   4   4        658.40        656.59         7.13 o                         
  -4   4   4        916.12        967.10        19.18 o                         
  -3   4   4        426.95        485.47        16.89 o                         
  -2   4   4        880.68        884.52        12.23 o                         
  -1   4   4        123.35        119.81         4.43 o                         
   0   4   4        476.34        515.22        10.10 o                         
   1   4   4         16.81         18.38         5.68 o                         
   2   4   4        113.16        106.16         7.18 o                         
   3   4   4          0.45          3.34         8.68 o                         
   4   4   4          3.12         -2.29        12.41 o                         
   5   4   4          1.24          3.77        16.79 o                         
   6   4   4          8.36          7.51        18.41 o                         
  -8   5   4        961.57        970.10        15.09 o                         
  -7   5   4        104.03        107.65         8.03 o                         
  -6   5   4       2248.05       2221.58        19.65 o                         
  -5   5   4        349.63        355.80         7.34 o                         
  -4   5   4       3837.60       4392.70       153.35 o                         
  -3   5   4        327.40        388.68        16.63 o                         
  -2   5   4       4450.41       4601.56        65.88 o                         
  -1   5   4         35.00         37.24         4.23 o                         
   0   5   4       3664.71       3969.68        77.48 o                         
   1   5   4         37.71         41.05         5.82 o                         
   2   5   4       2477.12       2475.05        27.01 o                         
   3   5   4         56.66         58.37        10.00 o                         
   4   5   4       1422.05       1384.50        29.15 o                         
   5   5   4         11.14         19.17        14.60 o                         
  -8   6   4        351.32        357.72        13.09 o                         
  -7   6   4        160.42        151.20         9.70 o                         
  -6   6   4        394.99        401.26         9.30 o                         
  -5   6   4        204.62        221.96         9.05 o                         
  -4   6   4        310.73        356.17        15.58 o                         
  -3   6   4        261.50        290.92        11.47 o                         
  -2   6   4        209.79        219.84         5.73 o                         
  -1   6   4        250.31        253.29         5.97 o                         
   0   6   4        200.44        224.42         6.30 o                         
   1   6   4        111.98        124.98         6.57 o                         
   2   6   4        159.18        160.01         8.66 o                         
   3   6   4         10.75          9.57        11.26 o                         
   4   6   4         73.09         71.05        14.06 o                         
   5   6   4          2.12         -2.42        15.53 o                         
  -8   7   4        162.12        164.03        12.42 o                         
  -7   7   4        887.92        902.06        14.23 o                         
  -6   7   4        352.68        361.79        10.08 o                         
  -5   7   4       1828.53       1984.11        61.98 o                         
  -4   7   4        490.92        521.36        26.22 o                         
  -3   7   4       2498.14       2662.73        74.89 o                         
  -2   7   4        447.22        421.27         8.62 o                         
  -1   7   4       2287.45       2288.04        32.52 o                         
   0   7   4        282.59        283.44         7.51 o                         
   1   7   4       1720.53       1785.03        40.37 o                         
   2   7   4        140.94        146.74        10.72 o                         
   3   7   4       1183.24       1167.00        18.31 o                         
   4   7   4         61.10         51.92        13.24 o                         
   5   7   4        748.30        735.05        21.17 o                         
  -7   8   4        489.03        495.84        16.27 o                         
  -6   8   4         60.56         61.52        12.95 o                         
  -5   8   4        659.38        684.67        15.09 o                         
  -4   8   4        146.24        158.06         9.81 o                         
  -3   8   4        675.89        721.72        31.60 o                         
  -2   8   4        165.31        162.34         8.61 o                         
  -1   8   4        430.19        410.16         9.46 o                         
   0   8   4         55.53         56.75         7.72 o                         
   1   8   4        123.55        128.01         9.80 o                         
   2   8   4          0.87          7.01        10.17 o                         
   3   8   4          3.89         10.44        12.19 o                         
   4   8   4         33.54         29.50        12.70 o                         
  -6   9   4        497.09        526.57        17.52 o                         
  -5   9   4        354.31        371.46        14.34 o                         
  -4   9   4        926.62        975.83        30.53 o                         
  -3   9   4        569.10        562.52        13.04 o                         
  -2   9   4       1236.43       1203.16        25.50 o                         
  -1   9   4        723.80        733.05        17.67 o                         
   0   9   4       1236.02       1248.96        23.38 o                         
   1   9   4        691.91        746.18        17.87 o                         
   2   9   4        992.88       1025.09        25.99 o                         
   3   9   4        513.60        536.37        17.71 o                         
  -5  10   4         11.30         13.11        13.35 o                         
  -4  10   4        573.13        591.68        17.03 o                         
  -3  10   4         18.29         21.95        10.81 o                         
  -2  10   4        557.38        540.09        14.11 o                         
  -1  10   4          7.42          7.95        11.04 o                         
   0  10   4        278.20        281.63        14.19 o                         
   1  10   4          0.14          3.74        12.86 o                         
   2  10   4         41.62         47.03        12.81 o                         
  -4  11   4        937.88        900.88        23.14 o                         
  -3  11   4        678.81        649.42        17.77 o                         
  -2  11   4       1051.00       1016.52        24.50 o                         
  -1  11   4        567.95        587.56        16.76 o                         
   0  11   4        840.93        854.39        20.22 o                         
  -9   0   5        906.32        932.57        25.15 o                         
  -7   0   5       1609.67       1614.44        19.50 o                         
  -5   0   5       2753.68       2812.82        33.08 o                         
  -3   0   5       4128.38       4135.62        58.58 o                         
  -1   0   5       4673.79       4724.01       114.90 o                         
   1   0   5       3974.01       3769.26        94.60 o                         
   3   0   5       2487.57       2495.55        52.62 o                         
   5   0   5       1274.94       1190.20        36.66 o                         
  -9   1   5        164.30        159.90        13.37 o                         
  -8   1   5         98.89        109.09        10.28 o                         
  -7   1   5        127.21        153.39         7.97 o                         
  -6   1   5         74.67         76.65         5.58 o                         
  -5   1   5        143.98        154.33         5.36 o                         
  -4   1   5         29.75         31.43         4.39 o                         
  -3   1   5        260.55        284.82         5.55 o                         
  -2   1   5          9.38         10.88         3.23 o                         
  -1   1   5        252.69        269.54         8.22 o                         
   0   1   5          4.40          7.37         4.22 o                         
   1   1   5         17.44         22.34         5.89 o                         
   2   1   5          2.92          7.05         6.62 o                         
   3   1   5         74.35         76.06         8.62 o                         
   4   1   5         16.75         15.64        10.47 o                         
   5   1   5        188.81        173.39        13.80 o                         
  -9   2   5         89.43        102.98        12.86 o                         
  -8   2   5       1540.04       1531.87        14.96 o                         
  -7   2   5        165.20        191.35         7.58 o                         
  -6   2   5       3859.73       3764.75        34.77 o                         
  -5   2   5        302.02        311.16         6.16 o                         
  -4   2   5       6940.31       6731.58        56.61 o                         
  -3   2   5        518.01        512.61         6.21 o                         
  -2   2   5       7380.03       7324.80       102.07 o                         
  -1   2   5        645.26        652.26        12.57 o                         
   0   2   5       4714.54       4732.74        77.23 o                         
   1   2   5        482.56        504.83         8.71 o                         
   2   2   5       2270.62       2160.91        49.66 o                         
   3   2   5        290.18        290.79        10.38 o                         
   4   2   5       1000.88        982.41        18.62 o                         
   5   2   5        149.72        159.30        14.18 o                         
  -9   3   5         46.56         50.31        11.14 o                         
  -8   3   5        301.44        304.30        10.36 o                         
  -7   3   5         81.13         84.13         7.21 o                         
  -6   3   5        188.85        197.85         6.53 o                         
  -5   3   5         58.82         63.74         5.26 o                         
  -4   3   5         64.01         67.76         4.39 o                         
  -3   3   5          0.52          0.62         4.04 o                         
  -2   3   5         10.07         12.33         3.72 o                         
  -1   3   5         24.79         23.99         4.82 o                         
   0   3   5          0.45          5.89         5.39 o                         
   1   3   5         32.44         32.79         6.93 o                         
   2   3   5         20.82         21.40         8.82 o                         
   3   3   5         13.83         13.46        10.53 o                         
   4   3   5         62.01         58.34        12.12 o                         
   5   3   5          2.89          3.86        15.40 o                         
  -9   4   5        727.55        706.16        14.28 o                         
  -8   4   5        680.03        663.65        11.97 o                         
  -7   4   5       1343.58       1321.61        11.97 o                         
  -6   4   5       2162.00       2088.76        17.95 o                         
  -5   4   5       2002.71       1958.74        19.71 o                         
  -4   4   5       4106.35       4150.46        45.69 o                         
  -3   4   5       2511.64       2532.81        37.85 o                         
  -2   4   5       4283.26       4096.73        51.65 o                         
  -1   4   5       2699.72       2769.67        48.25 o                         
   0   4   5       2217.33       2351.49        47.74 o                         
   1   4   5       2347.21       2454.34        54.65 o                         
   2   4   5        741.78        764.71        14.00 o                         
   3   4   5       1524.85       1484.44        39.93 o                         
   4   4   5        252.50        249.56        14.49 o                         
   5   4   5        741.88        735.77        21.08 o                         
  -8   5   5          4.55          5.01        10.01 o                         
  -7   5   5        433.27        417.27        10.08 o                         
  -6   5   5         25.47         32.34         6.62 o                         
  -5   5   5        348.51        372.43         7.94 o                         
  -4   5   5         24.29         32.65         4.93 o                         
  -3   5   5        151.23        161.87         5.72 o                         
  -2   5   5          0.49          3.96         5.01 o                         
  -1   5   5          2.23          9.35         5.79 o                         
   0   5   5         11.94         14.05         6.26 o                         
   1   5   5         70.64         81.98         7.73 o                         
   2   5   5         21.08         25.79         9.42 o                         
   3   5   5        182.64        187.02        11.92 o                         
   4   5   5          8.92          9.25        14.83 o                         
   5   5   5        194.32        177.81        18.04 o                         
  -8   6   5        555.21        559.01        12.46 o                         
  -7   6   5        886.23        871.21        12.02 o                         
  -6   6   5        679.94        679.29        12.60 o                         
  -5   6   5       1294.72       1396.39        62.82 o                         
  -4   6   5        740.21        835.26        32.34 o                         
  -3   6   5       1757.01       1810.91        34.56 o                         
  -2   6   5        965.89        939.64        14.88 o                         
  -1   6   5       2090.49       2130.65        33.45 o                         
   0   6   5       1274.69       1371.19        32.27 o                         
   1   6   5       1895.98       1972.26        39.38 o                         
   2   6   5       1204.84       1214.88        24.05 o                         
   3   6   5       1314.33       1290.51        20.16 o                         
   4   6   5        725.43        684.91        23.15 o                         
  -7   7   5          4.73          5.21         8.68 o                         
  -6   7   5        327.73        346.36        10.93 o                         
  -5   7   5         13.98         13.99         8.28 o                         
  -4   7   5        165.76        196.01         9.87 o                         
  -3   7   5         45.26         36.10         6.50 o                         
  -2   7   5          9.58         13.45         6.51 o                         
  -1   7   5         51.91         46.58         7.59 o                         
   0   7   5         37.90         42.80         7.31 o                         
   1   7   5         10.28          8.49         9.77 o                         
   2   7   5         99.66        107.21        12.65 o                         
   3   7   5          3.53          5.68        13.26 o                         
   4   7   5         97.65         96.93        15.21 o                         
  -7   8   5        352.00        369.80        13.75 o                         
  -6   8   5       1460.74       1545.41        35.36 o                         
  -5   8   5        595.38        681.22        35.89 o                         
  -4   8   5       1978.55       2098.89        63.65 o                         
  -3   8   5        677.54        664.56        12.66 o                         
  -2   8   5       2199.21       2129.55        36.86 o                         
  -1   8   5        547.67        536.20        10.83 o                         
   0   8   5       1977.51       2067.36        53.90 o                         
   1   8   5        316.49        323.94        12.52 o                         
   2   8   5       1398.29       1394.97        27.18 o                         
   3   8   5        137.59        134.15        14.57 o                         
  -6   9   5         40.07         43.44        12.77 o                         
  -5   9   5        129.96        142.18        11.46 o                         
  -4   9   5         17.24         18.55        10.16 o                         
  -3   9   5          8.64         11.05         9.52 o                         
  -2   9   5          1.55          8.07         9.60 o                         
  -1   9   5         32.18         32.97         9.66 o                         
   0   9   5          0.14          7.14        10.52 o                         
   1   9   5         79.72         79.82        14.91 o                         
   2   9   5          0.19          9.18        15.66 o                         
  -5  10   5        998.90       1098.28        37.34 o                         
  -4  10   5          3.84         10.13        10.93 o                         
  -3  10   5       1162.83       1157.08        26.78 o                         
  -2  10   5          0.19         -2.05        11.50 o                         
  -1  10   5       1188.14       1227.44        19.64 o                         
   0  10   5          5.24          9.27        12.93 o                         
   1  10   5       1030.44       1053.37        43.78 o                         
  -8   0   6         87.21         88.47        16.43 o                         
  -6   0   6         63.10         64.82         9.57 o                         
  -4   0   6          3.94          8.50         7.28 o                         
  -2   0   6        399.19        444.46        12.67 o                         
   0   0   6       1063.18       1123.02        34.64 o                         
   2   0   6        982.46        917.08        28.72 o                         
   4   0   6        548.55        538.76        25.34 o                         
  -9   1   6        775.22        768.81        17.73 o                         
  -8   1   6       1757.28       1730.19        19.05 o                         
  -7   1   6       1221.47       1226.74        13.70 o                         
  -6   1   6       3388.77       3317.15        29.27 o                         
  -5   1   6       1390.30       1376.92        13.48 o                         
  -4   1   6       4569.20       4567.40        39.32 o                         
  -3   1   6       1339.95       1358.98        14.63 o                         
  -2   1   6       4223.27       4301.21        75.42 o                         
  -1   1   6       1199.94       1217.70        26.89 o                         
   0   1   6       2715.45       2730.50        34.86 o                         
   1   1   6        944.57        950.83        18.10 o                         
   2   1   6       1385.08       1313.38        26.71 o                         
   3   1   6        611.19        575.38        12.88 o                         
   4   1   6        573.41        564.16        20.87 o                         
  -9   2   6         58.12         69.16        11.78 o                         
  -8   2   6         11.65         16.52         8.41 o                         
  -7   2   6         22.41         24.47         7.55 o                         
  -6   2   6         41.35         41.33         6.68 o                         
  -5   2   6          0.92          1.72         5.80 o                         
  -4   2   6         19.21         18.90         4.76 o                         
  -3   2   6         90.69         98.52         5.50 o                         
  -2   2   6          9.43         11.05         5.52 o                         
  -1   2   6        398.26        423.06         8.75 o                         
   0   2   6         82.13         94.09         6.94 o                         
   1   2   6        651.65        670.67        17.42 o                         
   2   2   6         85.08         82.20        10.03 o                         
   3   2   6        623.20        588.84        15.10 o                         
   4   2   6         30.29         31.86        13.63 o                         
  -9   3   6       1565.50       1550.17        18.35 o                         
  -8   3   6        227.53        228.52         9.98 o                         
  -7   3   6       2152.09       2130.86        28.19 o                         
  -6   3   6        383.28        391.22         8.86 o                         
  -5   3   6       2088.14       2064.93        19.16 o                         
  -4   3   6        574.61        570.52         8.41 o                         
  -3   3   6       1693.36       1679.17        30.58 o                         
  -2   3   6        683.58        681.05        17.58 o                         
  -1   3   6       1614.91       1695.07        36.16 o                         
   0   3   6        487.58        509.84        11.51 o                         
   1   3   6       1675.35       1735.91        42.70 o                         
   2   3   6        235.43        234.13        12.02 o                         
   3   3   6       1337.12       1291.38        23.28 o                         
   4   3   6         85.90         83.96        14.02 o                         
  -9   4   6          5.93         10.74        10.75 o                         
  -8   4   6         12.38         19.17         9.44 o                         
  -7   4   6         11.02         14.59         7.10 o                         
  -6   4   6          4.97          7.28         6.17 o                         
  -5   4   6         13.36         13.76         5.98 o                         
  -4   4   6         71.70         63.35         6.12 o                         
  -3   4   6          1.23         -0.12         6.27 o                         
  -2   4   6        168.77        173.08         7.51 o                         
  -1   4   6         25.77         33.71         6.79 o                         
   0   4   6        229.56        245.18         8.67 o                         
   1   4   6        109.35        123.20         9.41 o                         
   2   4   6        239.64        251.89        12.46 o                         
   3   4   6        137.12        134.68        14.25 o                         
   4   4   6        206.75        198.37        15.36 o                         
  -8   5   6       1313.35       1288.62        19.56 o                         
  -7   5   6          1.05          7.41         7.74 o                         
  -6   5   6       2510.65       2501.62        33.24 o                         
  -5   5   6        112.41        111.57         7.51 o                         
  -4   5   6       3634.16       3622.86        38.87 o                         
  -3   5   6        337.97        323.63         8.05 o                         
  -2   5   6       3684.60       3660.10        50.70 o                         
  -1   5   6        249.37        271.27         8.64 o                         
   0   5   6       2638.12       2792.08        62.63 o                         
   1   5   6         30.00         37.50         8.82 o                         
   2   5   6       1370.59       1380.65        31.50 o                         
   3   5   6          7.67         16.31        13.00 o                         
   4   5   6        549.73        555.01        19.10 o                         
  -8   6   6         12.34         10.98         9.89 o                         
  -7   6   6          0.82          7.58         8.81 o                         
  -6   6   6          3.72          6.47         8.45 o                         
  -5   6   6         21.20         28.53         7.77 o                         
  -4   6   6          7.87          8.34         6.90 o                         
  -3   6   6         66.95         70.69         7.35 o                         
  -2   6   6         76.44         77.60         7.19 o                         
  -1   6   6         73.23         79.78         7.72 o                         
   0   6   6        155.03        175.48         9.11 o                         
   1   6   6         67.50         76.19        10.54 o                         
   2   6   6        158.00        165.04        13.34 o                         
   3   6   6         69.85         75.50        15.98 o                         
  -7   7   6        986.25        984.51        30.33 o                         
  -6   7   6        354.03        388.70        15.94 o                         
  -5   7   6       1698.58       1823.67        76.64 o                         
  -4   7   6        542.46        549.42        19.08 o                         
  -3   7   6       2216.08       2094.20        28.92 o                         
  -2   7   6        505.10        488.38        10.54 o                         
  -1   7   6       1999.57       2008.01        39.27 o                         
   0   7   6        299.50        302.00        10.73 o                         
   1   7   6       1235.13       1262.09        29.88 o                         
   2   7   6        120.46        129.32        14.70 o                         
  -6   8   6         11.29         13.25        11.19 o                         
  -5   8   6         17.36         23.73        10.25 o                         
  -4   8   6         16.78         20.74        10.35 o                         
  -3   8   6         73.01         71.05        10.17 o                         
  -2   8   6          4.11          6.31         9.49 o                         
  -1   8   6        118.14        131.22        10.84 o                         
   0   8   6          1.40          8.17        12.08 o                         
   1   8   6        148.12        162.79        15.49 o                         
   2   8   6          4.26         11.49        14.05 o                         
  -5   9   6        386.78        402.10        15.20 o                         
  -4   9   6        789.62        742.55        16.86 o                         
  -3   9   6        437.93        421.01        13.30 o                         
  -2   9   6        865.53        828.21        15.40 o                         
  -1   9   6        427.37        437.71        17.55 o                         
   0   9   6        728.67        722.23        21.68 o                         
   1   9   6        336.39        358.92        18.66 o                         
  -3  10   6          0.21          4.26        11.40 o                         
  -2  10   6         84.37         86.93        12.87 o                         
  -1  10   6          1.79          7.49        14.64 o                         
  -9   0   7       1437.83       1425.00        28.66 o                         
  -7   0   7       1718.37       1722.82        31.87 o                         
  -5   0   7       1742.09       1798.10        20.00 o                         
  -3   0   7       1594.96       1584.05        23.00 o                         
  -1   0   7       1405.99       1481.64        20.84 o                         
   1   0   7       1014.72        969.24        34.22 o                         
   3   0   7        534.69        496.66        20.08 o                         
  -9   1   7          0.69          2.91        11.92 o                         
  -8   1   7         17.02         21.84        10.51 o                         
  -7   1   7        109.41        107.16        10.01 o                         
  -6   1   7         69.06         68.36         8.49 o                         
  -5   1   7        545.64        544.43        10.66 o                         
  -4   1   7        176.49        173.23         7.45 o                         
  -3   1   7        912.20        913.50        16.47 o                         
  -2   1   7        259.78        257.44         8.43 o                         
  -1   1   7        763.28        779.29        22.18 o                         
   0   1   7        272.69        274.44        10.22 o                         
   1   1   7        483.80        503.45        16.69 o                         
   2   1   7        220.91        218.07        13.18 o                         
   3   1   7        312.69        299.19        15.92 o                         
  -9   2   7        206.88        203.58        13.89 o                         
  -8   2   7       1105.36       1116.29        16.48 o                         
  -7   2   7        195.37        198.99         9.88 o                         
  -6   2   7       2023.83       1968.09        17.20 o                         
  -5   2   7        159.57        167.54         8.15 o                         
  -4   2   7       3102.83       3072.35        44.03 o                         
  -3   2   7        158.49        159.29         7.67 o                         
  -2   2   7       3322.53       3362.18        79.48 o                         
  -1   2   7        159.70        163.71         8.58 o                         
   0   2   7       2245.12       2316.55        42.51 o                         
   1   2   7        120.39        126.59        11.11 o                         
   2   2   7        923.78        903.43        19.22 o                         
   3   2   7         62.23         63.42        14.59 o                         
  -8   3   7         50.88         53.07        10.52 o                         
  -7   3   7          2.05          5.54         8.21 o                         
  -6   3   7        247.26        259.34         8.89 o                         
  -5   3   7          1.23          5.31         6.81 o                         
  -4   3   7        635.88        636.01        13.96 o                         
  -3   3   7          4.16          4.50         7.34 o                         
  -2   3   7        960.91        980.12        25.71 o                         
  -1   3   7         32.43         35.69         8.19 o                         
   0   3   7        925.74        935.80        13.77 o                         
   1   3   7         86.57         98.41        11.86 o                         
   2   3   7        658.79        656.64        17.06 o                         
   3   3   7         86.06         81.31        14.89 o                         
  -8   4   7        353.61        357.44        12.13 o                         
  -7   4   7       1371.49       1329.84        15.81 o                         
  -6   4   7        798.00        781.65        12.01 o                         
  -5   4   7       1576.63       1547.79        17.88 o                         
  -4   4   7       1567.75       1510.89        24.39 o                         
  -3   4   7       1348.67       1325.84        14.08 o                         
  -2   4   7       1957.17       1961.16        40.12 o                         
  -1   4   7        921.81        950.21        23.43 o                         
   0   4   7       1294.97       1309.05        29.37 o                         
   1   4   7        537.23        578.43        13.95 o                         
   2   4   7        450.26        467.09        16.63 o                         
   3   4   7        268.58        271.30        18.11 o                         
  -8   5   7          1.49          8.32        10.76 o                         
  -7   5   7        119.90        117.45         9.78 o                         
  -6   5   7          0.31          1.04         8.93 o                         
  -5   5   7        397.11        393.07        10.79 o                         
  -4   5   7          6.31          5.73         7.56 o                         
  -3   5   7        754.43        735.16        13.36 o                         
  -2   5   7          6.06          5.80         7.80 o                         
  -1   5   7        973.89       1013.53        30.50 o                         
   0   5   7          0.08          5.25         8.92 o                         
   1   5   7        909.59        946.41        19.30 o                         
   2   5   7          5.29          7.69        13.50 o                         
  -7   6   7       1064.71       1046.69        25.49 o                         
  -6   6   7        928.72        918.66        16.73 o                         
  -5   6   7       1019.42       1003.07        14.36 o                         
  -4   6   7        672.95        651.51        12.95 o                         
  -3   6   7        815.79        772.89        12.34 o                         
  -2   6   7        338.58        348.97        10.13 o                         
  -1   6   7        581.97        603.43        12.98 o                         
   0   6   7        172.26        192.01        11.23 o                         
   1   6   7        384.43        392.72        15.36 o                         
   2   6   7        120.93        131.72        14.40 o                         
  -7   7   7          4.87          4.63        12.84 o                         
  -6   7   7        159.39        154.31        11.48 o                         
  -5   7   7         37.03         38.76         9.83 o                         
  -4   7   7        298.22        278.46        11.32 o                         
  -3   7   7         52.85         54.42         9.31 o                         
  -2   7   7        498.99        505.28        12.49 o                         
  -1   7   7         30.15         35.93        10.26 o                         
   0   7   7        649.70        657.05        16.29 o                         
   1   7   7         11.92         18.70        14.46 o                         
  -5   8   7        377.63        392.81        14.31 o                         
  -4   8   7       1387.90       1316.58        19.98 o                         
  -3   8   7        391.82        380.28        12.17 o                         
  -2   8   7       1098.28       1052.95        20.52 o                         
  -1   8   7        243.32        250.75        13.12 o                         
   0   8   7        670.79        685.29        22.40 o                         
  -4   9   7         14.58         12.94        11.71 o                         
  -3   9   7        123.19        126.88        12.27 o                         
  -2   9   7         29.27         33.01        13.74 o                         
  -8   0   8        797.03        796.40        23.36 o                         
  -6   0   8       1052.37       1063.36        22.97 o                         
  -4   0   8       1102.11       1099.63        27.33 o                         
  -2   0   8       1198.89       1172.58        26.15 o                         
   0   0   8       1274.74       1295.70        26.40 o                         
   2   0   8       1099.78       1027.45        32.68 o                         
  -8   1   8        713.60        710.19        17.26 o                         
  -7   1   8        775.24        777.85        18.06 o                         
  -6   1   8       1259.40       1262.87        15.45 o                         
  -5   1   8        710.80        718.75        11.29 o                         
  -4   1   8       1559.90       1525.00        29.54 o                         
  -3   1   8        425.55        424.58        10.98 o                         
  -2   1   8       1212.81       1184.15        38.02 o                         
  -1   1   8        165.01        174.06        11.38 o                         
   0   1   8        579.55        583.59        15.73 o                         
   1   1   8         54.54         56.60        12.96 o                         
   2   1   8        181.01        171.41        15.12 o                         
  -8   2   8         80.25         72.94        14.30 o                         
  -7   2   8        596.22        583.45        14.70 o                         
  -6   2   8         41.25         53.99         9.35 o                         
  -5   2   8       1112.75       1092.39        15.51 o                         
  -4   2   8          9.04          9.21         9.14 o                         
  -3   2   8       1489.69       1483.36        40.98 o                         
  -2   2   8          6.67          7.77         9.95 o                         
  -1   2   8       1516.52       1517.91        34.54 o                         
   0   2   8         27.46         36.43        11.16 o                         
   1   2   8       1206.12       1225.93        46.50 o                         
   2   2   8         60.92         69.56        14.62 o                         
  -8   3   8        180.48        189.90        12.03 o                         
  -7   3   8       1587.28       1579.94        26.16 o                         
  -6   3   8        148.83        161.91        11.07 o                         
  -5   3   8       1399.27       1383.21        19.89 o                         
  -4   3   8        109.45        106.85         9.87 o                         
  -3   3   8        716.73        710.65        21.38 o                         
  -2   3   8         78.90         83.76         9.76 o                         
  -1   3   8        234.60        244.31        12.10 o                         
   0   3   8         48.00         57.66        12.42 o                         
   1   3   8         77.37         85.49        13.08 o                         
   2   3   8         20.43         28.02        14.77 o                         
  -8   4   8        209.48        209.24        15.15 o                         
  -7   4   8        120.27        117.81        11.06 o                         
  -6   4   8        485.77        479.06        13.20 o                         
  -5   4   8        197.67        183.73        11.04 o                         
  -4   4   8        812.90        769.12        13.85 o                         
  -3   4   8        230.59        240.71        10.84 o                         
  -2   4   8        960.79        934.16        26.24 o                         
  -1   4   8        244.22        275.35        11.20 o                         
   0   4   8        806.68        825.70        19.51 o                         
   1   4   8        244.95        259.73        14.53 o                         
  -7   5   8         25.14         27.67        11.49 o                         
  -6   5   8        950.39        930.27        16.42 o                         
  -5   5   8          7.48          6.07        11.48 o                         
  -4   5   8       1112.71       1050.08        15.59 o                         
  -3   5   8         11.76         12.35         9.83 o                         
  -2   5   8        988.19        970.90        28.82 o                         
  -1   5   8         62.19         62.35        10.23 o                         
   0   5   8        616.79        617.46        14.71 o                         
   1   5   8         49.08         37.59        14.41 o                         
  -6   6   8        282.36        287.38        12.23 o                         
  -5   6   8        193.29        191.90        10.93 o                         
  -4   6   8        329.01        321.00        11.32 o                         
  -3   6   8        338.42        345.62        13.40 o                         
  -2   6   8        362.21        364.05        12.32 o                         
  -1   6   8        363.83        365.50        13.62 o                         
   0   6   8        373.38        354.12        15.58 o                         
  -5   7   8        485.04        478.16        13.38 o                         
  -4   7   8        173.87        172.84        11.76 o                         
  -3   7   8        493.58        471.85        13.71 o                         
  -2   7   8        192.28        203.41        12.85 o                         
  -1   7   8        429.20        410.98        14.53 o                         
  -7   0   9        779.84        808.65        23.75 o                         
  -5   0   9        440.78        428.26        16.32 o                         
  -3   0   9        150.53        150.51        22.64 o                         
  -1   0   9         40.22         49.21        21.76 o                         
  -7   1   9        279.07        272.74        13.32 o                         
  -6   1   9        323.72        341.02        11.39 o                         
  -5   1   9        737.11        712.74        17.69 o                         
  -4   1   9        395.50        411.34        14.31 o                         
  -3   1   9       1276.25       1244.54        40.05 o                         
  -2   1   9        396.50        396.35        14.90 o                         
  -1   1   9       1317.88       1330.36        23.98 o                         
   0   1   9        322.31        308.91        15.50 o                         
  -7   2   9        119.28        124.09        13.67 o                         
  -6   2   9        324.32        316.59        12.39 o                         
  -5   2   9         38.71         42.47        11.55 o                         
  -4   2   9        308.28        308.29        13.05 o                         
  -3   2   9          3.58          6.70        11.25 o                         
  -2   2   9        290.93        293.72        14.32 o                         
  -1   2   9          0.80          2.84        13.00 o                         
   0   2   9        201.90        208.91        15.84 o                         
  -7   3   9        102.75        114.04        13.19 o                         
  -6   3   9       1083.99       1086.56        17.97 o                         
  -5   3   9         87.77         86.60        11.06 o                         
  -4   3   9       1312.58       1287.88        25.52 o                         
  -3   3   9         49.81         46.97        11.49 o                         
  -2   3   9       1298.92       1294.74        38.59 o                         
  -1   3   9         34.26         36.23        14.02 o                         
   0   3   9        989.94        983.07        23.57 o                         
  -6   4   9         68.26         65.85        12.33 o                         
  -5   4   9        345.63        330.68        12.79 o                         
  -4   4   9         73.46         71.33        11.03 o                         
  -3   4   9        196.02        190.94        12.59 o                         
  -2   4   9        114.21        103.70        12.67 o                         
  -1   4   9         59.92         71.57        14.25 o                         
  -6   5   9          1.07         -1.95        12.52 o                         
  -5   5   9       1192.05       1146.89        18.90 o                         
  -4   5   9          0.76         -0.76        10.95 o                         
  -3   5   9       1440.77       1415.43        49.14 o                         
  -2   5   9          0.10          4.21        12.40 o                         
  -1   5   9       1286.26       1264.96        38.08 o                         
  -4   6   9        204.88        187.39        13.03 o                         
  -3   6   9        100.13         95.46        12.14 o                         
  -6   0  10       2279.92       2221.45        56.13 o                         
  -4   0  10       1949.75       1881.69        85.67 o                         
  -2   0  10       1184.96       1190.42        55.74 o                         
  -6   1  10         31.39         30.06        12.13 o                         
  -5   1  10         45.30         46.80        12.84 o                         
  -4   1  10         41.61         42.14        12.57 o                         
  -3   1  10          6.54          8.79        16.54 o                         
  -2   1  10         31.89         31.48        16.69 o                         
  -5   2  10       1284.01       1262.62        31.11 o                         
  -4   2  10        126.17        129.88        13.31 o                         
  -3   2  10       1351.23       1273.03        34.59 o                         
  -4   3  10          0.12          1.24        12.63 o                         
                                                                                
